# Supplementary material for: Activation of GPR3-β-arrestin2-PKM2 pathway in Kupffer cells stimulates glycolysis and inhibits obesity and liver pathogenesis
Source: Nat Commun. 2024 Jan 27;15:807. doi: 10.1038/s41467-024-45167-5 (PMC10821868; doi:10.1038/s41467-024-45167-5)
Supplement: Supplementary file 4 — Supplementary Data 1-5 [file 41467_2024_45167_MOESM4_ESM.xlsx]

## Sheet: Supplemetary Data 1
Supplementary Data 1. DEGs of mKCs between HFD and NC and between DPI and vehicle.
	log2 CPM									Fold-change
GeneID	NC1	NC2	Vehicle1	Vehicle2	Vehicle3	DPI1	DPI2	DPI3	DPI4	HFD vs NC	DPI vs NC	DPI vs Vehicle
Plcg1	0	0	4.79752	3.94138	3.4038	2.12121	1.27474	2.4561	2.75824	4.04756	2.15257	-1.89499
Scmh1	0	0	4.24942	3.72041	3.95212	3.40609	2.61126	3.11533	1.85235	3.97398	2.74626	-1.22772
Nek6	0	0	2.48923	4.27521	4.63562	3.43216	1.94077	2.87912	2.16388	3.80002	2.60398	-1.19604
Il2rb	1.05393	4.13252	6.68908	5.82358	6.07629	4.76685	5.66347	5.30436	5.34721	3.60309	2.67725	-0.925846
Gpr84	0	0	3.29132	4.10274	3.4038	3.2191	2.47055	2.35427	1.06203	3.59929	2.27649	-1.3228
Traf1	0.896032	2.73393	4.79752	5.77651	4.98125	3.10489	2.79952	4.67204	4.95537	3.37011	2.06797	-1.30214
Rnf125	0.718706	2.04976	4.42202	5.20938	4.55031	3.75492	3.11529	4.60711	5.56508	3.343	2.87637	-0.466635
Emp1	0.718706	2.12093	5.29413	4.14783	3.98965	0	2.39469	5.71196	5.00019	3.05739	1.85689	-1.20049
Klrk1	0.281235	4.2641	5.51126	4.80259	5.60026	2.76535	3.92557	5.31117	4.08675	3.03204	1.74954	-1.28249
Plxna1	0.516489	2.53984	5.03844	4.2616	4.21229	1.4197	1.82993	4.34042	1.89517	2.97594	0.84314	-2.1328
Slc25a19	1.65643	0.703167	4.80887	4.75482	2.78941	5.05106	3.78408	3.34505	3.17795	2.9379	2.65974	-0.278163
Scarf1	0	0	2.48923	2.03237	3.89395	2.20424	0.888874	1.69762	0.724842	2.80518	1.37889	-1.42629
Pde12	1.19624	2.31551	4.29858	4.85791	4.47293	4.05252	3.84235	4.99323	4.99528	2.78727	2.71497	-0.0722966
Pik3r1	2.34751	2.59086	5.74202	4.98758	4.94351	3.31562	4.63508	4.88784	5.22664	2.75518	2.04711	-0.708072
Slamf7	1.92526	4.37014	6.62949	4.96256	6.03202	4.43423	5.32839	5.61071	4.68339	2.72699	1.86648	-0.860508
Vgll4	0.896032	4.00664	5.38798	5.20228	4.80304	4.50144	4.53263	5.29752	5.3549	2.67976	2.47029	-0.209475
Il18rap	1.65643	2.04976	3.8263	4.5005	5.2051	0.717513	2.39469	4.4055	5.48324	2.65754	1.39714	-1.2604
Mx2	0	2.98346	4.37696	3.52919	4.53769	3.12634	3.33416	2.80386	2.23228	2.65622	1.38243	-1.27379
Coq6	0	0	2.43163	2.6066	2.70169	2.01021	0.888874	1.61196	1.20504	2.57997	1.42902	-1.15095
Cd69	2.28517	5.79812	6.22567	7.49396	6.12347	4.18107	5.12041	5.82095	7.20172	2.57272	1.53939	-1.03333
Acot13	0.718706	1.9749	3.58347	4.21998	3.93299	3.52392	3.62719	4.02959	3.55703	2.56534	2.33763	-0.227715
Il1rn	3.16409	5.77624	7.26217	6.95095	6.77722	4.95543	4.91852	5.72222	6.34298	2.52661	1.01462	-1.51199
A630033H20Rik	2.34751	1.41947	4.84241	4.11793	4.22808	3.33418	2.79952	3.56612	3.84607	2.51265	1.50298	-1.00967
Rdh12	1.65643	4.21615	5.36508	5.72785	5.23665	0	2.31462	5.05944	6.11968	2.5069	0.437145	-2.06976
Sord	0.718706	2.18875	4.16357	4.02432	3.6811	5.17202	3.59365	4.15602	3.87844	2.5026	2.74631	0.243706
Gpnmb	1.19624	4.09766	5.65661	5.05225	4.72732	4.72528	4.90491	4.41818	2.32915	2.49845	1.44743	-1.05101
Il1r2	4.93013	6.22696	7.6366	8.45973	7.98784	3.08311	2.39469	7.26624	9.39208	2.44951	-0.0445156	-2.49402
Spp1	2.15178	3.35216	5.25316	6.29371	4.02622	4.10208	4.21742	3.77758	4.05877	2.43906	1.28699	-1.15207
Wdr3	1.05393	1.72375	4.34612	3.75967	3.37573	4.56958	3.95228	3.92693	4.48041	2.43833	2.84346	0.405125
Ptprcap	1.5544	3.41013	4.73936	5.04432	4.97191	4.82048	5.04797	4.55068	4.96041	2.43626	2.36262	-0.0736443
Cct3	1.65643	3.59646	4.53574	5.46234	5.18097	5.30023	5.96829	5.42856	4.92985	2.43324	2.78029	0.347048
Zswim1	1.32576	0	3.99486	1.96678	3.19479	2.26353	2.0437	1.20714	2.91211	2.38927	1.44374	-0.945525
Thada	2.28517	1.03336	4.3146	3.74017	4.07939	2.49551	2.91264	2.87912	2.36005	2.38545	1.00256	-1.38289
S100pbp	0	0.703167	3.84848	2.26843	2.09173	1.78597	1.09467	0.642389	1.71568	2.38463	0.958095	-1.42654
Cog4	0.896032	1.17386	2.96575	3.19871	4.02622	4.2165	3.06724	4.32704	3.46053	2.36195	2.73288	0.370935
Coq10b	1.5544	3.96856	5.06709	5.43228	4.84459	3.40609	2.96603	4.69305	5.59136	2.35317	1.40265	-0.950519
Egr2	5.45391	0.504586	5.80008	4.71542	5.48017	2.07783	2.91264	4.04602	4.32464	2.35265	0.361036	-1.99161
AA467197	1.75171	3.43827	5.45456	4.27521	5.10608	2.73774	3.33416	4.15602	4.20209	2.35029	1.01251	-1.33778
Ube2g2	3.41759	2.25352	5.16754	5.66203	4.72732	6.17135	5.42689	6.00861	5.83628	2.35007	3.02523	0.675152
Cd83	3.47457	7.3875	7.39053	9.0366	6.88569	5.8311	5.95514	7.55436	8.85051	2.3399	1.61674	-0.723161
Zfp266	0	4.3105	4.28238	4.07188	5.0715	3.49947	2.91264	4.02959	4.08675	2.32	1.47686	-0.843141
Lpl	4.73406	4.70725	6.9213	7.86186	6.30558	6.32651	6.10548	6.34027	6.35069	2.30892	1.56008	-0.74884
Acvr2a	1.19624	2.82199	5.28603	3.16986	4.48612	2.85801	0.888874	4.39272	3.82407	2.30489	0.981805	-1.32308
Sh2b1	1.4446	1.03336	3.58347	3.77891	3.19479	2.85801	3.59365	4.34042	2.73485	2.28007	2.14275	-0.137323
Hilpda	2.51984	4.62395	5.89902	6.10465	5.51919	2.49551	3.11529	5.59406	6.74676	2.26906	0.916011	-1.35304
Leng1	1.4446	0.703167	3.63542	4.04035	2.34433	4.6158	3.29296	3.44751	3.6094	2.26614	2.66753	0.401388
Nf1	1.19624	1.52818	4.18115	2.9499	3.72626	1.34848	1.70986	2.4561	3.72073	2.25689	0.946579	-1.31031
D5Ertd579e	1.8411	0.703167	2.54462	3.87142	4.16388	2.69531	0.888874	2.68306	3.83511	2.25451	1.25346	-1.00105
Mmp14	3.2964	0.703167	4.6155	4.19155	3.95212	3.0721	4.05442	3.58872	2.47743	2.25327	1.29838	-0.954892
Cfb	4.89925	2.94476	6.50587	5.89585	6.11075	5.82455	5.65536	5.23443	4.92985	2.24882	1.48904	-0.759774
Rhbdd1	1.4446	0.703167	4.36162	2.47125	3.12906	3.0721	2.13977	3.65446	3.69672	2.24676	2.06688	-0.179881
Rabif	2.08016	2.25352	4.40716	4.87589	3.95212	4.27048	3.45113	3.37135	4.30889	2.24489	1.68363	-0.56126
Gm129	1.4446	2.77864	5.63125	3.95835	3.43133	2.24404	3.37421	3.87272	3.80174	2.22869	1.21156	-1.01714
Ocstamp	2.85635	1.81242	4.69108	4.54612	4.44619	2.85801	2.79952	4.71375	2.12842	2.22675	0.790543	-1.43621
Skap1	2.22002	1.30188	3.8263	4.2616	3.85382	3.77543	4.76127	4.83211	3.80174	2.21962	2.53169	0.312066
Eml5	0.281235	1.03336	3.19074	2.03237	3.4038	1.48757	1.70986	2.59651	1.45448	2.21833	1.15481	-1.06353
Cd79b	3.19833	2.37495	4.36162	5.61464	5.03608	4.6082	2.22984	5.3969	6.67023	2.21748	1.93966	-0.277817
Trmt44	0	1.41947	4.5894	1.96678	2.22355	2.42802	0.64876	1.31948	2.50534	2.21684	1.01567	-1.20118
Bbx	4.40818	1.03336	5.92012	4.30205	4.5752	4.6606	4.49679	2.95064	5.13582	2.21169	1.59019	-0.621492
Vamp1	2.46465	0.703167	3.84848	3.65944	3.87402	3.061	2.54262	1.77847	2.16388	2.21007	0.802584	-1.40749
Gm608	2.81282	2.77864	5.5043	4.40468	5.03608	4.23143	4.07886	4.17107	4.53559	2.18596	1.45851	-0.727449
Scml4	1.75171	1.03336	2.92458	3.41087	4.37709	0.877861	2.39469	2.87912	2.23228	2.17831	0.703447	-1.47486
Gm12250	2.51984	2.73393	5.38798	4.30205	4.70494	4.29437	3.37421	4.52748	1.6168	2.17144	0.82633	-1.34511
Alkbh1	1.4446	1.30188	3.00577	3.57392	4.00805	4.41693	3.41318	3.54316	3.79044	2.156	2.41768	0.261682
Fh1	2.28517	1.03336	3.91304	4.07188	3.45834	6.03198	4.36386	4.79373	4.19354	2.15515	3.18651	1.03136
Strn	1.32576	1.72375	3.73401	2.84429	4.45962	1.91483	2.22984	3.79711	3.34171	2.15455	1.29612	-0.858434
Vps39	1.65643	3.7162	5.29413	4.27521	4.94351	4.97329	3.92557	4.71375	4.40092	2.1513	1.81707	-0.334233
Tmem86a	0.896032	4.13252	4.1095	5.80024	4.07939	4.16561	4.84916	4.80342	4.43033	2.14877	2.04786	-0.100911
Slc23a2	1.65643	2.31551	4.12775	3.16986	5.09751	4.00119	3.87063	3.92693	3.74434	2.14574	1.8998	-0.245934
Got1	4.18736	1.17386	4.522	5.33816	4.61176	3.80898	3.89836	5.29065	5.23916	2.14336	1.87868	-0.264684
Nol6	1.5544	3.29176	4.71542	3.48302	5.48675	4.02423	3.4881	4.27226	4.73145	2.13865	1.70593	-0.432722
Ptafr	4.43713	5.63751	7.89416	6.40932	7.19768	4.49733	5.40772	6.30317	6.44918	2.12973	0.62703	-1.5027
Isca2	0.896032	3.32227	4.43674	3.99171	4.24369	4.06368	4.1029	3.08386	4.20209	2.11489	1.75398	-0.360912
Pnpt1	0.718706	1.89595	3.44478	4.0562	2.74621	4.25109	4.05442	3.79711	3.50268	2.1084	2.594	0.485595
A530064D06Rik	1.5544	1.30188	3.99486	3.41087	3.19479	2.37525	2.13977	4.53913	2.09207	2.10536	1.35841	-0.746953
Foxred2	0	4.21615	4.85342	2.9499	4.83431	2.18393	2.31462	4.34042	3.58345	2.10447	0.99753	-1.10694
Txk	3.09309	1.41947	4.05332	4.9371	4.04416	3.91754	3.45113	3.92693	3.16051	2.08858	1.35775	-0.730835
Kptn	2.08016	0.703167	3.63542	3.25475	3.53648	1.45403	1.94077	4.14081	1.93676	2.08389	0.976433	-1.10745
Slc26a2	0.281235	4.07991	4.50814	3.97513	4.3045	3.59488	2.67678	3.17628	1.93676	2.08202	0.665603	-1.41641
Fam179b	0.718706	1.41947	4.24942	3.25475	1.94664	3.26817	2.96603	3.23476	4.04933	2.08118	2.31048	0.229301
Taf1b	1.19624	1.72375	3.52958	3.74017	3.3471	3.30626	3.62719	3.47202	4.87207	2.07896	2.35939	0.28043
Yipf6	0.896032	1.52818	3.4736	2.42315	3.97101	3.51581	3.69201	3.01879	3.29451	2.07715	2.16817	0.0910252
Sdc4	3.79848	4.09766	6.12479	5.59849	6.30185	3.73411	3.52415	5.26982	5.66745	2.06031	0.600814	-1.45949
Hmga1-rs1	3.12903	5.49744	6.69215	6.21469	6.20946	5.33289	4.60173	6.43995	5.37395	2.05887	1.1239	-0.934972
Dpcd	0.718706	3.02116	3.93394	4.3284	3.5109	4.28486	4.21742	2.68306	3.6349	2.05448	1.83513	-0.219355
Lmnb1	2.62425	4.81847	5.90961	5.56564	5.82964	3.1683	3.37421	5.09933	6.85104	2.04694	0.90186	-1.14508
Slamf8	2.89861	4.81847	6.05498	5.87365	5.7662	5.40267	5.88756	5.00167	4.37089	2.03974	1.30716	-0.732576
Bud13	1.05393	2.31551	4.92821	3.87142	2.34433	2.42802	3.59365	4.596	3.19519	2.02993	1.7685	-0.261437
Zfp414	1.05393	3.90949	4.69108	3.99171	4.83431	3.64031	4.28201	2.59651	2.8262	2.024	0.854551	-1.16944
Lpin1	1.92526	1.62928	3.89184	4.04035	3.43133	2.55999	3.06724	3.42257	3.88908	2.01057	1.45745	-0.553122
Cirbp	2.81282	4.63615	5.01901	6.2392	5.93918	4.05252	3.1618	6.59588	7.11833	2.00798	1.50765	-0.500331
Irg1	4.49336	5.70275	6.98024	7.03535	7.28327	3.83527	3.41318	7.1533	8.50874	2.00156	0.629565	-1.372
Rgs1	6.08615	6.74342	8.42456	9.19042	7.62176	6.42284	7.21837	8.52072	8.45385	1.99746	1.23916	-0.758303
Scnn1a	1.32576	2.25352	4.03409	3.57392	3.72626	2.9571	2.31462	3.05169	3.87844	1.98845	1.26083	-0.727626
Serpina3g	3.68234	4.58673	6.00649	5.69278	6.65994	5.23755	5.90817	5.72732	4.71958	1.9852	1.26362	-0.72158
Mllt1	1.75171	0.703167	4.12775	2.6066	2.87209	2.12121	3.01752	3.49613	2.95322	1.9747	1.66958	-0.305125
Lgals3bp	5.96711	4.3105	7.80625	6.53343	6.98425	6.73705	6.2143	6.77896	6.09693	1.96917	1.318	-0.651169
Nup205	1.92526	0.504586	3.52958	2.84429	3.1623	2.41064	2.39469	2.50443	2.05478	1.9638	1.12621	-0.837585
Mtf2	0.896032	2.64015	4.3146	3.38599	3.48486	2.66632	3.65996	3.44751	3.85694	1.96039	1.63959	-0.320803
Fuom	0.718706	0.504586	3.58347	1.89807	2.22355	0.599771	1.70986	1.92773	1.89517	1.95672	0.921486	-1.03523
Dusp10	0.718706	3.12867	3.55678	4.54612	3.53648	2.35722	2.54262	3.81639	3.5703	1.95611	1.14795	-0.808161
Chd7	4.08129	3.92945	5.96649	6.13855	5.77159	4.09665	4.90491	5.23443	6.50554	1.95351	1.18002	-0.773492
Orc5	0	3.46587	4.23265	3.87142	2.9503	2.69531	2.96603	1.69762	2.75824	1.95185	0.796365	-1.15549
Fam178a	3.23177	3.43827	5.7829	4.74507	5.32737	4.30851	3.87063	4.58481	5.00019	1.9501	1.10602	-0.84408
Hivep3	3.58219	1.72375	4.4513	3.94138	5.37777	3.061	4.1498	4.65072	3.17795	1.93718	1.1069	-0.83028
Tgif1	4.81351	4.87102	6.97016	7.08256	6.27551	5.87135	5.34864	6.38614	7.10471	1.93381	1.33545	-0.598366
Hdc	4.02518	6.84149	7.25388	7.44061	7.40456	3.40609	4.76127	6.9414	8.37804	1.93301	0.438366	-1.49465
Scfd2	0.281235	0	1.2132	2.26843	2.70169	4.27529	2.0437	3.39719	3.89963	1.92049	3.26333	1.34285
Abca6	2.22002	1.9749	4.96928	3.43532	3.56161	3.2191	3.06724	4.60711	2.47743	1.89128	1.24526	-0.646017
Itk	1.92526	2.77864	3.6607	4.74507	4.31932	3.49947	4.38361	4.8695	3.75601	1.88975	1.7752	-0.114549
Cluh	2.89861	1.89595	4.86435	3.50629	4.48612	3.50766	4.28201	3.11533	4.06816	1.88831	1.34601	-0.542293
Frmd4a	3.05624	2.12093	5.51126	3.16986	4.73839	4.90977	4.79116	4.36681	3.43173	1.88459	1.78629	-0.098302
Gramd3	2.93966	4.39906	5.17633	5.98964	5.47357	3.76863	5.01034	5.02671	5.94727	1.87716	1.26888	-0.60828
Rqcd1	3.26445	1.41947	3.60968	4.63326	4.40513	4.71116	3.20686	4.82261	3.43173	1.87406	1.70113	-0.172929
Eri3	1.92526	1.52818	3.80378	3.33492	3.65798	4.34556	3.81351	2.59651	2.36005	1.87217	1.55219	-0.319984
Limk1	1.5544	1.72375	4.46572	2.3734	3.6811	3.68436	3.65996	3.14613	3.17795	1.86767	1.77803	-0.08964
Mrps18b	1.65643	3.96856	4.60251	5.31857	4.09669	4.45133	4.23927	4.68258	4.40092	1.8601	1.63103	-0.229066
Gca	0.516489	3.05789	4.522	2.64903	3.77004	1.8389	2.39469	2.87912	1.97718	1.85984	0.485285	-1.37455
Gm11648	0.718706	1.03336	4.16357	1.6698	2.34433	1.4197	2.0437	0	1.33515	1.84986	0.323601	-1.52626
Dcp1a	3.19833	0.877692	5.23644	2.98345	3.43133	3.23893	3.55932	4.07831	4.66495	1.84573	1.84737	0.00164012
Eif1ad	4.30199	1.41947	4.75118	4.3797	4.98125	4.20142	4.51482	4.46778	4.50826	1.84332	1.56234	-0.280973
Ifit3	4.88881	1.89595	5.38798	5.00402	5.31264	4.70761	4.36386	5.3381	4.33245	1.8425	1.29313	-0.549376
Arfgap3	1.05393	0.703167	2.02734	3.90682	2.22355	3.80898	1.70986	4.18597	3.89963	1.84069	2.52256	0.681871
BC029214	0.718706	2.18875	3.44478	2.76932	3.65798	4.14999	3.37421	4.44319	3.55703	1.83697	2.42738	0.59041
Pikfyve	1.05393	2.12093	4.7629	2.80729	2.70169	3.30626	3.95228	3.08386	2.99319	1.83653	1.74647	-0.0900629
Dnajc2	1.92526	3.84789	4.65379	5.10655	4.39118	4.62337	4.44131	5.24158	4.63368	1.8306	1.84841	0.0178143
Rasgef1b	4.77999	3.86871	5.55912	6.64771	6.23703	4.62713	3.87063	5.51957	5.81692	1.8236	0.63421	-1.18939
Per1	6.19187	6.40146	8.46997	7.62065	8.2586	4.92821	5.34864	6.86478	8.53097	1.81974	0.121483	-1.69825
Celsr3	2.62425	1.30188	4.48	2.6066	4.25914	4.7872	2.31462	3.05169	4.15882	1.81884	1.61501	-0.203829
Llgl1	1.32576	2.12093	3.97484	2.47125	4.14737	2.79243	3.55932	3.58872	4.22745	1.80781	1.81864	0.0108284
Zfp260	1.05393	3.41013	4.71542	2.64903	4.74936	3.92979	2.85719	4.31354	2.47743	1.80591	1.16246	-0.643452
Rad54l2	0.718706	2.94476	3.91304	3.0483	3.93299	1.15332	3.75404	3.69667	3.75601	1.79971	1.25828	-0.541434
Stk38l	0	2.64015	2.59796	4.19155	2.55922	2.26353	2.22984	2.06299	1.71568	1.79617	0.747935	-1.04823
Mphosph10	1.75171	2.53984	3.84848	4.45339	3.5109	3.98954	2.61126	2.7647	2.36005	1.79181	0.785612	-1.0062
Coro7	2.46465	5.40779	6.40098	4.78367	5.96295	5.07608	5.41734	4.82261	5.09966	1.77965	1.1677	-0.611944
Suv39h1	1.19624	1.81242	3.00577	3.30869	3.53648	3.48293	2.61126	3.94455	2.50534	1.77932	1.6317	-0.147623
Mdc1	2.08016	3.739	5.08588	3.81662	5.10608	3.30626	3.78408	2.98512	5.11333	1.75995	0.88762	-0.872332
Dhdh	0.896032	1.17386	3.87033	1.89807	2.60829	3.55589	2.85719	2.35427	1.93676	1.75728	1.64108	-0.116201
Naa16	3.35827	1.30188	4.37696	4.02432	3.85382	4.2991	4.19523	4.07831	3.86773	1.75495	1.78002	0.0250626
Hmbox1	1.65643	1.9749	3.70999	3.45936	3.53648	3.2191	2.39469	3.51984	2.44897	1.75295	1.07998	-0.672962
Cd164	4.31764	5.49074	7.49263	6.12358	6.33138	6.04189	6.45274	6.251	5.96998	1.74501	1.27471	-0.470295
Cd3e	3.19833	3.59646	5.01901	4.72537	5.68275	4.56566	5.24444	4.09419	4.69556	1.74499	1.25257	-0.492417
Fam46c	2.46465	3.96856	4.75118	5.27182	4.84459	4.12889	3.87063	3.71733	4.10511	1.73926	0.738884	-1.00037
Foxo3	3.9468	4.99932	6.92391	5.03635	6.66864	5.79136	5.57171	5.20548	6.01436	1.73657	1.17267	-0.563902
Snx21	0.718706	2.48694	3.4736	3.90682	2.60829	3.44929	2.22984	3.99618	2.50534	1.72675	1.44234	-0.28441
Trim35	1.8411	0.703167	3.87033	2.15522	2.9503	3.97778	3.33416	3.96197	4.35564	1.71982	2.63525	0.915437
Cd33	4.79125	5.70275	7.03445	6.58626	7.26617	5.13546	4.80588	6.50078	7.10813	1.71529	0.640566	-1.07472
Cab39	3.75314	2.04976	4.53574	4.41702	4.8949	3.80233	3.33416	4.1099	4.9503	1.71443	1.14772	-0.566711
Med29	2.51984	2.59086	4.43674	4.23399	4.11378	4.4082	4.1498	4.01298	4.0206	1.70615	1.59255	-0.113605
Mbtps2	2.15178	0.877692	3.4736	3.01624	3.1623	3.10489	2.0437	3.05169	3.31041	1.70264	1.36294	-0.339707
Pkd1l2	1.05393	1.17386	3.55678	1.96678	2.87209	0.877861	2.47055	2.12614	2.09207	1.68465	0.77776	-0.906894
Osgin2	1.65643	1.9749	3.08263	4.42924	2.98787	1.73103	3.25055	1.77847	4.56903	1.68425	1.0166	-0.667643
Ccnd1	2.51984	0.877692	3.08263	3.07966	3.97101	2.28276	3.25055	4.9415	2.12842	1.679	1.45204	-0.226959
Uba6	1.65643	1.03336	3.68556	2.76932	2.60829	2.73774	1.57888	2.59651	4.26058	1.67616	1.44853	-0.227632
Pfkfb3	4.49336	3.84789	5.74202	5.82358	5.96295	4.23637	4.1727	5.86327	5.95488	1.67223	0.886178	-0.786052
C230081A13Rik	2.40727	4.89152	5.83382	5.1217	5.00892	4.23143	3.65996	5.12274	4.77795	1.67208	0.798625	-0.873459
Rnf141	1.92526	2.64015	4.01461	2.76932	5.04501	3.47459	3.69201	3.77758	3.12497	1.66028	1.23458	-0.425698
Ly9	1.92526	3.739	5.01901	4.21998	4.22808	3.74802	4.2608	2.80386	3.87844	1.65689	0.840649	-0.816243
Zfp574	1.05393	3.02116	4.94889	3.81662	2.2852	4.4598	3.25055	3.17628	3.81295	1.64603	1.63735	-0.00867695
Nr4a3	3.9468	2.31551	4.1095	5.15888	5.06273	2.09969	2.73946	3.90908	4.32464	1.64588	0.137062	-1.50882
Mtor	3.70633	1.52818	5.07652	3.75967	3.93299	3.84177	3.72335	3.63287	3.85694	1.63914	1.14648	-0.492658
Zfp691	1.5544	1.17386	4.23265	2.98345	1.78532	3.54796	3.33416	3.23476	2.53272	1.63634	1.79827	0.161926
Hif1an	0.516489	0	2.48923	1.89807	1.2794	3.1683	2.0437	3.94455	2.8698	1.63066	2.74834	1.11769
Slfn8	4.5607	2.12093	6.33181	4.20583	4.36286	5.72437	4.68371	4.76426	4.67112	1.62603	1.62005	-0.00597223
Pik3r4	2.00479	2.86409	4.54934	2.98345	4.63562	3.08311	3.45113	3.56612	3.21222	1.6217	0.893709	-0.727991
Kat6b	1.32576	2.04976	4.67876	1.58491	3.65798	3.13694	1.82993	3.65446	3.92051	1.61946	1.4477	-0.171759
Cpne2	3.72992	2.94476	5.17633	4.31529	5.37777	0.330832	1.57888	4.62908	5.19272	1.61912	-0.404464	-2.02359
Cdc14a	1.05393	1.81242	3.32334	3.48302	2.34433	2.49551	2.22984	2.06299	2.78125	1.61706	0.959226	-0.657832
Rrp1b	2.15178	2.25352	3.93394	3.50629	3.98965	3.04982	3.25055	3.90908	4.15882	1.60731	1.38942	-0.217888
Gm16894	2.34751	2.25352	4.07229	3.68005	3.97101	2.59117	2.47055	3.01879	3.79044	1.60727	0.667223	-0.940042
Ralgds	2.46465	1.62928	3.73401	3.0483	4.1802	2.05564	2.96603	3.85418	4.15	1.6072	1.2095	-0.397705
Vps4b	4.09952	3.78355	5.65032	5.97304	5.01803	5.54087	4.19523	5.63805	5.235	1.6056	1.21076	-0.394839
C920009B18Rik	2.34751	1.89595	2.10309	4.75482	4.3045	3.61777	2.47055	3.42257	4.15	1.59907	1.29349	-0.305579
Slc5a3	2.08016	3.59646	3.32334	4.3797	5.58808	3.75492	3.78408	4.07831	3.35711	1.59207	0.9053	-0.686769
Socs1	3.26445	3.19613	4.83132	4.54612	5.08889	3.95399	4.19523	4.27226	3.88908	1.59182	0.847349	-0.744474
Fbxw11	2.46465	4.27973	5.63764	4.51204	4.73839	4.0185	3.65996	4.37982	4.71361	1.59049	0.820782	-0.769713
Emd	1.92526	4.82914	5.23644	4.55731	5.10608	3.42353	3.06724	4.31354	4.4944	1.58941	0.447477	-1.14193
Galnt11	0.896032	1.9749	2.69906	4.13296	2.22355	3.85468	2.22984	2.7647	3.79044	1.58306	1.72445	0.141393
Mmp25	0.718706	0.877692	2.43163	0.932851	3.77004	2.79243	2.13977	2.7647	3.29451	1.57998	1.94966	0.369679
Arid5b	3.35827	3.84789	5.63764	4.73525	5.17284	4.64953	4.82045	4.78397	4.87207	1.57883	1.17843	-0.400406
Omd	4.46552	6.56988	6.12479	8.01166	7.13836	6.90469	7.09196	7.36445	8.15228	1.5739	1.86064	0.286742
Snap29	3.77599	2.82199	5.45456	4.88479	4.25914	4.93126	4.42234	4.91492	4.64627	1.56717	1.42971	-0.137466
Tnfrsf11a	1.8411	2.12093	4.50814	2.47125	3.65798	1.61443	4.30291	3.42257	2.12842	1.56478	0.88607	-0.678707
Rap2b	3.84243	4.86067	5.65032	5.98137	6.10649	5.9651	5.0603	6.07012	5.60433	1.56117	1.32341	-0.237761
Thbs1	7.88023	7.51682	9.15243	9.21932	9.39685	6.59619	6.06934	8.76473	10.3585	1.55767	0.248663	-1.30901
4930523C07Rik	4.31764	4.54852	6.56398	5.42008	5.9817	4.6082	4.56759	6.00441	6.70073	1.55551	1.03715	-0.518352
Rtp4	5.92684	3.35216	6.312	6.46975	5.77697	6.52832	5.77986	6.21514	4.32464	1.54674	1.07249	-0.474249
Pggt1b	1.65643	2.18875	3.32334	3.68005	3.4038	3.48293	1.27474	1.92773	2.8262	1.54648	0.455314	-1.09116
Anks3	1.19624	2.31551	4.19852	3.19871	2.50842	2.90841	4.932	2.68306	3.55703	1.54601	1.76425	0.218235
Cxcl2	6.59342	7.74514	8.56595	8.86552	8.69535	5.84248	4.94535	8.20782	9.28066	1.53966	-0.100199	-1.63986
Max	4.57379	4.88131	6.94207	5.16621	6.69159	5.53687	5.04797	5.35796	5.5551	1.53907	0.646925	-0.892145
Cul2	1.65643	1.72375	3.75765	3.16986	2.74621	3.1683	3.41318	3.79711	3.80174	1.53448	1.85499	0.32051
A430005L14Rik	0.896032	2.64015	3.11957	4.17712	2.60829	3.89897	2.47055	2.18664	4.0206	1.53357	1.3761	-0.157471
Ercc6l2	2.67375	0	2.96575	3.55173	2.09173	1.96331	1.57888	1.69762	2.19848	1.53286	0.522693	-1.01016
Pafah1b2	2.57299	3.88924	4.7629	5.48008	4.04416	5.15386	3.95228	4.62908	5.09966	1.53126	1.4776	-0.0536595
Solh	0.896032	1.52818	2.48923	3.07966	2.65574	1.38453	3.01752	0.805608	1.89517	1.52944	0.5636	-0.965838
Alg8	1.75171	2.53984	2.30904	4.30205	4.39118	3.51581	4.2608	3.26313	2.89111	1.52164	1.33694	-0.184709
Iqsec1	3.75314	4.44138	5.72414	5.29204	5.83995	3.68436	4.30291	5.0835	6.3679	1.52145	0.762408	-0.759044
Tusc2	2.76794	1.03336	3.44478	3.43532	3.37573	3.80233	2.91264	4.92383	2.75824	1.51796	1.69861	0.180652
Nop56	2.51984	4.77501	4.98938	5.95624	4.55031	4.91902	5.1553	5.23443	5.39648	1.51789	1.52889	0.011003
Nlrc5	4.75721	4.09766	6.61663	5.38912	5.82964	4.52989	5.22267	4.93269	4.63999	1.5177	0.403875	-1.11382
Chd2	2.97957	2.59086	4.57617	4.0562	4.27442	3.72007	3.1618	3.44751	5.07659	1.51704	1.06628	-0.450768
Gpatch11	2.81282	1.81242	3.89184	4.0562	3.53648	4.25596	3.81351	2.87912	3.54363	1.51555	1.31044	-0.205118
Cd28	2.22002	3.35216	3.6607	5.21645	4.02622	3.47459	3.9785	4.47992	3.92051	1.51504	1.17729	-0.337744
Ddx19a	2.28517	2.48694	4.1095	3.65944	3.93299	2.79243	2.61126	2.91532	3.48877	1.51459	0.565888	-0.948697
Fars2	0	5.20983	4.36162	4.45339	3.53648	3.82218	1.57888	2.91532	3.65994	1.51225	0.389168	-1.12308
Pecam1	1.05393	1.17386	3.25857	3.33492	1.2794	3.61018	3.06724	2.06299	4.42303	1.5104	2.17696	0.666563
Dusp5	3.16409	1.81242	3.55678	3.9242	4.51214	2.70959	1.57888	4.07831	4.18494	1.50945	0.649675	-0.859777
Fkbp5	4.75721	4.64825	6.62949	6.04233	5.96295	2.09969	4.89117	6.17464	5.7774	1.50887	0.032999	-1.47587
Klhl6	3.86392	5.03661	6.24252	5.65684	5.97236	4.57348	6.1523	6.72897	6.05269	1.50697	1.4266	-0.0803747
Atp2b4	2.22002	1.62928	3.44478	2.64903	4.16388	0.599771	1.94077	3.73769	2.73485	1.49458	0.328622	-1.16596
Abcf3	2.08016	3.22872	4.60251	4.44137	3.37573	4.90668	3.45113	3.65446	3.51646	1.48543	1.22774	-0.257688
Adam8	4.2043	5.57552	6.32392	6.69405	6.07629	3.95997	4.34383	6.05397	6.85376	1.47484	0.412973	-1.06187
Isg20	2.85635	3.76144	5.01901	4.59035	4.73839	4.79726	4.32351	4.68258	5.5717	1.47368	1.53486	0.0611813
Cd80	1.19624	2.64015	3.68556	3.52919	2.9503	2.22428	1.27474	2.72446	4.52199	1.47016	0.768173	-0.701983
Nlk	0.896032	1.72375	3.73401	2.0951	2.50842	1.58375	1.82993	1.92773	2.32915	1.46929	0.607747	-0.861541
Bend4	0.896032	2.04976	2.92458	2.9499	2.9503	3.76863	2.73946	2.98512	4.13221	1.4687	1.93346	0.464761
Csrnp1	3.44636	4.53555	5.59236	5.23746	5.51919	4.29437	2.79952	5.29065	5.85266	1.45871	0.568342	-0.890367
Ccl5	6.66555	8.60883	8.64173	9.53785	9.10418	7.82842	9.46747	8.93588	9.00022	1.4574	1.17081	-0.286587
Cxcr4	6.17907	6.07396	7.89416	7.61531	7.23916	4.92821	5.54564	6.9718	7.61191	1.45636	0.137872	-1.31849
U2af1	3.58219	5.00874	5.73609	6.13482	5.37777	5.72964	5.42689	6.27906	5.98245	1.45409	1.55904	0.104951
Cd79a	3.38824	5.63751	5.46177	6.67107	5.75535	3.33418	2.39469	5.89987	7.86781	1.44985	0.361265	-1.08859
Fmr1	1.19624	2.64015	3.38534	3.16986	3.53648	3.68436	2.73946	2.24471	4.19354	1.4457	1.29733	-0.148374
Fam175b	2.57299	2.53984	4.18115	3.45936	4.36286	3.44075	3.92557	4.18597	4.5288	1.44471	1.46386	0.0191479
Tspyl4	0.281235	2.98346	4.05332	1.49472	3.6811	0.92758	0.64876	1.4237	2.41993	1.44403	-0.277354	-1.72138
Mfsd12	4.08129	1.30188	4.54934	2.88035	4.9625	2.89597	2.96603	2.91532	2.73485	1.43915	0.186458	-1.25269
9430008C03Rik	2.28517	2.37495	3.60968	3.75967	3.93299	3.82874	1.82993	2.4561	4.09596	1.43738	0.72262	-0.714765
Sesn1	1.65643	3.43827	2.30904	5.09124	4.55031	4.28009	3.9785	4.41818	5.8902	1.43618	2.09439	0.65821
Dnajc16	3.26445	2.18875	4.93859	3.07966	4.45962	3.82218	1.82993	2.30053	3.4462	1.4327	0.123114	-1.30958
Tfip11	1.65643	3.19613	3.22505	4.07188	4.27442	3.88645	3.33416	4.51574	4.96545	1.43084	1.74917	0.31833
Pydc3	4.58677	4.80773	6.46697	5.46234	6.45053	6.1148	4.89117	5.33141	5.20978	1.42936	0.68954	-0.739823
Retsat	1.5544	1.52818	3.00577	2.80729	3.09504	3.04982	3.45113	2.4561	3.76758	1.42807	1.63986	0.211789
Pds5b	1.65643	1.81242	2.74707	2.84429	3.85382	3.061	3.11529	1.20714	2.8039	1.41397	0.812413	-0.601557
Fbxo30	2.57299	3.49295	4.87519	5.00402	3.45834	3.64031	3.59365	4.20071	3.48877	1.41288	0.697892	-0.71499
Rcc2	3.38824	2.64015	4.43674	4.00811	4.83431	4.76685	4.38361	4.60711	4.40092	1.41219	1.52543	0.113238
Prpf8	4.47951	4.46892	6.35136	4.92851	6.37811	4.56172	4.7763	5.37106	5.22245	1.41178	0.508667	-0.903112
Ets2	5.04745	6.1902	6.8295	7.26074	7.00042	4.11822	3.92557	6.12139	7.83313	1.41139	-0.119249	-1.53064
Arfip2	2.57299	1.81242	4.05332	3.52919	3.22657	2.94508	2.39469	3.77758	3.43173	1.41032	0.944568	-0.465754
Cd36	5.03803	5.04578	6.78707	6.47861	6.08931	4.62337	5.02299	5.59963	6.31171	1.40975	0.347516	-1.06224
Entpd1	5.02855	5.40779	6.59383	6.55591	6.72812	5.07056	4.89117	5.93997	6.9958	1.40778	0.506202	-0.901581
Zbp1	4.17021	5.27368	6.50935	5.77172	6.10221	6.04471	5.68751	5.686	5.2922	1.40581	0.955656	-0.450157
Id3	8.02435	7.26324	8.75906	9.84812	8.53883	7.68174	8.41655	9.03998	9.00114	1.40487	0.891057	-0.513817
Ncapg2	2.46465	0.877692	3.84848	1.82592	3.53648	1.4197	2.67678	2.59651	0.903265	1.39912	0.227892	-1.17123
Lrp4	0.896032	1.17386	1.2132	2.98345	3.09504	2.03311	2.0437	1.77847	1.76269	1.39561	0.869544	-0.526069
Zfp961	0.896032	0.877692	2.59796	2.15522	2.09173	3.1683	1.70986	0.45832	0.98483	1.39477	0.693465	-0.70131
Lman2l	1.5544	2.77864	3.7809	3.33492	3.56161	4.39942	4.28201	2.06299	3.22906	1.39262	1.32685	-0.0657757
Rmdn3	1.75171	0.274242	2.30904	2.88035	2.02101	3.88015	3.20686	3.83541	3.01277	1.39049	2.47082	1.08033
Ucp2	10.0996	10.0785	11.6148	11.2539	11.566	10.7483	10.3648	11.179	11.1996	1.38919	0.783866	-0.605321
9030624J02Rik	3.05624	1.9749	4.3146	3.99171	3.4038	4.36374	3.75404	2.80386	3.85694	1.3878	1.17907	-0.208724
Rbm47	3.23177	5.13444	5.75382	5.54331	5.39185	5.28839	4.71523	5.69123	5.197	1.37989	1.03986	-0.340031
Wdr82	3.50224	4.32565	6.09263	4.52349	5.25217	4.13948	4.4031	4.46778	4.40833	1.37549	0.44073	-0.934759
Acox3	3.01841	3.76144	5.228	4.21998	4.83431	5.37829	4.1727	3.87272	4.67112	1.37084	1.13378	-0.237057
Pla1a	1.32576	0.877692	2.48923	2.47125	2.45577	0.254961	0	1.20714	2.01651	1.37036	-0.232073	-1.60243
Ascc2	1.65643	4.67214	4.43674	4.35428	4.80304	4.03561	3.81351	3.69667	2.73485	1.36707	0.405879	-0.961191
Fdft1	2.67375	3.64555	5.33398	4.35428	3.87402	3.46621	4.2608	3.54316	4.15	1.36111	0.695389	-0.665717
3110043O21Rik	4.79125	1.17386	4.56282	4.35428	4.11378	3.68436	3.29296	2.80386	3.50268	1.36107	0.33841	-1.02266
Gdf15	3.70633	1.9749	4.36162	4.23399	4.00805	3.34337	4.4031	3.05169	4.25237	1.3606	0.922019	-0.438584
Tlcd2	1.32576	1.62928	3.19074	3.14042	2.15915	1.4197	1.94077	1.99694	1.71568	1.35258	0.290755	-1.06183
Cd160	1.92526	1.17386	3.1556	3.07966	2.45577	2.32047	3.65996	3.11533	1.20504	1.34745	1.02564	-0.32181
Pld3	4.54748	3.88924	5.69384	5.70289	5.29026	5.08979	5.79469	5.25577	5.35873	1.34397	1.15639	-0.187583
Akap10	2.46465	2.48694	4.01461	3.25475	4.1802	4.28486	4.07886	4.82261	3.50268	1.34072	1.69646	0.355736
Mllt6	4.95036	2.43203	5.35737	4.11793	5.61233	3.53999	4.34383	4.56215	4.46628	1.33801	0.536864	-0.80115
Wdr46	2.34751	2.77864	3.93394	4.13296	3.63449	3.96594	3.4881	2.68306	2.32915	1.33738	0.553486	-0.783899
Sap130	4.49336	4.85023	6.41219	5.05225	6.56059	5.10067	4.94535	4.596	5.3815	1.33655	0.334085	-1.00246
Asb8	3.58219	2.04976	4.46572	4.5005	3.48486	4.04127	3.89836	5.24158	5.26796	1.33438	1.79632	0.461932
Mrs2	5.03803	0.504586	4.85342	3.38599	4.06188	3.1683	2.31462	4.17107	2.8262	1.32912	0.348741	-0.980382
Tdp2	1.32576	1.9749	2.2436	3.45936	3.22657	1.98695	3.25055	3.54316	3.95127	1.32618	1.53266	0.206474
Tmem161b	2.22002	1.30188	3.19074	3.07966	2.98787	3.86109	3.37421	2.87912	2.8698	1.32514	1.4851	0.159962
Rc3h2	3.44636	2.82199	4.50814	4.08739	4.77108	3.25849	4.02955	4.28615	3.94109	1.32136	0.744641	-0.576715
Lbh	4.59964	5.36446	6.64224	5.40158	6.85806	5.39164	5.64721	5.80174	5.2962	1.31858	0.552148	-0.766432
Racgap1	2.22002	3.41013	4.12775	4.02432	4.24369	4.37274	4.36386	4.44319	4.15	1.31684	1.51737	0.200531
Nmnat3	3.16409	0.274242	3.19074	3.25475	2.65574	2.01021	2.0437	0.805608	0.98483	1.31458	-0.25808	-1.57266
Pan2	6.03498	1.17386	5.07652	4.3284	5.33468	3.28734	2.39469	4.31354	4.94521	1.30878	0.130776	-1.178
BC029722	3.12903	2.77864	4.77453	3.45936	4.55031	3.91754	3.69201	4.37982	4.50135	1.30757	1.16885	-0.138723
Adprhl2	1.65643	2.77864	3.35467	4.0562	3.1623	3.65515	3.87063	3.65446	1.97718	1.30686	1.07182	-0.235037
Klhl25	0.718706	1.30188	1.2132	2.03237	3.70386	2.42802	2.54262	3.92693	2.50534	1.30618	1.84043	0.534254
Mitf	3.23177	2.59086	4.42202	3.88923	4.33398	3.97778	3.52415	3.34505	1.66709	1.30376	0.217203	-1.08656
Dhx38	2.93966	4.4825	5.14979	4.57942	5.31264	4.16561	4.19523	4.29991	5.42233	1.30287	0.809694	-0.493178
Mettl21e	1.5544	2.37495	3.00577	3.59578	3.19479	2.52811	2.96603	3.14613	3.4462	1.30078	1.05694	-0.243831
Ldhb	2.62425	2.37495	4.60251	3.83512	2.9503	4.14999	4.83488	3.54316	3.50268	1.29638	1.50808	0.211701
Extl3	3.38824	3.41013	5.63125	4.48887	3.95212	3.97187	4.66768	3.54316	3.87844	1.29156	0.616104	-0.675458
Mgl2	0	0.274242	2.37164	0.628005	1.2794	3.61777	2.96603	3.01879	2.58597	1.28923	2.91002	1.62079
2010003O02Rik	1.65643	2.12093	3.32334	2.91554	3.2881	2.98085	2.79952	2.24471	1.93676	1.28698	0.601783	-0.685201
Crtc2	5.08453	3.46587	6.25917	4.72537	5.69983	5.22518	4.99757	4.55068	5.70403	1.28626	0.844167	-0.44209
Mettl1	0.896032	1.17386	2.17505	3.07966	1.69734	0.471559	0.888874	2.98512	1.20504	1.28241	0.352702	-0.929705
Malsu1	3.16409	2.37495	4.33044	3.87142	3.95212	3.83527	3.01752	3.73769	4.0206	1.28181	0.883251	-0.398557
Cxcl11	0.896032	1.62928	2.43163	2.21294	2.98787	2.03311	2.31462	2.84198	2.63732	1.28149	1.1941	-0.0873876
Fen1	2.22002	2.90499	3.84848	4.08739	3.58631	4.32716	3.45113	3.90908	4.30095	1.27823	1.43458	0.156348
Ppp4r1l-ps	1.65643	1.9749	3.99486	1.82592	3.45834	1.02216	1.82993	1.31948	3.01277	1.27738	-0.019581	-1.29696
Abhd5	3.09309	2.43203	3.84848	4.75482	3.5109	4.49733	4.2608	4.01298	4.53559	1.27551	1.56411	0.288606
Cbll1	4.81351	2.86409	4.78607	5.01217	5.54462	3.49947	4.53263	4.90595	4.85047	1.27549	0.608332	-0.667159
Fbrsl1	1.4446	2.48694	2.74707	3.41087	3.56161	1.58375	2.13977	2.84198	2.71108	1.27408	0.353371	-0.920707
Psmc6	4.34846	4.07991	5.51126	5.65684	5.26753	6.37995	5.17811	5.40328	5.31209	1.26436	1.35417	0.0898126
Cyth1	5.75349	4.21615	6.22143	6.36863	6.15683	5.5607	3.65996	5.92673	7.29362	1.26414	0.62543	-0.638713
Cand1	2.34751	1.81242	3.50186	3.19871	3.3179	3.59488	3.55932	3.11533	4.14114	1.25953	1.5227	0.263172
Elmsan1	5.94711	5.70275	7.16389	6.63984	7.44395	6.0334	5.69543	6.94797	7.24375	1.25763	0.655206	-0.602423
Foxo4	1.05393	1.52818	2.48923	2.32187	2.83134	2.01021	2.13977	1.4237	2.58597	1.25643	0.748859	-0.507566
Map4k2	4.33313	2.73393	5.4327	4.51204	4.41895	4.4598	3.62719	4.8695	4.5288	1.25436	0.837791	-0.416573
Cxcl9	4.99972	4.82914	7.09831	4.3414	7.03672	5.23755	5.51909	5.46565	5.30416	1.24438	0.467187	-0.777193
Hsd11b1	3.90596	2.48694	4.50814	4.85791	3.95212	4.21149	3.92557	4.06225	4.54906	1.24294	0.990646	-0.252297
Usp22	3.38824	2.43203	4.71542	3.79789	3.93299	3.63284	3.52415	3.67572	4.45201	1.23863	0.911044	-0.32759
Srgn	8.8988	9.93442	10.4473	11.1038	10.4067	9.11301	9.13881	10.5476	11.273	1.23596	0.601514	-0.634444
Nr4a2	3.35827	4.2641	5.01901	5.45039	4.6707	3.00421	4.05442	3.99618	5.7973	1.23551	0.40184	-0.833675
Mbtd1	1.92526	2.86409	4.42202	3.85338	2.60829	2.9571	2.79952	1.85503	3.92051	1.23323	0.488367	-0.744858
Elac2	1.32576	2.31551	2.79354	3.11036	3.25766	2.22428	2.61126	3.17628	2.78125	1.23322	0.877634	-0.355586
2900056M20Rik	1.32576	0.703167	3.35467	1.29541	2.09173	3.44929	1.82993	1.85503	1.66709	1.23281	1.18587	-0.0469397
H2-Q5	5.02855	4.89152	6.67984	5.73771	6.16095	5.22518	5.45518	5.56586	5.84722	1.2328	0.563325	-0.669474
Elk4	2.51984	5.18513	5.82266	4.3284	5.09751	4.01276	3.87063	3.92693	4.68339	1.23037	0.27094	-0.959431
Mtss1	3.12903	3.62121	4.84241	4.73525	4.22808	3.38845	3.11529	3.58872	4.19354	1.22679	0.196379	-1.03041
Aif1	5.73028	5.28147	7.07027	6.36227	6.76375	6.2133	6.79646	5.57721	5.71603	1.22622	0.569871	-0.656351
Usp38	4.28616	3.59646	5.36508	4.67492	5.46027	4.05811	4.1029	3.87272	5.28416	1.22545	0.388164	-0.837286
Nelfa	2.97957	3.84789	4.57617	5.18796	4.14737	5.14074	5.50112	4.88784	4.72553	1.22343	1.65008	0.426643
Clcn7	5.35874	4.78599	6.59055	5.46827	6.82471	6.30668	5.91498	5.8679	5.53493	1.22214	0.833756	-0.388388
Tcerg1	3.55603	4.00664	6.22567	4.52349	4.24369	4.50962	4.23927	5.07553	5.01967	1.21628	0.929689	-0.286594
Nrp2	2.28517	3.57127	4.01461	3.72041	4.69361	2.87078	3.78408	2.12614	2.32915	1.21466	-0.150684	-1.36534
Ly6i	5.2487	4.24829	6.16068	5.76208	5.96295	6.28777	5.95514	5.95744	4.21905	1.21341	0.856351	-0.357058
Tlr6	1.75171	1.9749	3.1556	2.32187	3.74831	2.92074	1.09467	2.18664	4.47336	1.21195	0.805542	-0.40641
Fam114a1	2.00479	2.18875	4.36162	2.15522	3.4038	3.64775	3.1618	4.01298	3.55703	1.21011	1.49812	0.288012
Cd300lf	4.63756	6.48476	6.9549	6.33654	7.02095	5.43096	4.98469	6.27558	7.34762	1.20964	0.448555	-0.761084
Endod1	2.81282	2.04976	3.97484	3.65944	3.2881	2.81902	2.54262	3.11533	2.58597	1.2095	0.334444	-0.875055
Uhmk1	1.65643	0.703167	2.83856	1.49472	2.83134	2.46216	0.888874	1.99694	3.14284	1.20841	0.942908	-0.2655
Cyp2ab1	0.281235	4.5741	2.92458	3.52919	4.44619	3.37954	2.13977	2.24471	2.89111	1.20565	0.236113	-0.969538
Gimap3	3.86392	4.62395	5.4327	6.17531	4.73839	5.38053	5.94852	5.59963	4.46628	1.20486	1.1048	-0.100058
Srebf2	3.77599	4.73019	6.36296	4.86693	5.13985	4.33639	3.37421	5.30436	4.62734	1.20349	0.157489	-1.046
Osbpl3	2.00479	1.17386	3.19074	3.57392	1.60365	2.16333	2.22984	3.20582	3.05115	1.20012	1.07321	-0.126907
Pdcd2	2.97957	2.12093	3.68556	4.23399	3.3179	4.4082	3.33416	3.89101	3.50268	1.19557	1.23376	0.0381965
Lsm12	4.59964	5.19341	6.72848	5.81429	5.73339	6.05173	5.25521	5.9704	5.31603	1.19553	0.751817	-0.443713
Ninj1	6.5175	6.60444	7.64929	8.35708	7.26234	6.3988	6.29476	7.88392	7.64835	1.19527	0.495489	-0.69978
Cd300lh	2.67375	1.41947	4.82014	0.932851	3.97101	1.19452	0	2.18664	2.01651	1.19472	-0.697194	-1.89191
Mlxip	6.4832	5.72005	7.52914	6.85904	7.49865	5.80639	6.31548	7.07143	7.13964	1.19399	0.481613	-0.712375
Phf7	1.4446	1.52818	2.74707	2.73033	2.55922	3.95997	1.94077	3.17628	3.68457	1.19248	1.704	0.511522
Dgkh	0	0.274242	1.46363	1.49472	1.01404	1.88996	2.22984	2.95064	3.27842	1.18701	2.4501	1.26309
Plk3	4.34846	3.88924	4.48	6.097	5.33468	1.15332	2.39469	5.2768	6.48816	1.18504	-0.290607	-1.47565
Trim30d	4.91991	3.05789	5.92012	4.59035	5.00892	5.57637	4.79116	4.8787	5.11333	1.18423	1.10099	-0.0832378
Nrm	2.76794	4.00664	4.23265	4.89364	4.5752	4.81718	3.87063	4.12544	4.73145	1.17988	0.998884	-0.180992
Zfp672	1.32576	1.89595	4.67876	0.932851	2.74621	2.90841	2.22984	2.12614	2.8039	1.17509	0.906221	-0.268869
Tgm2	6.69282	5.85662	7.41302	7.31281	7.62026	4.54987	6.32061	6.12526	7.56128	1.17398	-0.135464	-1.30944
Trpm2	3.9468	2.59086	5.26969	3.83512	4.21229	2.70959	4.05442	3.26313	5.00019	1.1702	0.488	-0.682201
Sar1a	3.65795	4.74152	5.03844	6.17531	4.88497	5.3603	4.8773	5.79689	5.68586	1.1665	1.23035	0.0638505
Oas2	5.16463	4.49594	6.45256	5.17349	6.36389	6.12015	5.16675	5.09933	4.99528	1.16636	0.515091	-0.651271
Glul	5.90628	6.95051	7.92319	7.02532	7.83131	6.12948	6.62031	7.17399	7.19959	1.16488	0.352447	-0.81243
Ppp1r7	2.81282	3.43827	3.99486	4.68516	4.1802	5.13282	4.28201	4.45554	4.91432	1.16119	1.57062	0.409432
Cxcr2	5.32815	7.10769	7.24346	7.49396	7.39235	6.3369	6.31032	7.03281	8.04465	1.15867	0.713251	-0.445421
Slc7a2	2.22002	2.12093	4.19852	2.32187	3.45834	1.73103	2.22984	1.31948	3.72073	1.15577	0.0797974	-1.07597
Zcchc24	1.8411	2.04976	2.88221	2.6066	3.81254	3.03855	2.13977	3.69667	2.99319	1.15502	1.02162	-0.1334
Trmt6	1.8411	2.04976	2.43163	3.43532	3.43133	1.93927	1.57888	2.95064	1.20504	1.154	-0.0269701	-1.18097
Nln	3.16409	3.19613	5.25316	3.59578	4.14737	4.02423	3.45113	2.24471	3.2457	1.15199	0.0613291	-1.09066
Spsb2	2.81282	3.49295	3.95453	4.68516	4.27442	4.83358	3.59365	4.12544	0.98483	1.15182	0.231487	-0.920328
S1pr2	4.04413	2.90499	5.6877	3.28197	4.90475	4.19636	4.76127	2.91532	2.55959	1.15025	0.133581	-1.01667
Strip1	2.62425	3.54563	4.88595	3.63853	4.1802	4.09121	3.29296	4.66142	2.36005	1.14995	0.516469	-0.633484
Kpna6	4.84626	0.877692	4.82014	3.28197	3.9136	2.84513	2.31462	3.65446	3.65994	1.14326	0.256563	-0.886698
Med12	5.11173	4.14964	6.12932	5.42619	5.7662	4.2165	5.38829	4.44319	5.39275	1.14322	0.229502	-0.91372
Zfp869	2.51984	3.05789	4.49414	4.07188	3.22657	3.0721	3.29296	4.36681	5.235	1.142	1.20285	0.0608548
Plk2	5.019	6.37259	6.87882	7.11698	6.51628	5.69596	5.14377	6.21514	7.64835	1.14157	0.480008	-0.661558
Rab3il1	0.896032	0	1.06954	1.82592	1.86824	4.02423	3.78408	2.7647	3.48877	1.13988	3.06743	1.92755
Naa25	3.09309	3.05789	5.02876	3.68005	3.93299	4.05252	2.96603	4.34042	4.07749	1.13844	0.783622	-0.35482
Sdad1	2.97957	3.41013	4.77453	4.04035	4.1802	4.09121	3.52415	4.73417	3.93084	1.13684	0.875236	-0.261602
Myc	3.47457	4.38467	4.72744	5.93924	4.52497	4.43423	3.59365	5.75755	5.75433	1.13426	0.955317	-0.178945
Eprs	3.50224	3.19613	4.46572	4.63326	4.34849	4.62337	4.1029	3.99618	4.96041	1.1333	1.07153	-0.0617754
Mblac2	0.718706	1.72375	3.29132	1.29541	2.45577	3.19899	2.61126	2.30053	2.75824	1.12627	1.49603	0.369755
2310035C23Rik	3.41759	2.53984	3.89184	4.11793	4.3045	5.40047	3.84235	4.25823	4.4157	1.12604	1.50047	0.37443
Ankle1	0.896032	0.703167	1.77284	1.89807	2.09173	0.717513	2.67678	0.642389	1.6168	1.12128	0.613773	-0.507508
Il7r	3.50224	5.17681	5.8937	5.6877	4.79246	4.58127	5.08464	5.61071	5.37773	1.11843	0.824065	-0.294366
Cmklr1	5.58906	2.82199	5.57251	4.27521	6.115	3.29683	4.02955	3.77758	4.40092	1.11538	-0.329307	-1.44469
Tmbim1	3.2964	4.75277	4.91776	5.56564	4.93392	4.92515	5.04797	5.8493	4.36328	1.11452	1.02184	-0.0926793
Inf2	5.76496	4.11519	6.72549	5.6253	5.8088	6.15318	5.62248	4.93269	4.68949	1.11312	0.409384	-0.703739
Cd274	4.25397	4.92173	6.18703	4.84884	6.06315	4.11286	3.92557	4.95895	5.73972	1.11182	0.0964251	-1.0154
B4galt3	3.47457	3.84789	5.11362	4.80259	4.39118	4.45557	3.87063	4.65072	6.13539	1.1079	1.11685	0.00895001
Ddit3	4.49336	3.59646	5.5182	5.6253	4.28954	3.76863	4.05442	4.89692	5.46559	1.09944	0.501482	-0.597958
Jmjd4	1.75171	1.62928	2.37164	2.56288	3.43133	3.0272	3.1618	2.18664	2.89111	1.09812	1.12619	0.0280747
Vat1	2.51984	1.9749	3.60968	3.68005	2.74621	2.39305	2.39469	1.61196	2.32915	1.09794	-0.0651534	-1.1631
Clec5a	4.66229	3.46587	4.7629	6.19334	4.52497	5.5106	4.58476	5.20548	4.13221	1.09632	0.794184	-0.302139
Slc25a1	4.37862	3.26058	4.66633	5.03635	5.04501	4.19636	3.87063	4.06225	4.50135	1.0963	0.338045	-0.75825
Znrf3	1.4446	3.92945	4.12775	3.99171	3.22657	2.81902	3.37421	2.40608	2.73485	1.09498	0.146516	-0.948468
Zfp36l1	7.12527	7.65959	8.61205	8.21601	8.63002	6.21455	6.43391	6.91482	8.46766	1.0936	-0.384698	-1.47829
Tbck	3.05624	3.46587	5.7121	3.74017	3.6106	4.05811	3.59365	3.85418	4.45916	1.09324	0.730223	-0.363015
Mrpl21	2.72162	3.16279	4.40716	3.70037	3.98965	4.7288	3.87063	4.34042	4.25237	1.09019	1.35585	0.265661
Tctn3	2.62425	1.89595	3.68556	2.47125	3.89395	1.91483	1.94077	2.80386	2.3903	1.09015	0.0023414	-1.08781
Pitpnm1	5.98682	5.31979	6.95746	6.13108	7.12156	5.18486	6.49876	6.10972	6.73502	1.08339	0.478784	-0.60461
Neu1	4.02518	5.60685	5.73013	6.2633	5.69416	6.05313	5.16675	5.63263	6.39239	1.07985	0.995213	-0.0846371
Card6	3.12903	3.12867	4.29858	3.50629	4.81354	2.41064	2.54262	2.18664	3.50268	1.07729	-0.468201	-1.54549
Fam192a	3.38824	3.09371	4.56282	4.48887	3.89395	5.15125	3.84235	3.87272	4.13221	1.07424	1.00866	-0.0655781
Rabgef1	4.30199	4.14964	5.4973	5.70289	4.69361	4.06368	1.94077	4.99323	6.06447	1.07212	0.039723	-1.0324
Gadd45b	5.41804	6.3394	6.86801	7.24526	6.73366	6.86457	5.59732	6.6344	7.31053	1.07026	0.722983	-0.347273
Pdss1	1.65643	0.877692	2.83856	2.47125	1.69734	0.826367	0.64876	1.20714	2.50534	1.06866	0.0298414	-1.03881
S1pr1	3.98652	4.14964	5.21952	5.25817	4.92426	3.40609	4.7763	4.24406	5.93449	1.0659	0.522156	-0.543747
Msi2	1.19624	1.72375	2.54462	3.07966	1.94664	0.877861	1.82993	1.61196	4.12323	1.06365	0.650753	-0.412895
Kansl3	2.72162	5.00874	6.2633	4.00811	4.51214	3.49947	3.06724	3.92693	4.05877	1.06267	-0.227076	-1.28975
Afmid	1.4446	0.877692	2.59796	2.3734	1.69734	2.89597	0.888874	3.97917	2.91211	1.06175	1.50789	0.446133
Fosl2	6.15313	5.72576	7.15724	6.99068	6.85043	5.87611	4.71523	6.53027	7.80814	1.06	0.29299	-0.767014
Hprt	5.20728	4.2641	5.7121	6.10845	5.5634	6.91628	6.24162	6.21877	6.42563	1.05896	1.71489	0.655925
Ahcyl1	4.15286	0.703167	4.01461	2.69025	3.74831	1.38453	2.39469	3.20582	2.58597	1.05638	-0.0352624	-1.09164
Pole3	0.896032	1.62928	1.67695	2.51779	2.74621	2.32047	2.61126	3.23476	2.05478	1.051	1.29266	0.241667
1700017B05Rik	4.39348	4.75277	5.77134	5.21645	5.88047	2.88343	3.33416	5.77735	5.78596	1.04963	-0.127898	-1.17753
Cd82	5.08453	4.77501	5.67535	5.93924	6.32038	5.49213	4.9717	5.63263	5.47268	1.04855	0.462517	-0.586036
Lpar6	4.93013	5.52394	6.65173	6.8658	5.29776	5.97252	5.74973	6.40536	5.77454	1.04473	0.748503	-0.296226
Tmem132a	2.81282	2.31551	2.69906	3.77891	4.34849	1.61443	2.73946	2.87912	3.31041	1.04465	0.0716884	-0.972964
Cdc14b	2.00479	1.72375	3.04471	2.64903	3.02448	2.79243	1.82993	1.69762	3.48877	1.04181	0.587917	-0.453889
Fcho1	2.97957	2.86409	2.74707	4.71542	4.41895	3.2191	3.78408	3.94455	3.17795	1.03865	0.609592	-0.42906
Niacr1	6.40474	6.07396	7.3425	7.16346	7.32606	5.28839	4.8633	6.97395	7.65147	1.03799	-0.0450736	-1.08306
Rilpl2	5.95214	4.98031	6.00649	7.16346	6.33503	5.39606	5.65536	6.49182	7.29861	1.03543	0.744241	-0.291193
Klhl21	3.26445	4.19981	4.48	4.84884	4.97191	4.28962	3.59365	2.91532	4.45201	1.03479	0.0805233	-0.954264
Clec4e	7.23859	7.33421	8.07316	8.66752	8.22261	7.12913	5.41734	7.85509	8.60298	1.0347	-0.0352672	-1.06996
Pim2	2.81282	4.67214	4.77453	4.3414	5.2051	3.77543	3.75404	3.42257	4.1142	1.0312	0.0240777	-1.00712
Bag3	5.08453	4.37014	6.29595	5.63061	5.32737	5.07056	5.08464	5.22725	4.9854	1.02397	0.364626	-0.659347
Fth1	11.6224	11.9125	12.4142	13.5491	12.4057	12.0165	12.0631	12.6165	12.9931	1.02221	0.654869	-0.367345
Ccl4	7.39066	8.20017	8.98422	8.79523	8.67173	7.12448	7.37955	8.69029	8.34897	1.02164	0.0904046	-0.931239
Lmna	3.72992	5.14302	4.98938	5.84199	5.53196	3.89897	3.87063	7.17399	5.41499	1.01797	0.653176	-0.364797
Cstb	6.64397	6.21887	7.50491	7.64444	7.19567	6.58073	6.55647	6.57622	6.48291	1.01692	0.117658	-0.899258
Pkig	4.2376	5.54996	5.87221	6.20761	5.64797	5.67246	5.41734	5.30436	6.13762	1.01548	0.739165	-0.276317
Mob3c	3.38824	3.59646	4.65379	4.66462	4.19633	5.11683	5.17811	4.56215	4.55575	1.01257	1.36086	0.348296
Vcpip1	2.89861	4.21615	6.2299	3.88923	3.58631	5.22518	4.56759	3.14613	4.77222	1.0111	0.870402	-0.140701
Clic4	5.98192	4.13252	6.79566	5.73771	5.67125	5.02274	4.69956	5.82095	5.62673	1.01099	0.235277	-0.77571
Ccnd2	4.86769	4.32565	5.71813	5.87812	5.22096	5.16167	6.06323	5.56016	4.73734	1.00907	0.783932	-0.225138
Rasa4	4.2043	5.32733	5.55238	5.91336	5.83481	6.07398	6.26311	5.63263	5.54169	1.00104	1.11204	0.111002
Ergic1	4.31764	5.21797	5.38798	5.84199	6.07192	3.80898	4.94535	5.37756	5.44051	0.999492	0.125297	-0.874195
Nktr	4.2043	3.35216	5.46177	4.17712	4.69361	4.395	3.62719	3.89101	4.65252	0.999272	0.363201	-0.63607
H2-Eb2	1.65643	0.703167	3.44478	1.58491	1.50346	1.64447	0.64876	0.952224	2.09207	0.997917	0.154585	-0.843332
Nup98	2.97957	5.09079	5.28603	4.64379	5.16466	4.07475	3.84235	3.47202	4.76647	0.996311	0.00371526	-0.992595
Clasp2	5.60828	5.81967	7.23927	5.99377	6.88818	6.17393	5.12041	6.27906	6.11289	0.993095	0.207598	-0.785498
Pydc4	4.62503	4.21615	5.77134	4.80259	5.65966	5.01988	4.932	4.53913	3.43173	0.990607	0.0600941	-0.930513
Amica1	4.15286	5.50411	6.1065	5.59306	5.73339	5.69237	4.76127	5.8771	5.78312	0.982502	0.69998	-0.282521
Gosr2	4.2043	5.04578	5.38038	5.85565	5.58195	5.51671	4.56759	5.40964	5.99972	0.98095	0.748374	-0.232576
Ipcef1	1.75171	4.32565	4.12775	3.48302	4.44619	3.3973	3.1618	2.80386	3.01277	0.980305	0.0552529	-0.925052
3110009E18Rik	1.19624	0.703167	2.10309	1.89807	1.78532	0.717513	0.360544	0.952224	0.284009	0.979122	-0.371129	-1.35025
Id1	5.42529	5.18513	6.39345	6.51921	5.93918	6.00618	5.54564	6.24034	5.92161	0.978735	0.623231	-0.355504
Heatr6	3.47457	3.64555	5.02876	4.04035	4.52497	4.00119	3.37421	4.71375	4.37089	0.971296	0.554949	-0.416347
Nod2	2.93966	3.64555	4.98938	3.227	4.5752	3.10489	3.11529	1.20714	3.22906	0.971256	-0.628509	-1.59976
Nlrp3	4.09952	5.25798	6.04541	4.98758	5.91501	4.35922	2.31462	4.90595	5.31603	0.970582	-0.454795	-1.42538
Ttc39c	1.4446	1.72375	2.92458	1.6698	3.06019	2.60652	2.96603	1.92773	2.58597	0.967348	0.937385	-0.0299633
Plaur	7.03818	7.54458	8.00445	8.69436	8.07442	6.88831	5.77239	8.15864	9.45939	0.966364	0.2783	-0.688064
Tlr9	3.75314	3.78355	6.20863	2.42315	5.56961	4.20647	4.49679	3.67572	3.79044	0.965454	0.274013	-0.691441
Klf6	8.49879	8.56165	9.56111	9.76284	9.13485	7.92567	7.96572	9.03073	9.89681	0.956049	0.174516	-0.781533
A930005H10Rik	3.19833	1.52818	3.32334	3.19871	3.43133	2.18393	1.43481	3.05169	2.66233	0.95454	-0.0300643	-0.984604
Uhrf1bp1	1.8411	2.25352	3.44478	2.26843	3.2881	2.28276	2.31462	2.24471	1.45448	0.953126	0.0268349	-0.926291
Nol9	3.50224	1.52818	4.53574	2.3734	3.48486	3.18884	2.85719	2.12614	1.85235	0.949454	-0.00908328	-0.958537
Tnfsf9	3.75314	4.21615	5.21098	4.71542	4.87498	5.00838	4.49679	4.47992	4.74906	0.949152	0.698893	-0.250259
Dennd5b	3.9668	3.66949	4.33044	5.40778	4.55031	4.17078	3.81351	5.05133	6.14873	0.944698	0.977944	0.0332455
Impact	4.28616	3.84789	4.16357	5.48594	5.37777	4.05811	3.62719	4.78397	5.86887	0.942068	0.51751	-0.424558
Gp49a	6.95553	7.30395	7.91402	7.9746	8.31419	6.43471	5.88756	7.50918	8.3662	0.937862	-0.0803293	-1.01819
Sh2d3c	5.33586	5.20164	6.27563	5.75238	6.58837	4.82048	4.8633	5.80657	6.50035	0.936712	0.228922	-0.70779
Bcl2a1b	5.58259	4.04374	5.88836	5.86017	5.49981	5.01126	5.60576	4.724	5.76591	0.93628	0.463565	-0.472714
Mbd5	1.65643	1.03336	3.68556	1.06409	2.09173	2.96902	1.43481	3.39719	1.93676	0.935564	1.08955	0.153984
Nhlrc3	1.5544	2.98346	4.12775	3.01624	2.45577	1.3115	1.57888	3.11533	2.19848	0.930987	-0.217884	-1.14887
Tmem209	3.2964	4.27973	4.60251	4.7054	4.84459	4.39942	3.25055	3.23476	3.53011	0.929432	-0.18436	-1.11379
Creb3l2	0	3.09371	2.64939	1.89807	2.87209	1.70275	1.27474	1.0853	1.39605	0.92633	-0.182145	-1.10847
Tpra1	3.92652	3.86871	5.12275	5.08353	4.24369	4.76343	4.76127	4.1099	3.16051	0.919035	0.301158	-0.617877
Gm6377	4.5607	5.31979	5.08588	6.62131	5.87044	5.66332	4.82045	5.94873	6.31171	0.918972	0.74581	-0.173162
Zfp36	10.3573	10.816	11.4621	11.4682	11.578	10.3359	9.67261	11.0306	11.503	0.91615	0.0488852	-0.867265
Rin2	3.86392	4.35546	5.14979	4.46531	5.46027	5.65596	4.66768	4.84155	4.15882	0.915431	0.721312	-0.194119
Dusp1	10.1627	10.6173	10.9649	11.998	10.9508	9.49809	9.36994	10.8793	11.5476	0.91459	-0.0662574	-0.980848
Marcksl1	4.42273	4.2952	5.27788	5.76691	4.77108	5.05106	4.05442	5.90438	6.27367	0.912992	0.961919	0.0489267
Cxcl16	6.11779	5.60064	6.82111	6.92744	6.55434	6.22204	6.3359	6.20786	5.5717	0.908416	0.225162	-0.683253
H2-Q7	5.32815	5.50411	6.41961	6.47861	6.05874	6.41305	6.76667	5.88625	5.45847	0.902858	0.714984	-0.187875
Bcl6	6.56746	5.46362	7.48911	5.76208	7.50353	5.47552	5.34864	6.12526	6.29381	0.902701	-0.204732	-1.10743
Spata13	4.39348	4.2641	5.56583	5.31857	4.79246	4.2165	4.68371	4.35367	5.62991	0.896835	0.39216	-0.504675
Mvb12b	0	2.48694	1.57423	1.74997	3.09504	1.48757	0.64876	0.952224	0.626611	0.896275	-0.314679	-1.21095
R3hdm4	4.77999	6.02841	6.01632	6.66849	6.21343	6.14401	5.32839	5.67019	6.40911	0.895211	0.483723	-0.411489
Mmadhc	3.98652	4.07991	4.65379	5.45638	4.6707	5.18996	4.76127	5.05944	4.37089	0.893737	0.812174	-0.0815637
Nr4a1	9.53203	10.0591	10.6073	10.8706	10.5883	8.58205	8.77271	9.63051	10.7977	0.893139	-0.349828	-1.24297
Gak	6.47624	6.55711	7.90081	6.42161	7.90435	6.88359	6.9098	6.42118	6.82082	0.892249	0.242175	-0.650074
Pik3r6	3.88509	4.02531	5.45456	4.53485	4.55031	4.33178	3.52415	4.95895	4.2358	0.891372	0.307471	-0.583901
Chst3	1.4446	1.41947	1.94739	2.56288	2.45577	1.02216	1.27474	3.65446	3.65994	0.889978	0.970789	0.0808103
Slc35a3	3.90596	1.72375	4.33044	2.32187	4.45962	2.09969	2.31462	3.34505	3.40234	0.889126	-0.0244281	-0.913554
H2-L	6.24197	7.70227	7.61735	8.00555	7.95857	7.7563	7.95586	7.86206	7.41446	0.888371	0.775048	-0.113323
Hmox1	7.09152	6.67708	8.26778	7.46308	7.58239	6.34607	6.32061	7.23614	6.35645	0.886786	-0.31948	-1.20627
Adam17	5.273	4.3105	5.8504	5.56564	5.61833	5.09524	5.08464	4.80342	5.17979	0.886372	0.249021	-0.637351
Ifrd1	5.12068	6.65327	6.25502	7.91933	6.14441	4.87535	5.14377	6.12139	6.95337	0.885949	-0.113505	-0.999454
Prrc2a	6.74006	5.28147	7.57641	6.21115	6.90054	6.31954	5.87366	6.14446	6.35836	0.88527	0.16324	-0.72203
Gm12505	4.50708	5.75402	5.883	5.95624	6.19347	5.41797	5.53685	5.70681	6.45813	0.880351	0.649387	-0.230964
Plin2	7.8442	7.83651	8.49215	9.45432	8.20378	8.22994	7.72561	8.5067	8.92085	0.876393	0.505419	-0.370974
Sun2	5.21566	6.235	7.42229	5.38912	6.99351	5.79472	5.26589	5.53711	6.45634	0.87631	0.0381832	-0.838127
Arhgef37	3.88509	4.00664	5.3261	4.36705	4.77108	4.47242	3.37421	3.51984	4.28494	0.875542	-0.0330132	-0.908555
Id2	8.07475	8.17531	9.05507	9.38304	8.56237	8.00887	7.56185	9.23523	9.20822	0.87513	0.378512	-0.496618
Myo9a	1.65643	4.98031	4.71542	4.07188	3.79145	3.36157	2.85719	2.50443	2.99319	0.874546	-0.389275	-1.26382
H2-Q4	5.68271	5.69694	6.80703	6.55591	6.32772	5.73663	5.2765	6.12912	6.39798	0.873725	0.19523	-0.678495
Ass1	4.98018	5.30458	6.01632	6.17531	5.85528	5.92894	5.7873	6.11362	4.43759	0.873254	0.424483	-0.448771
Cd40	3.9468	4.39906	5.13182	4.68516	5.32002	4.80726	4.02955	4.18597	4.0109	0.872734	0.0854885	-0.787245
Dlg4	0	4.19981	2.96575	2.73033	3.19479	1.15332	2.0437	0.805608	1.97718	0.86372	-0.604951	-1.46867
Atp6v1h	4.02518	4.92173	5.5251	5.46234	4.99976	6.00762	4.36386	5.95309	5.25569	0.855611	0.921611	0.066
Gm15645	5.35115	5.74841	5.69995	7.31116	6.19749	6.45921	5.88756	6.70591	7.41905	0.853083	1.06815	0.215067
Trafd1	4.99972	6.13969	6.45979	6.38755	6.41994	6.44221	6.3359	6.50376	6.34491	0.852717	0.836987	-0.0157297
Papd4	4.08129	4.39906	4.7629	5.13669	5.34918	4.6606	5.29748	5.39048	5.3549	0.84275	0.93569	0.0929401
Tagap	5.02855	5.03661	5.7829	5.96466	5.87044	4.33639	4.84916	6.07813	5.52474	0.84009	0.164525	-0.675565
Glyr1	4.43713	5.19341	5.44002	5.93496	5.58808	5.6761	5.55439	5.0675	5.48675	0.83908	0.630912	-0.208168
Trim25	6.0397	6.97713	6.83507	7.67685	7.50353	6.85014	5.88063	7.19991	7.81373	0.830062	0.427685	-0.402378
Ywhaz	8.83155	9.56374	10.4678	9.52224	10.0902	9.4537	8.65875	9.58698	9.77599	0.82912	0.171215	-0.657905
Slc30a1	4.39348	2.98346	5.48319	3.52919	4.53769	2.55999	2.39469	4.44319	4.15	0.828221	-0.301501	-1.12972
Errfi1	3.35827	4.58673	4.7629	4.95413	4.6822	3.2191	2.67678	3.87272	4.63999	0.827243	-0.370353	-1.1976
Ehd1	5.19885	6.1902	6.63907	6.55032	6.37456	5.28601	5.31816	5.95309	6.71574	0.826791	0.123722	-0.703069
Otub1	5.40344	5.64356	6.61663	6.41548	6.01847	6.93083	5.87366	6.62896	6.08773	0.826687	0.856792	0.0301047
Mif	5.20728	6.02378	6.44531	6.39692	6.48378	5.94714	7.45852	6.46459	5.54505	0.826474	0.738296	-0.0881784
Tnip3	3.58219	2.37495	4.42202	3.70037	3.2881	3.27779	1.43481	3.49613	2.3903	0.824928	-0.328814	-1.15374
Sh3glb2	0.718706	2.53984	3.00577	1.89807	2.45577	4.35468	3.1618	3.29096	3.77905	0.82393	2.01735	1.19342
Spred2	3.19833	0.877692	4.39214	1.6698	2.50842	1.19452	1.94077	1.92773	1.80822	0.818778	-0.3202	-1.13898
Dnajc3	4.28616	4.09766	4.84241	5.26501	4.92426	5.50856	4.49679	5.88625	5.8769	0.818651	1.25022	0.431568
Cdkn1a	7.37204	8.01408	8.35461	8.85196	8.32523	7.33832	6.61614	7.96064	9.2037	0.817542	0.0866428	-0.730899
Slc2a6	5.4889	6.11376	6.95746	6.44287	6.45389	6.02057	4.90491	5.82572	6.11289	0.816744	-0.0853072	-0.902051
Sec24c	5.72442	6.06045	7.40182	5.76691	6.94419	6.1584	6.19206	6.50376	5.88755	0.811872	0.293006	-0.518867
Thap7	1.32576	2.31551	2.92458	2.88035	2.09173	4.35922	3.92557	3.34505	3.34171	0.811589	1.92225	1.11066
Elmo1	5.85891	5.98615	6.47055	6.67364	7.05454	6.14006	5.9352	5.94873	6.75259	0.810376	0.271614	-0.538763
3010026O09Rik	1.05393	1.03336	1.86276	1.6698	2.02101	2.37525	2.31462	2.12614	2.73485	0.807543	1.34407	0.536525
Dnaaf2	0	1.03336	0.730536	1.29541	1.94664	3.78894	2.79952	3.63287	1.89517	0.807516	2.51245	1.70493
Nbr1	4.46552	4.77501	6.48832	4.54612	5.24443	3.69158	5.14377	4.74427	4.81188	0.806028	-0.0223915	-0.82842
Cblb	5.77634	5.28921	6.05498	6.45787	6.50012	4.12889	5.12041	6.37967	6.82498	0.804882	0.0807125	-0.724169
Jarid2	5.56302	4.59924	6.31996	5.6826	5.65383	4.99678	4.53263	6.14826	6.21361	0.804329	0.391685	-0.412644
Capn1	2.85635	3.51953	4.66633	2.64903	4.6591	2.52811	3.06724	2.18664	3.19519	0.803544	-0.443647	-1.24719
Pigm	3.16409	4.90166	4.87519	3.79789	5.81926	4.05252	3.84235	4.55068	4.21905	0.797902	0.133273	-0.664629
Lpp	5.92172	5.16843	7.14161	5.43834	6.44716	5.60912	5.28703	5.34475	5.78596	0.797293	-0.0383657	-0.835658
Ube2l6	5.22399	4.38467	5.72414	5.81895	5.25217	6.21205	5.37848	5.29065	5.53155	0.794088	0.798847	0.00475955
Mtm1	3.60789	3.16279	4.23265	4.42924	3.87402	2.93296	2.39469	3.51984	3.2457	0.793297	-0.362043	-1.15534
Plekho2	6.99014	6.45408	7.97199	7.30288	7.26042	7.16649	5.98131	7.15897	7.26636	0.789654	0.171174	-0.61848
Cd14	7.56148	8.56564	8.0942	10.119	8.34437	7.86636	7.09196	8.72704	10.1252	0.788955	0.389076	-0.39988
Mmp19	6.30223	3.26058	6.14733	5.03635	5.51919	2.6217	2.47055	5.13046	4.73145	0.786216	-1.04286	-1.82908
B2m	11.216	11.347	12.033	12.2363	11.9276	12.0581	12.0558	11.8841	11.6738	0.784196	0.636504	-0.147692
Sh2d2a	5.54318	4.7969	5.97155	6.17531	5.70548	4.79391	5.75732	5.72732	5.83628	0.780736	0.358665	-0.422071
Crip1	9.36784	9.35543	10.2401	10.0395	10.1393	9.14915	9.91928	10.5765	9.90371	0.777992	0.525536	-0.252456
Mpeg1	9.68886	9.20694	10.8348	9.24634	10.5957	9.84412	9.11315	9.41272	9.69025	0.777725	0.0671587	-0.710566
I830077J02Rik	4.39348	3.41013	5.48319	3.94138	4.61176	4.23143	2.96603	3.65446	3.01277	0.77697	-0.435634	-1.2126
Slc35b3	3.05624	0	2.2436	1.74997	2.91173	4.06368	3.62719	3.49613	3.75601	0.773648	2.20763	1.43398
Clec4d	6.62207	6.03303	6.94207	7.41931	6.93941	5.09524	3.69201	6.55055	7.19317	0.77271	-0.694812	-1.46752
Nfkbid	6.0397	6.09621	6.62307	7.09604	6.79588	4.5339	5.02299	6.28944	7.35339	0.770376	-0.268023	-1.0384
Mfap3	4.40818	4.49594	5.41795	5.36386	4.87498	5.17717	3.9785	6.02527	4.78935	0.766872	0.540513	-0.226359
Epb4.1l2	4.85701	5.19341	6.66741	4.90244	5.78766	5.146	4.71523	4.91492	4.87742	0.760624	-0.11182	-0.872444
Tmc2	0.718706	0.703167	1.34384	1.6698	1.39577	2.01021	0	1.99694	2.41993	0.758869	0.895836	0.136968
Tnfrsf13c	0.896032	1.17386	2.43163	1.6698	1.2794	0.471559	1.09467	0.642389	3.81295	0.758665	0.470444	-0.28822
Nfkbia	8.31112	8.52686	9.13787	9.43777	8.94437	8.48757	8.15436	9.31108	9.66457	0.754349	0.485407	-0.268942
Sqstm1	7.20741	7.67149	8.12518	8.86721	7.58852	7.61692	7.71005	8.55268	8.58019	0.754185	0.67551	-0.0786745
Ly6c2	9.02873	9.41637	10.1363	9.87714	9.91636	10.6158	9.48129	10.1772	9.33781	0.75405	0.680452	-0.0735981
Cd163l1	0	2.18875	1.2132	2.91554	1.39577	1.3115	1.57888	0.642389	0.626611	0.747132	-0.0545292	-0.801662
H2-DMb1	6.72252	7.15084	7.96693	7.60187	7.46575	7.77424	7.77507	8.10479	7.72675	0.7415	0.908532	0.167032
G630055G22Rik	0.718706	1.17386	2.37164	1.29541	1.39577	1.88996	0.64876	1.0853	2.09207	0.741324	0.48274	-0.258584
Mapk1ip1l	5.39609	4.62395	6.06448	5.54331	5.64209	5.11683	4.69956	5.40328	5.43327	0.739942	0.153215	-0.586727
Zfp568	0.718706	0.877692	2.54462	0.788465	1.2794	0.471559	1.82993	2.06299	2.12842	0.739296	0.825024	0.0857278
Rlim	5.08453	6.18606	7.01497	5.52064	6.56991	5.25713	5.24444	5.92673	6.58942	0.733208	0.119133	-0.614075
Malt1	5.32815	4.46892	5.46177	6.08159	5.34918	4.68971	4.19523	5.19079	6.26757	0.732314	0.187291	-0.545024
9930111J21Rik2	3.75314	4.07991	5.42534	2.69025	5.81926	4.87851	2.47055	3.58872	3.62221	0.728429	-0.276527	-1.00496
H2-Aa	10.2989	9.89182	10.8411	10.9587	10.6665	10.8663	11.4798	11.5879	11.0893	0.726765	1.16049	0.433726
Sec61a1	7.11411	7.09006	8.35267	7.1113	8.01539	6.93312	6.29997	7.40481	7.17482	0.724365	-0.148909	-0.873275
Tns3	5.84817	4.23231	6.58064	4.61196	6.08931	5.4481	4.7763	4.28615	5.197	0.720397	-0.113354	-0.833752
Fam49a	5.85355	5.32733	6.22143	6.62663	6.08064	5.52481	5.32839	5.89535	5.87423	0.719129	0.0652555	-0.653874
Pmaip1	5.63352	6.20666	6.74039	7.30785	5.85019	5.61292	4.91852	6.21514	6.86323	0.712722	-0.0176368	-0.730358
Psmd11	5.52306	4.75277	5.99162	6.62928	4.87498	5.99164	5.69543	6.34027	5.92677	0.694044	0.850612	0.156568
Ifi47	5.91659	6.04223	6.94207	6.18975	6.8832	7.02734	6.55647	6.04991	5.02932	0.692263	0.186347	-0.505916
Il2rg	7.26507	7.10111	8.23659	7.58147	7.80524	7.59834	7.69826	7.45024	7.12285	0.691345	0.284334	-0.407011
H3f3b	9.45758	10.0588	10.0908	11.1497	10.087	10.1344	9.21798	10.6185	11.1496	0.684299	0.521887	-0.162411
D8Ertd82e	0	3.09371	4.03409	1.96678	0.688616	2.05564	0.888874	1.69762	1.06203	0.682973	-0.120815	-0.803788
Fkbp15	4.79125	5.42898	6.51629	5.12921	5.72785	5.54486	4.53263	4.80342	5.50068	0.681005	-0.0147175	-0.695723
Helz2	5.11173	4.62395	6.43801	4.83052	5.37067	5.15125	4.69956	5.16846	5.40391	0.67856	0.237954	-0.440606
Ngly1	0.281235	5.16843	3.4736	3.38599	3.3471	4.92515	4.80588	3.37135	4.55575	0.677398	1.6897	1.0123
2810403A07Rik	5.39609	5.79268	7.0223	5.08353	6.69159	5.4481	5.40772	5.57155	5.39648	0.671425	-0.138421	-0.809846
Psap	10.638	10.898	11.8661	10.8996	11.5403	11.2201	11.0655	10.7729	10.2727	0.667299	0.064761	-0.602538
Plec	7.14076	6.21481	8.04343	6.66849	7.28138	5.95465	6.12322	7.45024	6.72912	0.653312	-0.113479	-0.766791
Atf3	8.53858	8.85569	8.98045	10.1421	8.92573	8.03958	7.84265	9.10315	9.17711	0.652314	-0.156513	-0.808827
Plau	5.62725	2.53984	5.62484	3.87142	4.70494	4.07475	3.33416	3.31826	1.20504	0.650186	-1.10049	-1.75068
R3hcc1l	0	3.94914	2.43163	2.3734	3.06019	4.01276	3.1618	2.95064	4.71958	0.647173	1.73663	1.08946
Hist1h4i	2.81282	2.90499	3.35467	3.41087	3.74831	2.03311	1.70986	2.12614	2.16388	0.645714	-0.85066	-1.49637
Uvrag	5.38869	5.76517	6.93431	5.36386	6.3423	5.58414	5.39804	6.29633	6.41648	0.636558	0.346813	-0.289745
Arhgef10l	6.54768	5.16001	7.13486	5.6253	6.69727	5.33058	5.25521	5.85863	5.97747	0.631965	-0.248375	-0.880339
Slc7a8	4.57379	4.14964	5.5182	4.36705	5.08889	4.01276	3.52415	2.98512	3.70877	0.629664	-0.804016	-1.43368
Trp53inp2	5.24051	3.49295	4.89663	5.00402	5.03608	3.061	1.27474	4.07831	5.04366	0.612179	-1.0023	-1.61448
Samd9l	4.08129	4.04374	5.25316	4.10274	4.61176	4.52586	3.41318	3.49613	3.19519	0.593372	-0.404925	-0.998297
Sh3bp2	5.29689	6.28234	6.83784	5.29204	7.01641	5.45022	5.5803	6.28599	4.8667	0.592484	-0.243811	-0.836295
Clcn6	0.281235	3.32227	1.77284	1.74997	3.65798	1.45403	0.64876	1.20714	2.29758	0.591843	-0.399877	-0.99172
Egr1	7.3664	7.18445	8.20471	7.22085	8.14159	6.72039	5.96829	6.59029	7.40059	0.580291	-0.605536	-1.18583
Atmin	1.19624	2.73393	2.10309	2.98345	2.45577	3.94798	2.96603	3.29096	4.13221	0.549017	1.61921	1.07019
Rnf44	5.80439	5.98615	6.67674	5.37655	7.26808	5.72261	6.12908	6.17464	6.42563	0.545184	0.21772	-0.327463
Runx2	4.98018	3.94914	5.37275	4.10274	5.5383	2.98085	4.65147	4.22976	4.4157	0.539942	-0.395213	-0.935155
Man1b1	4.36362	2.59086	4.3146	4.14783	3.58631	3.09404	3.29296	3.51984	2.63732	0.539005	-0.341202	-0.880207
Mcf2l	4.1353	0	2.48923	2.03237	3.25766	1.67391	0.64876	1.85503	2.12842	0.525437	-0.49112	-1.01656
Gatad2b	4.37862	3.29176	5.25316	3.63853	4.14737	2.18393	2.96603	2.12614	3.62221	0.511163	-1.11061	-1.62178
Stmn1	0	4.44138	2.59796	3.227	2.34433	4.41257	3.92557	4.7543	3.64747	0.502406	1.96429	1.46188
Kdm1b	0	1.62928	1.06954	0.788465	2.09173	3.08311	2.79952	3.73769	1.20504	0.501938	1.8917	1.38977
Kdm4a	2.46465	2.86409	3.97484	2.0951	3.4038	2.41064	2.61126	2.12614	2.12842	0.493542	-0.345253	-0.838795
Gfod1	2.57299	1.81242	3.44478	2.32187	2.2852	1.02216	1.09467	1.61196	2.09207	0.491248	-0.737487	-1.22873
Ppp1r13b	3.72992	1.89595	3.4736	3.30869	3.12906	2.46216	2.13977	0.805608	1.66709	0.49085	-1.04428	-1.53513
Dennd2d	2.85635	4.67214	4.77453	3.45936	4.51214	2.26353	3.1618	3.61096	2.78125	0.484434	-0.809859	-1.29429
Cited2	5.0094	4.92173	5.8504	4.55731	5.93918	4.07475	4.44131	4.84155	4.61459	0.483398	-0.472511	-0.955909
Nfkbiz	7.66149	6.94807	8.16328	7.28112	7.89573	6.62567	6.3359	6.49482	7.58682	0.475261	-0.543981	-1.01924
Ptar1	4.39348	4.07991	5.25316	4.17712	4.69361	1.27355	3.59365	4.36681	3.92051	0.471273	-0.948063	-1.41934
Adck2	2.76794	3.76144	4.46572	4.21998	2.50842	2.05564	3.41318	2.72446	1.97718	0.466683	-0.722076	-1.18876
Pik3cg	6.41569	4.83972	7.07968	5.46827	5.72229	5.70312	4.02955	4.88784	5.14472	0.462374	-0.686399	-1.14877
C230091D08Rik	2.57299	3.22872	3.38534	3.14042	3.53648	2.76535	1.70986	2.4561	2.91211	0.453226	-0.44	-0.893225
Lars2	13.271	11.3627	13.2229	11.5438	13.521	10.4981	11.4552	12.1934	12.5389	0.445712	-0.645474	-1.09119
Fam63a	3.75314	5.825	5.63764	4.91988	5.1146	4.75313	3.65996	4.41818	4.55575	0.434965	-0.442318	-0.877283
Gm5595	3.12903	2.77864	3.80378	2.6066	3.74831	2.66632	1.82993	2.35427	2.50534	0.432398	-0.61487	-1.04727
C030046E11Rik	3.26445	3.38144	3.32334	4.23399	3.70386	3.08311	2.67678	2.30053	3.53011	0.430785	-0.425309	-0.856095
Chpf2	3.23177	4.45522	5.14083	4.04035	3.63449	3.62533	3.78408	2.72446	2.32915	0.428396	-0.727737	-1.15613
Abl2	4.63756	3.739	4.84241	4.20583	4.78181	2.89597	3.29296	3.37135	4.54906	0.42174	-0.660943	-1.08268
Urb2	1.05393	3.16279	2.88221	1.6698	3.02448	1.06722	0.888874	1.0853	2.32915	0.417139	-0.765723	-1.18286
Ccl24	3.65795	4.42741	4.85342	4.16255	4.36286	3.12634	3.37421	2.87912	4.08675	0.41693	-0.676076	-1.09301
Plekhm1	5.36629	5.74279	6.51629	5.63061	5.7662	4.43852	4.74609	5.44103	5.55176	0.416497	-0.510185	-0.926682
Rrm2b	1.32576	0.274242	1.77284	1.18438	0.688616	3.72711	1.09467	2.50443	2.23228	0.415281	1.58962	1.17434
Tlr7	6.44093	5.81431	7.58469	5.70289	6.33138	5.82946	4.932	5.31795	5.80293	0.412032	-0.657036	-1.06907
Prpf19	3.35827	4.11519	4.37696	3.72041	4.34849	2.9571	3.75404	3.44751	2.05478	0.411887	-0.683376	-1.09526
Atp10a	1.65643	0	1.34384	1.6698	0.688616	2.92074	2.54262	1.77847	1.66709	0.405872	1.39901	0.993143
Tiam1	4.4514	3.739	5.14979	3.95835	4.37709	4.06368	2.13977	4.04602	4.0206	0.399878	-0.527681	-0.927559
Clec4n	5.95214	4.96105	6.20433	6.23572	5.12306	4.95243	4.60173	5.5429	4.73734	0.39778	-0.49799	-0.895771
Sppl3	3.90596	0	2.17505	2.84429	2.02101	4.25109	1.57888	3.71733	3.73258	0.393806	1.36699	0.973186
Slc9a1	3.52939	4.75277	5.48319	4.19155	3.9136	3.40609	3.69201	3.39719	4.28494	0.388368	-0.446023	-0.834391
Cd101	4.30199	0.703167	2.59796	3.07966	2.98787	1.61443	2.0437	2.18664	2.29758	0.385919	-0.46699	-0.852909
Gyk	1.65643	4.67214	2.92458	3.87142	3.83332	1.73103	2.96603	1.77847	2.8698	0.378825	-0.827951	-1.20678
Ppargc1b	3.68234	2.31551	4.3146	2.76932	3.02448	1.06722	2.67678	2.12614	0.903265	0.370543	-1.30557	-1.67612
Klhl24	5.85891	4.80773	6.43068	5.30537	5.36355	4.49733	4.56759	4.51574	5.2962	0.366547	-0.614104	-0.980651
BC016423	3.72992	3.98772	5.33398	3.77891	3.56161	3.41484	3.41318	2.98512	3.73258	0.366009	-0.472394	-0.838402
Hist1h3i	2.85635	0	1.77284	1.29541	2.2852	1.11091	1.27474	0.952224	0.626611	0.356311	-0.437055	-0.793365
Hivep1	6.0111	4.19981	5.87221	4.45339	6.04098	3.66251	4.42234	4.81305	5.56176	0.350072	-0.490541	-0.840613
Slc35a2	2.57299	0	2.37164	1.82592	0.688616	3.59488	2.31462	3.31826	2.97335	0.342229	1.76378	1.42155
Trappc10	4.85701	1.72375	2.96575	3.01624	4.90475	3.13694	1.57888	3.42257	2.12842	0.338529	-0.723681	-1.06221
Tnfrsf14	3.65795	4.83972	5.27788	3.59578	4.87498	3.86109	3.81351	2.98512	3.75601	0.334048	-0.644904	-0.978953
Nudcd2	0	3.739	1.06954	2.47125	3.06019	4.75657	3.75404	3.85418	3.54363	0.330825	2.10761	1.77678
Pvr	5.4958	2.37495	4.82014	3.79789	4.1802	2.6516	2.85719	3.31826	4.31679	0.330703	-0.649413	-0.980116
Zbtb21	3.63314	2.86409	3.73401	4.08739	2.91173	2.46216	2.31462	2.59651	3.29451	0.329101	-0.581662	-0.910763
2610018G03Rik	2.72162	2.25352	3.99486	2.0951	2.34433	2.55999	0.64876	1.20714	2.01651	0.323862	-0.87947	-1.20333
Prdm1	5.5095	4.76393	5.83382	4.9371	5.58808	3.10489	4.38361	4.65072	5.45847	0.316285	-0.73729	-1.05358
Ptgir	5.07535	3.54563	5.19376	3.77891	4.90475	3.43216	3.55932	3.67572	3.47472	0.315315	-0.775011	-1.09033
Fam193a	5.3204	3.16279	4.92821	4.11793	4.59967	3.97778	2.79952	2.06299	4.42303	0.307011	-0.925762	-1.23277
Zdhhc9	3.9668	5.38629	5.75969	4.02432	5.13985	4.16561	4.38361	3.71733	4.13221	0.298073	-0.576851	-0.874924
Csf2rb2	6.55761	5.75402	6.8949	5.54331	6.92253	5.54287	5.2765	5.3969	5.5717	0.297766	-0.708825	-1.00659
Acsf2	3.77599	3.16279	3.95453	3.41087	3.93299	2.41064	2.39469	3.08386	2.75824	0.296741	-0.807529	-1.10427
Ap2b1	6.07237	4.75277	6.66429	4.75482	5.69983	5.1823	5.17811	4.41818	4.80066	0.293741	-0.517761	-0.811502
Crp	3.47457	2.43203	3.35467	3.70037	2.65574	2.37525	1.82993	2.18664	2.44897	0.283629	-0.743106	-1.02673
Clec16a	3.41759	3.12867	3.8263	2.9499	3.87402	2.63673	3.20686	1.85503	1.80822	0.276944	-0.896421	-1.17336
Lrrk1	4.34846	4.59924	5.63125	3.70037	4.91454	3.80233	4.2608	4.07831	3.81295	0.27487	-0.485253	-0.760123
Ikbkap	5.23228	3.38144	5.65661	3.57392	4.48612	3.25849	2.13977	3.01879	3.75601	0.265362	-1.26359	-1.52896
D930015E06Rik	5.83735	5.89266	6.55727	5.41394	6.4165	4.74968	4.1029	5.54868	5.59136	0.264233	-0.866848	-1.13108
Kansl1	5.87487	4.19981	6.38589	4.71542	4.80304	4.25596	3.65996	4.63994	4.92985	0.264112	-0.665912	-0.930024
Ambra1	4.75721	3.86871	5.07652	3.87142	4.76026	3.17861	4.34383	3.73769	3.43173	0.256437	-0.639997	-0.896434
Ankrd37	3.44636	3.38144	4.43674	3.227	3.2881	1.34848	1.82993	3.47202	1.33515	0.236711	-1.41751	-1.65422
Klhl36	3.9468	0	1.67695	2.15522	2.78941	4.2165	3.1618	3.99618	2.16388	0.233792	1.41119	1.1774
Slc25a14	0.281235	2.43203	1.67695	1.06409	2.02101	2.96902	2.13977	3.73769	2.91211	0.230719	1.58302	1.3523
Cep120	5.22399	4.46892	4.98938	4.3284	5.90522	3.20908	3.01752	4.83211	5.20127	0.227877	-0.781458	-1.00934
Tbc1d13	5.99171	5.54996	6.50237	4.90244	6.55747	5.20516	6.03227	4.41818	4.50826	0.216591	-0.729871	-0.946462
Vcl	5.85891	3.19613	5.49026	3.85338	4.88497	4.22647	3.89836	3.85418	4.10511	0.215353	-0.506488	-0.721841
Tgfb1	4.50708	2.73393	4.56282	3.30869	3.63449	2.59117	2.96603	2.98512	3.40234	0.214823	-0.63434	-0.849162
Trim56	3.82062	2.82199	4.60251	2.0951	3.89395	2.73774	2.0437	2.4561	2.73485	0.209211	-0.828212	-1.03742
Hps4	3.55603	2.59086	3.75765	4.21998	1.86824	1.93927	2.39469	1.99694	1.93676	0.208505	-1.00653	-1.21504
Tbc1d20	4.75721	2.48694	4.36162	3.11036	3.97101	2.35722	3.06724	2.12614	3.37235	0.192255	-0.89134	-1.08359
Qpct	3.92652	4.35546	4.19852	4.86693	3.89395	3.64775	2.39469	4.01298	3.51646	0.178807	-0.748022	-0.926829
Cep135	4.18736	1.9749	3.7809	2.3734	3.58631	2.93296	0.888874	1.61196	2.50534	0.165741	-1.09635	-1.26209
Aamdc	0	2.90499	1.57423	1.74997	1.50346	3.19899	2.79952	3.47202	1.45448	0.156725	1.27876	1.12204
Guf1	2.08016	2.59086	2.43163	2.03237	2.98787	1.64447	1.27474	0.805608	1.97718	0.148445	-0.910008	-1.05845
Ralgapa2	4.04413	4.66024	4.97936	3.83512	4.6822	4.11286	3.1618	2.35427	4.30095	0.146711	-0.869712	-1.01642
Eif2s1	4.74568	4.34063	4.28238	5.36386	4.41895	6.45921	5.92849	6.36992	5.00019	0.145241	1.3963	1.25106
Ccnk	4.68661	4.21615	5.75382	3.30869	4.72732	3.65515	3.41318	4.20071	4.24411	0.145227	-0.573095	-0.718322
Alx4	2.00479	2.04976	1.94739	2.3734	2.15915	0.599771	1.09467	1.69762	1.13531	0.132706	-0.895432	-1.02814
Rin3	7.4959	6.95295	7.96185	6.7536	7.30016	6.13345	6.24702	6.68508	6.6296	0.11411	-0.800639	-0.914748
Pold1	0	3.69303	1.86276	2.73033	1.2794	3.59488	2.67678	3.31826	3.41711	0.110981	1.40524	1.29426
Dhx33	4.77999	3.32227	5.27788	3.16986	4.00805	3.88645	3.52415	2.59651	3.51646	0.100797	-0.670241	-0.771039
Hmga1	5.83191	5.07296	6.46697	4.69532	5.47357	3.47459	4.99757	5.31795	4.38598	0.0928534	-0.908408	-1.00126
Cebpa	6.37137	2.77864	4.48	5.20228	4.3045	3.28734	4.30291	3.83541	3.17795	0.0872557	-0.924102	-1.01136
Atxn1l	4.42273	0	1.77284	2.47125	2.60829	2.85801	3.89836	3.56612	4.64627	0.0727628	1.53083	1.45806
Slc7a6	4.66229	4.83972	5.14979	4.5684	4.72732	3.88645	3.59365	3.87272	3.21222	0.0641629	-1.10975	-1.17391
Mapk6	6.04442	5.60064	6.39345	5.31857	5.90522	4.49733	3.11529	4.86025	6.05033	0.0498897	-1.19173	-1.24162
Rnaseh2b	0	4.32565	2.02734	2.51779	2.09173	3.94194	3.11529	3.56612	2.95322	0.0494634	1.23132	1.18186
Zfp513	0.281235	2.6878	1.94739	1.49472	1.15281	2.52811	3.37421	2.4561	2.8698	0.0471226	1.32253	1.27541
Mtmr14	2.22002	3.94914	2.74707	2.76932	3.79145	4.8006	3.78408	4.06225	4.30889	0.0180375	1.15438	1.13634
BC027231	3.60789	3.57127	3.87033	4.07188	2.87209	2.73774	1.82993	2.50443	2.53272	0.0151884	-1.18837	-1.20356
Scaf1	4.67451	4.50927	4.39214	4.44137	4.97191	3.20908	3.65996	3.73769	3.51646	0.00991621	-1.06109	-1.071
Rprd2	5.43967	5.54996	5.97155	5.00402	5.53196	4.5339	4.82045	4.57352	4.67112	0.00769568	-0.845063	-0.852759
0610009O20Rik	0.516489	3.82676	1.67695	2.98345	1.86824	3.23893	3.92557	1.99694	4.30095	0.00458742	1.19397	1.18939
Rnf220	3.38824	4.18328	3.4736	3.77891	4.11378	2.47893	2.39469	1.77847	3.34171	0.00300509	-1.28731	-1.29031
Mob1a	6.20456	7.06997	7.62701	5.57116	6.69443	6.60672	5.67152	5.89987	5.4369	-0.00639957	-0.733515	-0.727116
Dnajb13	3.65795	2.37495	3.41536	2.80729	2.78941	1.70275	0.888874	1.99694	2.8039	-0.0124269	-1.16833	-1.1559
Snrpd3	5.17326	5.00874	5.21098	4.3797	5.62431	4.32716	4.21742	4.55068	4.06816	-0.0193331	-0.800144	-0.780811
Rnf185	3.63314	4.77501	4.24942	3.77891	4.52497	2.96902	2.96603	2.95064	4.12323	-0.0196387	-0.951837	-0.932198
Tmtc3	4.96037	0.504586	3.08263	2.76932	2.2852	1.48757	1.94077	1.92773	1.66709	-0.0200925	-0.976688	-0.956595
Cstf2t	1.05393	3.38144	2.17505	2.32187	2.09173	3.24874	3.06724	3.92693	3.21222	-0.0214653	1.1461	1.16756
Eefsec	0	3.84789	1.34384	2.32187	2.02101	3.79565	4.12654	2.7647	3.62221	-0.028371	1.65333	1.6817
Hars2	0.281235	4.76393	2.30904	2.47125	2.70169	4.09665	3.45113	3.87272	2.58597	-0.0285923	0.979032	1.00762
Cirh1a	3.75314	1.9749	3.00577	3.70037	1.78532	3.24874	3.92557	5.05133	4.03024	-0.0335336	1.19995	1.23348
Birc2	1.92526	1.9749	1.67695	2.3734	1.69734	2.96902	2.54262	3.67572	2.93281	-0.0341835	1.07996	1.11415
Micall1	3.44636	2.86409	4.40716	2.73033	2.22355	1.48757	1.82993	2.24471	2.68691	-0.0348783	-1.09295	-1.05807
Bst1	5.78199	5.15154	5.8504	5.33166	5.03608	5.05106	4.05442	2.87912	4.7016	-0.0607196	-1.29521	-1.2345
Rnf139	1.05393	6.12678	3.25857	3.72041	3.56161	4.94339	5.24444	3.92693	4.64627	-0.076827	1.0999	1.17673
Tmem175	1.4446	3.88924	2.69906	2.64903	2.40113	4.14999	2.61126	3.71733	3.67231	-0.0838512	0.870798	0.954649
Htt	5.46801	2.98346	4.29858	3.30869	4.81354	3.1683	2.67678	3.61096	3.41711	-0.0854659	-1.00744	-0.921977
G0s2	6.09071	7.52995	6.574	7.08835	6.43021	4.00119	4.36386	6.08609	6.7453	-0.112811	-1.51122	-1.39841
Gbf1	6.32565	3.80531	5.84489	3.43532	5.57579	4.35468	4.28201	3.81639	4.58219	-0.11348	-0.806664	-0.693184
Tctex1d2	4.63756	3.41013	4.1095	3.85338	3.74831	2.87078	2.47055	3.23476	3.16051	-0.120115	-1.0897	-0.969583
Mmgt1	4.37862	4.66024	5.94606	2.84429	4.39118	3.34337	2.85719	3.99618	4.30889	-0.125592	-0.893028	-0.767436
Amn1	3.26445	1.03336	1.67695	2.26843	2.09173	2.99257	3.20686	3.23476	3.32615	-0.136534	1.04118	1.17771
Pogz	4.37862	3.46587	4.64114	2.98345	3.70386	3.15792	2.22984	2.59651	3.53011	-0.1461	-1.04365	-0.897551
Dok1	4.91991	5.48401	5.57251	5.27182	4.28954	4.42992	4.05442	4.1099	3.83511	-0.157338	-1.09462	-0.937282
Tarm1	4.74568	4.91173	4.4513	4.53485	5.02708	3.86747	2.47055	3.79711	4.34795	-0.157625	-1.20793	-1.05031
C920025E04Rik	0	3.19613	1.77284	1.29541	1.15281	4.10208	2.61126	2.06299	1.6168	-0.191042	1.00022	1.19126
Fosb	6.71958	6.40503	6.12932	6.85678	6.12768	5.57247	4.89117	4.70344	6.17937	-0.191043	-1.22569	-1.03465
Tmco6	4.11752	4.83972	4.75118	3.55173	4.51214	3.37954	2.67678	3.37135	3.97142	-0.206938	-1.12884	-0.921906
Plxnb2	8.10326	7.22539	8.2963	6.55591	7.51965	7.18705	6.78907	6.30999	6.42746	-0.20704	-0.985934	-0.778894
Anapc15	0	4.34063	1.86276	2.42315	1.60365	4.02423	2.85719	2.50443	3.68457	-0.207128	1.09729	1.30442
Cryl1	4.75721	4.74152	4.3146	4.48887	4.73839	4.4598	3.45113	3.47202	2.8262	-0.235416	-1.19708	-0.961661
Tut1	3.75314	0.274242	0.90997	3.01624	1.39577	3.11565	3.06724	3.94455	3.54363	-0.239696	1.40408	1.64377
Cdca3	0	2.73393	1.2132	0.628005	1.50346	2.96902	1.27474	2.7647	2.95322	-0.252081	1.12346	1.37554
Ap4b1	1.4446	3.94914	2.30904	2.0951	2.91173	3.62533	3.20686	3.37135	4.44482	-0.258247	0.96522	1.22347
Dock7	1.8411	1.17386	0.90997	1.96678	0.860485	1.64447	2.73946	2.5512	2.41993	-0.261735	0.831289	1.09302
Rffl	3.72992	4.32565	3.97484	3.30869	4.00805	2.30174	1.82993	3.44751	2.36005	-0.263927	-1.54298	-1.27905
Add1	5.4468	5.28147	5.62484	4.42924	5.22096	4.4598	4.34383	3.92693	4.15882	-0.272455	-1.14179	-0.86934
Tmem199	0	3.84789	1.86276	2.21294	0.860485	4.08574	4.21742	3.94455	2.3903	-0.278552	1.73556	2.01411
Tmem194b	3.82062	0.703167	1.67695	2.32187	1.94664	2.49551	2.47055	3.83541	3.82407	-0.280073	0.894493	1.17457
Fam26f	5.73028	4.91173	5.34961	4.68516	5.08022	4.27529	4.74609	4.18597	2.68691	-0.282675	-1.34744	-1.06477
Slc16a7	2.76794	0.703167	1.06954	1.58491	1.69734	2.90841	3.01752	1.69762	3.26215	-0.284956	0.985871	1.27083
H6pd	3.75314	4.66024	4.19852	3.30869	4.22808	3.12634	3.06724	2.95064	2.3903	-0.294927	-1.32306	-1.02813
Gamt	0.281235	4.3105	1.46363	2.73033	1.78532	4.78045	2.85719	2.5512	2.63732	-0.302777	0.910671	1.21345
Ndufaf2	0	2.86409	1.06954	1.29541	1.01404	2.73774	2.54262	1.85503	2.84817	-0.305713	1.06385	1.36956
Dopey1	4.42273	4.50927	4.09101	3.50629	4.86492	3.44929	3.20686	3.34505	3.5703	-0.311924	-1.07312	-0.761199
Sema6b	4.11752	3.41013	3.6607	2.98345	3.70386	2.44519	1.82993	1.99694	2.99319	-0.31449	-1.44751	-1.13302
Mpv17l2	4.69862	3.16279	4.26599	3.95835	2.60829	5.56267	4.49679	5.25577	4.43033	-0.31983	1.00568	1.32551
Creld2	2.22002	5.0819	3.29132	3.52919	3.1623	5.54685	4.36386	4.63994	4.67112	-0.323359	1.15448	1.47784
Fam65a	5.03803	4.91173	5.15869	3.38599	5.40579	4.35922	3.81351	3.54316	4.14114	-0.324722	-1.01062	-0.685902
Gspt1	3.9468	4.02531	4.29858	3.19871	3.48486	2.60652	2.47055	2.95064	2.71108	-0.325337	-1.30136	-0.976018
Eya3	5.26495	4.54852	5.82825	3.74017	4.13067	3.96594	3.81351	3.71733	3.75601	-0.340367	-1.09354	-0.75317
Art2a-ps	4.39348	2.64015	4.12775	2.64903	2.74621	1.58375	2.39469	1.92773	2.78125	-0.342481	-1.34496	-1.00248
Sumf1	5.74773	2.53984	3.60968	4.2616	3.48486	5.01414	4.99757	5.80174	3.62221	-0.358404	0.715132	1.07354
Gcn1l1	6.40474	4.3105	5.44731	4.54612	4.98125	4.37274	4.05442	3.87272	4.16758	-0.366061	-1.24076	-0.874698
Nif3l1	0.516489	4.14964	1.77284	1.6698	2.45577	4.64582	2.31462	3.85418	2.61187	-0.366925	1.02356	1.39049
Ttyh3	6.60623	4.73019	6.01141	4.21998	5.65966	4.07475	4.23927	4.02959	5.23083	-0.371191	-1.2746	-0.903404
Ttpal	5.68875	5.0549	5.16754	4.88479	4.92426	3.61018	3.55932	4.15602	4.87742	-0.379626	-1.32109	-0.941463
Decr1	0	3.41013	0.90997	1.6698	1.39577	3.82874	0.888874	1.99694	2.63732	-0.379886	0.632902	1.01279
Gse1	4.81351	5.23411	5.17633	3.50629	5.2051	3.49947	4.07886	3.87272	4.33245	-0.394566	-1.07793	-0.683365
Clec10a	4.09952	3.94914	3.38534	3.11036	4.37709	4.79056	5.02299	4.32704	5.09048	-0.400065	0.783441	1.18351
Peli2	3.72992	3.76144	3.55678	3.0483	3.37573	2.24404	2.85719	2.30053	1.6168	-0.418749	-1.49104	-1.0723
Akt1s1	1.32576	4.74152	2.2436	2.98345	2.60829	3.79565	3.89836	3.85418	3.69672	-0.421862	0.777589	1.19945
2810417H13Rik	1.5544	3.86871	1.57423	3.33492	1.86824	3.91754	3.4881	3.31826	3.50268	-0.45243	0.845087	1.29752
Ctnnd1	4.67451	4.16656	4.72744	2.91554	4.19633	2.5119	2.47055	3.77758	3.19519	-0.474092	-1.43173	-0.957634
Tmem140	4.31764	3.62121	4.34612	3.41087	2.65574	2.83214	1.94077	1.31948	2.44897	-0.498519	-1.83409	-1.33557
Stard8	5.43967	2.64015	4.77453	3.14042	2.65574	3.18884	0.64876	3.20582	2.47743	-0.516343	-1.6597	-1.14335
Nelfb	5.18184	3.7162	3.70999	4.41702	3.65798	5.17717	4.79116	5.86327	4.99528	-0.52069	0.757701	1.27839
Eif2c1	5.83735	3.16279	4.48	3.41087	3.9136	2.87078	2.61126	2.24471	3.6349	-0.565247	-1.65966	-1.09441
Iws1	6.10432	1.41947	2.74707	3.95835	2.87209	4.93126	4.07886	5.21278	4.86131	-0.569385	1.00916	1.57854
Sc4mol	5.29689	4.74152	4.83132	4.78367	3.6811	4.04127	3.01752	3.96197	3.21222	-0.587178	-1.46096	-0.873785
S1pr5	4.85701	5.56917	5.21098	4.16255	4.49919	0.772966	3.81351	3.31826	3.92051	-0.588853	-2.25678	-1.66793
Wdyhv1	2.08016	4.06194	2.2436	2.80729	2.34433	4.00699	3.59365	3.96197	3.40234	-0.605972	0.670191	1.27616
Zfpl1	4.33313	2.31551	2.10309	2.3734	3.63449	4.38169	3.75404	4.12544	4.39347	-0.620664	0.839336	1.46
Actl6a	4.82451	4.58673	4.36162	4.30205	3.56161	5.08432	5.3686	5.42228	4.54906	-0.630523	0.400447	1.03097
Raph1	4.74568	2.43203	2.43163	3.14042	3.25766	2.05564	2.22984	1.99694	2.01651	-0.645618	-1.51412	-0.868502
Mrpl1	3.90596	3.46587	2.48923	3.59578	3.02448	4.23637	3.78408	4.46778	4.03024	-0.649413	0.443705	1.09312
Vkorc1	3.79848	3.57127	3.22505	2.64903	3.22657	4.89423	4.66768	4.27226	4.5288	-0.651321	0.905869	1.55719
Ube2c	1.65643	5.21797	2.59796	3.52919	2.22355	4.38614	3.92557	3.77758	3.6349	-0.653632	0.493849	1.14748
Casp8ap2	4.96037	2.04976	2.54462	3.38599	2.60829	3.79565	4.2608	4.07831	4.65252	-0.658765	0.691756	1.35052
Cbr3	1.92526	2.43203	1.46363	1.3985	1.69734	2.63673	2.54262	2.91532	2.23228	-0.65882	0.403092	1.06191
Peo1	3.50224	3.739	3.04471	3.0483	2.65574	1.75876	1.94077	1.85503	2.41993	-0.704368	-1.627	-0.922627
Eif2d	1.92526	4.45522	2.59796	2.64903	2.15915	3.63284	3.45113	3.75777	3.22906	-0.721528	0.327461	1.04899
Snx14	3.84243	1.41947	2.17505	2.03237	1.50346	2.94508	3.59365	3.26313	3.84607	-0.727325	0.781033	1.50836
Ngp	7.7849	6.55711	5.51126	7.1132	6.63055	7.40894	6.56514	8.77277	7.75972	-0.752667	0.455642	1.20831
Heatr3	2.08016	3.38144	1.67695	2.15522	2.02101	3.24874	2.91264	3.20582	2.58597	-0.779735	0.257494	1.03723
Wdr4	2.72162	3.05789	1.34384	3.19871	1.60365	2.98085	3.95228	4.15602	2.58597	-0.841017	0.529026	1.37004
Dnajc24	4.37862	2.77864	3.00577	2.76932	2.40113	4.26566	4.05442	4.17107	4.03024	-0.853224	0.551718	1.40494
Polg2	1.75171	4.52247	1.77284	2.64903	2.40113	3.55589	3.20686	3.89101	3.06996	-0.862759	0.293837	1.1566
Sav1	5.04745	0.703167	1.67695	2.15522	2.09173	2.44519	1.82993	1.85503	1.89517	-0.900675	-0.86898	0.0316953
Kat2b	5.56302	4.04374	4.37696	3.43532	3.89395	3.85468	2.79952	1.61196	2.3903	-0.901305	-2.13926	-1.23796
Rufy3	1.75171	1.62928	0.730536	0.788465	0.688616	1.06722	2.0437	2.24471	1.51064	-0.954625	0.0260702	0.980695
Brpf3	4.09952	3.35216	4.12775	2.47125	1.69734	2.32047	1.82993	1.61196	2.32915	-0.960393	-1.70296	-0.742567
Idh3b	6.4832	6.56031	5.31817	6.05027	5.29026	6.7993	6.80014	6.76414	6.51929	-0.968854	0.198962	1.16782
C1qc	5.82096	6.10501	5.35737	5.01217	4.58749	6.68198	6.88576	4.88784	5.14028	-0.977309	-0.0640213	0.913287
Pick1	3.90596	0.274242	1.34384	1.29541	0.688616	2.07783	2.0437	2.50443	1.89517	-0.980809	0.0401858	1.02099
Mcm3	2.67375	4.11519	2.48923	2.69025	2.02101	4.12889	3.62719	4.15602	1.6168	-0.99431	-0.0122497	0.98206
Ing4	4.57379	5.45675	3.60968	4.85791	3.53648	5.72788	5.21166	4.53913	4.99528	-1.01392	0.103212	1.11713
Hba-a2	9.50237	6.68297	6.96001	9.19714	5.03608	6.81424	6.41483	5.62171	6.62643	-1.02826	-1.72336	-0.695104
Haus3	3.23177	2.48694	1.67695	1.82592	1.94664	2.85801	3.78408	3.49613	3.34171	-1.04285	0.510629	1.55348
Med8	5.41076	4.90166	4.36162	4.02432	3.9136	4.94037	4.90491	5.89081	5.44412	-1.05636	0.138842	1.19521
Qser1	4.81351	4.2952	4.29858	2.84429	3.3471	2.24404	1.82993	1.77847	3.10686	-1.0577	-2.31453	-1.25683
Jrkl	3.60789	0.504586	1.67695	0.628005	0.688616	2.09969	1.09467	1.99694	2.58597	-1.05838	-0.111922	0.946459
Nlrp1c-ps	4.73406	3.12867	3.70999	1.89807	2.98787	2.49551	1.70986	1.61196	2.19848	-1.06605	-1.92741	-0.861355
Acap3	5.80439	0.703167	1.77284	3.28197	1.50346	2.68089	1.57888	3.14613	3.01277	-1.06769	-0.649112	0.418576
Zfp810	0.718706	4.06194	0.90997	1.89807	1.15281	1.93927	0.64876	3.58872	2.16388	-1.07004	-0.305166	0.764872
Hexa	7.22412	8.03841	6.26742	7.00708	6.38868	8.65535	7.44448	6.95451	7.06893	-1.07687	-0.100449	0.976421
Prkag1	5.68271	5.60064	4.36162	4.77412	4.53769	6.25528	5.32839	6.14446	6.30775	-1.08386	0.367294	1.45116
Uqcc	3.68234	2.73393	1.67695	1.96678	2.70169	4.14999	3.84235	3.54316	2.73485	-1.093	0.359452	1.45245
Akt1	7.33597	4.19981	5.10443	4.48887	4.40513	4.86262	4.30291	5.35796	5.74265	-1.10175	-0.701355	0.400395
Fasn	5.78762	4.35546	4.18115	3.36068	4.33398	2.26353	2.96603	2.59651	2.93281	-1.11294	-2.38182	-1.26888
Rn4.5s	6.44806	5.67937	4.54934	4.90244	5.37777	5.9651	7.74674	5.64885	4.48041	-1.12053	-0.10344	1.01709
Trub2	2.40727	3.84789	2.02734	1.58491	2.40113	4.18107	2.73946	3.14613	3.2457	-1.12312	0.200509	1.32363
Shisa3	1.5544	2.48694	1.06954	0.932851	0.688616	0.92758	0	0.952224	1.6168	-1.12367	-1.14652	-0.0228489
Dleu2	5.4958	6.85721	5.07652	5.20228	4.87498	6.55229	5.88756	4.93269	5.89548	-1.12524	-0.359496	0.765747
Aldh9a1	6.99014	5.09079	5.15869	5.23746	4.31932	6.07536	4.65147	6.10189	5.56176	-1.13531	-0.442843	0.692465
Calcrl	4.15286	4.56137	3.8263	1.58491	4.24369	2.73774	2.47055	2.12614	2.63732	-1.13881	-1.86418	-0.725365
Asnsd1	5.60828	5.75402	5.03844	4.41702	4.16388	6.00762	5.25521	5.85863	5.73088	-1.14138	0.0319321	1.17331
Safb2	6.75163	5.38629	4.92821	4.95413	4.77108	5.32363	5.09666	5.63805	5.34335	-1.18449	-0.718536	0.465953
Chst15	4.95036	3.16279	2.83856	2.3734	3.4038	1.19452	0.64876	1.0853	2.68691	-1.18466	-2.6527	-1.46804
Rpe	5.46097	4.87102	3.63542	4.7645	3.53648	5.09252	4.71523	5.69123	5.00996	-1.1872	-0.0387621	1.14844
Hgsnat	5.68875	6.6168	5.09519	4.80259	4.97191	5.74532	4.58476	5.37756	5.95993	-1.19621	-0.735881	0.460332
Aebp2	5.79882	1.41947	2.83856	3.38599	1.01404	3.11565	3.06724	3.26313	2.73485	-1.19628	-0.563926	0.632354
Hs2st1	4.36362	0.877692	0.730536	1.6698	1.86824	2.18393	1.82993	1.5209	2.8698	-1.1978	-0.519516	0.678282
Ltf	5.45391	5.3423	2.59796	5.86017	4.13067	5.88714	5.49205	6.5563	6.55311	-1.20183	0.72405	1.92588
Terf2ip	6.34869	4.11519	4.42202	4.02432	3.6106	3.85468	4.23927	4.69305	4.81188	-1.21296	-0.832226	0.380737
Nup160	2.22002	2.77864	1.06954	1.18438	1.60365	2.55999	2.85719	1.31948	2.53272	-1.21347	-0.181983	1.03149
Heatr5a	6.39001	4.06194	4.1095	3.97513	3.95212	3.08311	3.41318	4.596	3.98139	-1.21372	-1.45755	-0.243827
Cfp	7.29306	8.13612	6.38968	6.80376	6.26407	7.4312	6.53895	7.1323	6.71872	-1.22875	-0.759297	0.469456
1100001G20Rik	5.05681	6.58255	4.26599	4.66462	4.83431	3.56377	4.07886	5.19079	5.63938	-1.23137	-1.20148	0.029893
Xdh	8.17914	6.97233	6.44531	6.16438	6.38868	7.03799	5.82391	5.97898	6.2878	-1.24295	-1.29356	-0.0506167
Adrbk1	8.52093	6.59822	6.44166	6.22173	6.28309	6.43793	6.4851	6.29289	7.00071	-1.24408	-1.00542	0.238662
Acat1	4.77999	5.69111	3.7809	4.62265	3.56161	5.88557	4.65147	4.88784	4.78366	-1.24716	-0.183411	1.06375
Mlph	2.57299	2.59086	1.67695	1.29541	1.01404	1.58375	1.94077	1.5209	1.93676	-1.25312	-0.836382	0.416743
Klhdc10	4.64998	3.51953	3.60968	2.84429	2.02101	1.23458	0.888874	1.31948	1.51064	-1.25976	-2.84636	-1.5866
Ctsc	8.96243	9.21916	7.88481	8.24829	7.33884	10.1664	8.75101	7.63528	8.15503	-1.26682	-0.413874	0.852944
Cd2ap	6.31008	4.42741	4.01461	4.02432	4.25914	3.98954	3.89836	4.37982	4.67727	-1.26939	-1.1325	0.136894
Rcbtb1	5.2487	1.72375	3.08263	2.03237	1.50346	2.83214	3.41318	4.34042	0.724842	-1.28008	-0.658583	0.621495
Tmem59	7.07779	8.04185	6.427	6.5106	5.9003	7.37798	6.51228	6.95015	6.15314	-1.28052	-0.811433	0.469087
Rnf130	6.92519	4.98031	4.80887	4.83052	4.36286	5.50447	5.2336	5.22003	5.07659	-1.28533	-0.694077	0.591258
F11r	5.80993	4.98985	3.80378	4.60119	3.93299	5.55082	6.08149	4.90595	4.42303	-1.28724	-0.15957	1.12767
Egfl8	3.92652	1.30188	1.46363	1.82592	0.688616	2.09969	0	1.85503	0	-1.28815	-1.62553	-0.337376
Pnn	5.34352	4.73019	4.54934	4.17712	2.50842	5.23509	4.91852	5.28374	4.64627	-1.29189	-0.0159541	1.27594
Ndufb3	6.47624	6.29778	5.4327	5.19513	4.61176	6.35177	5.25521	5.44103	4.94011	-1.30714	-0.889979	0.417165
Ms4a8a	6.10432	6.74342	5.4327	4.51204	5.39884	6.75437	5.50112	4.97619	5.09508	-1.30934	-0.842177	0.467162
Vill	7.1006	5.15154	5.4973	4.19155	4.76026	5.53487	4.1727	5.13814	5.44412	-1.3097	-1.05361	0.256089
4930581F22Rik	3.05624	1.81242	0.90997	1.06409	1.39577	2.79243	1.43481	1.20714	1.80822	-1.31105	-0.623676	0.687371
Rpgrip1	2.97957	1.89595	0.730536	1.49472	1.15281	0.330832	0.64876	0	0.724842	-1.31174	-2.01165	-0.699914
Dusp22	5.91659	6.06947	4.37696	4.81196	4.85479	5.87294	2.85719	4.8695	5.31603	-1.31179	-1.26412	0.0476783
Ccpg1	6.42656	6.87275	5.26969	5.32513	5.41272	5.80473	4.83488	5.42228	6.34877	-1.31381	-1.047	0.266818
Trem3	6.21296	5.98138	4.72744	4.69532	4.92426	4.63089	4.4031	4.76426	5.39648	-1.31483	-1.29849	0.0163444
Zfp422	3.98652	3.98772	2.10309	3.50629	2.40113	3.36157	2.67678	5.43481	3.35711	-1.31696	-0.279556	1.0374
Anapc11	6.34869	5.50411	4.19852	5.09124	4.53769	5.53286	5.51909	5.16846	4.60172	-1.31725	-0.720867	0.59638
Pi4k2a	5.55644	3.32227	3.44478	3.16986	2.74621	4.56172	3.59365	3.75777	3.64747	-1.31907	-0.549201	0.769873
Vps9d1	6.7745	4.59924	4.43674	4.3414	4.31932	5.39606	4.60173	4.83211	5.14028	-1.32106	-0.694326	0.62673
F13a1	9.10402	8.90693	7.78915	7.53838	7.72548	9.6827	7.33964	7.62712	7.53783	-1.32114	-0.958651	0.362487
Ddx17	6.10432	6.29008	4.7033	5.07577	4.84459	5.52279	5.31816	5.3969	5.28819	-1.32264	-0.81569	0.506952
Smim15	6.21714	4.24829	3.95453	4.57942	3.19479	5.60339	4.79116	5.01841	4.56903	-1.32313	-0.237214	1.08592
Zdhhc7	5.35115	6.41921	4.88595	4.75482	4.04416	4.72528	4.1498	5.42228	4.73145	-1.32354	-1.12798	0.195562
Abca7	6.89158	5.28147	5.24482	4.23399	4.80304	5.14074	4.932	5.2768	5.75723	-1.32591	-0.809834	0.516077
Cmtm6	7.09607	5.75402	5.88836	5.02834	4.37709	5.92894	5.02299	5.8352	6.1772	-1.32712	-0.683962	0.643155
BC037704	3.82062	1.52818	1.46363	0.788465	1.78532	0.254961	1.57888	0.642389	0.407472	-1.3286	-1.95348	-0.62488
Strap	6.63775	6.50818	5.09519	5.83282	4.80304	5.87294	5.57171	6.26159	5.72496	-1.32928	-0.715163	0.614118
Map3k5	6.74586	5.28921	4.94889	4.60119	4.51214	4.64953	5.03553	4.51574	5.56508	-1.33013	-1.07607	0.254062
Myo1f	7.53995	7.18029	5.77713	6.31033	5.9956	7.31282	6.69732	5.88625	6.34298	-1.33243	-0.800278	0.532156
Pilrb1	6.44093	7.26717	5.59891	5.84199	5.12306	5.59572	5.63902	5.3381	4.56903	-1.33273	-1.56858	-0.235856
Emr1	7.36828	7.01732	5.9512	6.097	5.53196	7.23041	5.98131	6.35682	5.93449	-1.33275	-0.817042	0.515707
Ier5	7.34746	6.14397	5.35737	6.00606	4.87498	5.146	4.36386	5.57155	5.79447	-1.33291	-1.52675	-0.193835
Ahsa1	6.41933	6.5539	5.28603	5.72785	4.44619	5.67064	6.15805	5.00167	5.27609	-1.33326	-0.960002	0.373253
Pglyrp1	7.10512	7.32483	5.97155	6.20761	5.46027	5.39606	5.97481	5.83046	6.50381	-1.33516	-1.28868	0.0464806
Gm3219	3.01841	2.37495	1.2132	1.58491	1.2794	1.27355	0.888874	0	1.27156	-1.33751	-1.83818	-0.500675
Ing1	5.84277	5.38629	4.28238	4.3797	4.16388	3.82218	4.71523	3.79711	4.48742	-1.33921	-1.40904	-0.0698305
Katnb1	3.44636	2.90499	2.02734	1.18438	2.2852	3.62533	3.33416	2.84198	2.75824	-1.34337	-0.0357502	1.30762
Gpr31b	2.67375	2.82199	1.34384	1.58491	1.2794	1.91483	0.64876	1.0853	1.06203	-1.34516	-1.57014	-0.224989
Mtfr1	4.68661	2.90499	1.67695	3.57392	2.09173	3.57161	3.69201	3.89101	4.03024	-1.34826	0.000416538	1.34868
Vrk1	6.42295	5.75402	4.07229	5.29204	4.82396	6.36198	4.8773	6.28599	5.49721	-1.35906	-0.332866	1.02619
Bid	5.71263	6.53448	4.33044	5.09124	4.85479	5.83436	4.1498	5.65421	3.82407	-1.36473	-1.25794	0.106786
Kcnab2	6.15749	4.94152	4.522	4.16255	3.85382	5.5822	4.21742	5.0675	4.5288	-1.37005	-0.700522	0.669526
Mapk3	5.83191	5.27368	4.26599	4.71542	3.56161	4.94641	5.2336	4.43074	4.76069	-1.37179	-0.709936	0.66185
Tacstd2	2.57299	5.51736	2.54462	2.42315	3.02448	4.08574	0.360544	3.11533	4.30095	-1.38109	-1.07953	0.301559
Tmem176b	8.44634	8.16166	6.7522	7.31446	6.7001	7.76743	7.65827	7.0204	6.88729	-1.38175	-0.970652	0.411094
Tesk1	5.54983	2.86409	2.17505	3.16986	3.12906	3.01575	4.07886	0.952224	3.06996	-1.3823	-1.42776	-0.0454605
Ppp2r3d	2.93966	3.54563	1.34384	1.6698	2.55922	3.2191	3.92557	3.08386	3.51646	-1.38502	0.193605	1.57863
Lcn2	7.83335	8.42421	6.27972	7.1056	6.8402	6.23321	6.38574	7.95521	7.69529	-1.38694	-1.06142	0.325526
Bmyc	4.95036	4.38467	3.6607	3.77891	2.40113	4.56958	4.74609	4.17107	4.15	-1.38727	-0.258332	1.12894
Ddx27	5.54318	5.3423	3.75765	4.45339	3.95212	4.09121	5.2765	4.69305	4.71361	-1.38835	-0.749147	0.639205
Tbc1d5	5.84277	3.26058	2.74707	3.01624	3.72626	4.49733	3.4881	4.06225	4.37089	-1.38848	-0.447032	0.941453
Ccdc59	5.88015	5.39349	4.84241	4.08739	3.81254	4.95243	4.00425	4.28615	4.76647	-1.38938	-1.1345	0.254877
Stam	5.61463	4.5741	3.91304	3.79789	3.4038	4.12889	2.91264	4.47992	3.16051	-1.38946	-1.42388	-0.0344209
Limd1	7.19898	5.74841	5.45456	5.21645	4.5752	5.39164	5.34864	5.53711	5.3549	-1.39163	-1.06563	0.326001
Tnfrsf21	6.71368	6.65327	5.76553	4.86693	5.22096	6.50189	5.04797	5.56586	5.73972	-1.399	-0.969612	0.429388
Alg1	3.63314	4.85023	3.19074	3.38599	1.94664	5.07332	3.84235	4.06225	4.33245	-1.40056	0.0859111	1.48647
Slc44a2	7.43261	7.53158	6.0406	5.86468	6.33138	6.31371	6.53895	6.32689	6.70826	-1.40321	-1.01014	0.393067
Cenpt	3.86392	2.31551	1.86276	1.49472	1.69734	0.471559	2.31462	0	0.903265	-1.40478	-2.16735	-0.762578
Pygb	5.77066	3.57127	2.88221	3.81662	3.09504	2.42802	3.11529	2.12614	3.19519	-1.40634	-1.9548	-0.548464
Nedd4l	4.5607	3.12867	1.86276	3.227	2.22355	3.80898	2.85719	3.75777	4.29297	-1.40691	-0.165453	1.24146
Trim26	6.38258	4.98985	4.5894	3.95835	4.28954	4.71824	5.0603	5.04317	4.58873	-1.40712	-0.833607	0.573512
Nipsnap3b	6.14438	6.46096	5.2024	5.37022	4.11378	5.54087	4.74609	5.39048	4.64627	-1.4072	-1.22174	0.185461
Rfx3	5.02855	3.22872	2.88221	2.76932	2.50842	3.33418	2.85719	3.49613	3.87844	-1.40865	-0.737148	0.671498
Vps26a	6.76882	6.5181	5.03844	5.73279	4.92426	6.15318	5.43638	4.8787	4.76647	-1.41163	-1.33478	0.0768553
Impdh1	2.85635	3.86871	2.17505	2.98345	0.688616	3.82874	3.01752	4.35367	2.75824	-1.41349	0.12701	1.5405
Siah2	3.52939	2.31551	1.06954	1.6698	1.78532	2.35722	2.13977	1.61196	1.5647	-1.41423	-1.00404	0.410194
Gars	6.12671	6.10061	4.6155	4.80259	4.6707	4.58902	5.2336	5.61622	4.45916	-1.4174	-1.13916	0.278236
Psen2	5.69475	5.68525	4.24942	4.52349	4.04416	4.81388	4.1727	4.83211	4.88806	-1.41765	-1.01332	0.40433
Esrra	5.12068	3.26058	2.92458	2.69025	2.70169	2.93296	2.79952	2.5512	2.78125	-1.41846	-1.4244	-0.00594023
Trit1	4.1353	2.59086	1.77284	1.49472	2.55922	4.2462	3.29296	3.11533	2.93281	-1.42082	0.0337451	1.45457
Gucd1	4.97031	5.78722	3.89184	4.16255	3.81254	4.76685	4.19523	4.53913	4.83955	-1.42312	-0.793574	0.629546
Snrnp25	5.62096	3.76144	3.22505	3.48302	3.09504	1.75876	3.41318	0	2.16388	-1.4235	-2.85725	-1.43375
Sgpp1	5.475	3.88924	3.11957	3.16986	3.48486	3.91754	3.45113	4.12544	3.75601	-1.42403	-0.869596	0.55443
Thap11	5.63976	6.07396	4.3146	4.45339	4.52497	5.31898	5.51013	5.61071	5.23916	-1.42588	-0.437113	0.988763
Apoc2	7.37391	7.80983	6.19571	6.78486	5.51276	7.07224	6.86833	6.25454	6.23877	-1.42743	-0.983402	0.444029
Usp15	6.11332	5.25798	3.8263	4.19155	4.74936	4.92821	4.30291	2.30053	4.65875	-1.42991	-1.63805	-0.208141
Lpcat1	3.05624	2.6878	1.86276	1.06409	1.39577	1.45403	2.54262	0.952224	2.71108	-1.43115	-0.957029	0.474116
Mprip	6.36385	5.42898	3.95453	4.61196	4.81354	4.42992	4.19523	4.95025	4.89335	-1.43641	-1.27923	0.157177
Lilra5	2.08016	5.07296	2.69906	2.32187	1.39577	4.38614	3.62719	1.4237	4.0109	-1.43766	-0.214574	1.22308
Fam78a	6.31399	3.96856	4.09101	3.227	3.79145	3.52392	4.46004	4.18597	3.82407	-1.43812	-1.14277	0.295348
Vps13c	5.55644	5.40779	3.99486	3.81662	4.3045	4.84978	4.63508	3.05169	3.65994	-1.44345	-1.43299	0.0104633
Nomo1	5.73028	1.72375	2.54462	2.6066	1.69734	2.84513	3.41318	3.05169	2.8698	-1.44416	-0.682067	0.762098
Lifr	6.83559	6.49149	4.36162	5.60927	5.68275	5.53487	5.54564	5.34475	5.64567	-1.44566	-1.14581	0.29985
Dennd1c	6.00628	4.34063	3.89184	4.3797	2.91173	4.4082	4.19523	4.14081	4.36328	-1.4457	-0.896574	0.549123
Gnal	5.54318	3.02116	2.48923	3.36068	2.65574	2.6516	2.91264	3.23476	3.01277	-1.44695	-1.32923	0.117722
Rnase4	5.18184	6.29778	4.14577	5.1217	3.6106	5.64671	4.66768	4.74427	5.28013	-1.44712	-0.655111	0.792008
Ppp2ca	6.14876	4.69564	4.57617	4.39225	2.9503	4.33178	4.21742	4.70344	5.4369	-1.44929	-0.749817	0.699477
Epha1	4.68661	2.90499	2.43163	2.32187	2.2852	0.92758	1.70986	1.61196	2.66233	-1.44957	-2.06787	-0.618302
Capns1	7.12527	5.35711	4.75118	4.66462	4.94351	5.07332	5.24444	5.686	5.235	-1.45476	-0.931501	0.523255
Akr1b10	5.4958	3.86871	3.29132	3.43532	2.9503	3.99538	3.65996	2.18664	3.43173	-1.45661	-1.36383	0.0927807
Spcs3	5.82644	5.94752	4.48	5.03635	3.77004	4.80726	4.55022	5.3381	4.29297	-1.45819	-1.13985	0.318336
Capn2	6.49701	6.0829	4.92821	5.2444	4.31932	6.36198	4.9717	5.67548	5.63623	-1.45931	-0.62861	0.830703
Man2a2	6.3525	4.90166	4.23265	4.04035	4.21229	5.07332	3.72335	3.17628	4.85047	-1.46532	-1.42122	0.0440926
Tubg1	3.63314	3.02116	2.2436	2.64903	0.688616	3.97187	3.87063	3.01879	2.99319	-1.46673	0.136475	1.60321
Asap1	7.15608	6.2628	5.26969	5.48594	4.97191	6.17135	5.21166	5.33141	6.14873	-1.46693	-0.993654	0.473275
Camp	5.85891	5.28921	3.58347	4.55731	4.1802	5.52884	4.68371	5.83046	4.68949	-1.46707	-0.390937	1.07613
Pdlim1	6.46574	6.8546	4.93859	5.15888	5.48017	6.09317	5.46448	5.96609	5.51448	-1.46762	-0.900611	0.567008
Mmp8	8.2172	8.02572	6.22143	6.9699	6.76916	8.25207	5.96173	7.61891	7.40059	-1.46796	-0.813135	0.654829
Ercc4	4.80242	4.99932	3.52958	3.50629	3.25766	4.23143	4.4031	3.49613	4.22745	-1.4697	-0.811345	0.658352
Ppfia4	6.29038	5.06396	3.97484	3.77891	4.85479	6.14138	5.38829	4.58481	3.70877	-1.47432	-0.721354	0.752968
Zbtb7b	6.13557	4.97071	4.72744	3.99171	3.5109	4.50144	4.44131	5.07553	4.32464	-1.47646	-0.967411	0.509046
Zfp276	5.79882	4.24829	3.41536	3.63853	3.58631	4.89423	4.46004	3.83541	1.45448	-1.47682	-1.36252	0.114304
Ncdn	4.96037	4.62395	3.32334	3.55173	3.06019	3.54796	3.25055	3.20582	2.09207	-1.48041	-1.76806	-0.287655
1600002H07Rik	4.15286	2.04976	2.17505	1.6698	1.01404	3.59488	1.43481	2.18664	2.91211	-1.48168	-0.569201	0.912477
Stk25	5.30477	4.14964	3.25857	2.80729	3.65798	4.8006	4.53263	4.4055	4.71958	-1.48592	-0.112625	1.3733
Tmem154	5.58906	5.09079	4.07229	3.97513	3.5109	4.08574	2.39469	4.36681	4.61459	-1.48715	-1.47447	0.0126855
Glg1	6.39739	3.92945	3.44478	3.9242	3.65798	4.70404	4.32351	2.7647	4.54906	-1.48777	-1.07809	0.409675
Trappc13	5.84277	5.98138	4.4513	4.62265	4.1802	4.18618	4.8633	5.05944	4.70762	-1.49403	-1.20794	0.286086
Clcc1	5.50266	4.98985	4.05332	3.79789	3.4038	4.50962	3.41318	4.09419	3.47472	-1.49459	-1.37333	0.121261
Trio	6.91236	5.61919	4.91776	4.40468	4.98125	4.36374	3.87063	3.56612	4.92469	-1.49787	-2.08448	-0.586606
AW549877	4.96037	5.25007	3.7809	3.55173	3.48486	3.34337	2.85719	4.63994	4.43759	-1.49939	-1.2857	0.213693
Ppp3ca	5.92684	4.88131	3.70999	4.14783	3.85382	3.99538	3.65996	3.51984	4.78366	-1.50019	-1.41436	0.0858312
Snora70	2.97957	1.72375	1.06954	0.788465	0.688616	1.4197	0.888874	1.61196	1.93676	-1.50279	-0.887337	0.615453
Abcc5	6.16183	4.87102	4.42202	4.23399	3.37573	4.91902	3.4881	3.51984	3.06996	-1.50585	-1.7672	-0.261351
Acd	5.99171	6.12246	5.2024	4.66462	3.77004	5.0398	3.75404	4.14081	4.43759	-1.5114	-1.71402	-0.202627
Trps1	6.70179	4.82914	4.23265	3.94138	4.58749	5.85056	4.05442	3.83541	4.99528	-1.51162	-1.08155	0.430076
Ccr2	9.24784	8.65452	7.55802	7.81021	6.92737	9.55085	7.95586	7.69247	8.0943	-1.51931	-0.62781	0.891502
Usf1	7.1905	6.48138	5.31021	5.4976	5.12306	6.55723	5.96829	6.10189	5.67975	-1.52565	-0.759154	0.766499
Atp6v0b	8.25733	7.88459	6.35911	7.03135	6.23312	7.86077	7.32439	6.73658	7.31053	-1.52977	-0.762893	0.766877
Agap3	5.5163	3.05789	3.04471	2.76932	2.45577	3.86747	1.94077	4.67204	3.14284	-1.53049	-0.881313	0.649178
Ikbke	5.019	4.53555	3.41536	3.41087	2.91173	4.81718	4.90491	2.72446	2.89111	-1.53129	-0.942864	0.588429
Kat8	3.79848	4.09766	2.54462	3.30869	1.39577	3.90519	3.9785	3.69667	3.55703	-1.53171	-0.163721	1.36799
Paxbp1	5.3204	2.6878	2.59796	2.64903	2.15915	3.09404	3.20686	4.24406	4.05877	-1.53539	-0.353165	1.18222
Blvra	6.83559	5.96213	4.71542	5.42619	4.44619	5.79806	5.14377	5.42856	5.3317	-1.53626	-0.973339	0.56292
Zranb1	5.19885	2.86409	2.02734	3.16986	2.2852	1.45403	0.360544	3.29096	2.63732	-1.53733	-2.09575	-0.558419
Mdp1	5.43967	6.29778	3.80378	4.64379	4.53769	5.08158	3.9785	5.07553	4.71958	-1.5403	-1.15492	0.385377
Ap5s1	5.34352	4.66024	3.19074	3.68005	3.5109	4.09121	3.78408	3.81639	3.58345	-1.54132	-1.1831	0.358218
Yars2	2.81282	3.32227	1.2132	1.74997	1.60365	0	1.82993	2.40608	2.05478	-1.54528	-1.49485	0.0504237
Ankrd13d	4.47951	3.43827	2.69906	2.3734	2.15915	3.43216	3.25055	0.952224	2.73485	-1.54835	-1.36644	0.181913
Meaf6	4.94028	4.71876	3.58347	3.30869	2.9503	4.42561	4.00425	4.1099	4.35564	-1.5487	-0.605674	0.94303
Tprgl	5.85355	4.35546	4.39214	3.50629	2.74621	4.70404	3.41318	4.7543	4.94521	-1.55629	-0.650322	0.90597
Narf	6.13998	4.64825	4.5894	4.13296	2.78941	4.37274	3.89836	4.47992	2.91211	-1.55686	-1.47833	0.0785301
Emilin1	4.64998	4.91173	3.1556	3.25475	3.25766	4.26566	2.91264	3.90908	3.14284	-1.55819	-1.2233	0.334887
Cxxc1	5.15595	4.3105	3.50186	3.11036	2.91173	4.9343	4.32351	4.88784	4.58873	-1.55857	-0.0496276	1.50895
Ech1	7.13414	6.30161	5.77134	5.33816	4.36286	6.3369	5.59732	5.81617	6.21361	-1.56042	-0.726877	0.833547
Mapk14	7.2137	5.79268	5.02876	5.37655	4.41895	5.76083	4.58476	4.724	5.2922	-1.56177	-1.41274	0.149031
2210013O21Rik	5.5761	4.16656	2.96575	4.08739	2.87209	3.92979	4.12654	4.09419	3.55703	-1.56292	-0.944439	0.618477
Gm5150	6.47972	5.53049	4.89663	4.96256	3.45834	6.48746	5.34864	4.82261	4.50826	-1.56593	-0.713363	0.852563
Lrrc45	4.2376	3.46587	2.2436	2.26843	2.34433	4.09665	3.4881	2.80386	3.2457	-1.56628	-0.443158	1.12312
Hdac10	4.59964	2.98346	1.94739	2.56288	2.15915	3.37954	2.0437	2.35427	3.01277	-1.56841	-1.09398	0.474432
Nt5m	3.65795	4.00664	2.37164	2.47125	1.94664	3.52392	2.73946	3.14613	2.50534	-1.56912	-0.853583	0.715535
Ptpra	6.47972	3.59646	3.80378	3.25475	3.3471	3.061	3.87063	4.84155	3.22906	-1.56955	-1.28753	0.282018
St3gal2	3.82062	3.02116	1.67695	1.58491	2.2852	2.6516	2.0437	2.18664	2.50534	-1.57187	-1.07407	0.497796
Sdccag8	5.84277	5.72576	4.83132	3.75967	4.04416	4.69689	4.83488	4.12544	4.44482	-1.57255	-1.25876	0.31379
Map4k3	3.2964	2.04976	1.2132	1.3985	0.688616	1.23458	1.82993	0.642389	2.05478	-1.57298	-1.23266	0.340314
Bmx	2.51984	3.32227	0.90997	2.26843	0.860485	3.62533	1.43481	2.64043	2.91211	-1.57476	-0.267887	1.30687
Dennd6b	3.84243	2.73393	1.77284	1.6698	1.69734	2.68089	1.82993	0	1.80822	-1.57485	-1.70843	-0.133572
Ttc1	6.0397	5.38629	3.80378	4.63326	3.97101	4.54191	4.63508	4.97619	4.36328	-1.57698	-1.08388	0.493102
Lrrk2	5.43967	5.49744	4.48	3.68005	3.5109	4.395	3.25055	3.01879	4.38598	-1.57824	-1.70597	-0.127736
Tmem165	5.07535	3.69303	2.69906	2.84429	2.87209	3.89272	3.33416	2.80386	2.32915	-1.57904	-1.29422	0.284826
Obfc1	6.32565	4.2952	4.39214	3.88923	2.91173	5.38053	3.45113	4.18597	4.28494	-1.57939	-0.984784	0.594609
Kifc3	4.06283	2.12093	1.77284	1.74997	1.01404	2.80579	3.06724	2.4561	2.53272	-1.57959	-0.376416	1.20318
Fam126b	4.42273	2.6878	1.67695	2.15522	2.09173	2.63673	1.09467	1.31948	2.93281	-1.58063	-1.55934	0.0212885
Ctnnb1	6.33337	5.70854	4.69108	4.73525	3.89395	5.11683	4.19523	3.58872	4.42303	-1.58086	-1.69	-0.109142
Ptprs	5.36629	4.07991	3.55678	3.30869	2.55922	2.89597	3.62719	3.23476	3.75601	-1.58154	-1.34462	0.23692
Mon1a	2.81282	4.63615	2.17505	2.64903	1.60365	3.68436	3.25055	2.7647	3.43173	-1.58191	-0.441649	1.14026
Rbm26	6.34869	3.84789	2.96575	3.43532	4.14737	3.49122	3.41318	3.73769	3.50268	-1.58214	-1.5621	0.0200477
Sgsh	5.54318	4.45522	2.96575	3.61732	3.65798	3.58716	2.79952	3.58872	3.01277	-1.58552	-1.75216	-0.166638
Zfp182	3.88509	3.02116	2.10309	2.21294	1.2794	3.65515	2.39469	1.85503	2.99319	-1.58798	-0.728608	0.859374
Marcks	6.4445	5.0549	4.86435	4.48887	3.12906	4.08026	3.81351	4.58481	5.49024	-1.58894	-1.2575	0.331447
Wrap53	5.13842	3.22872	2.54462	2.73033	2.50842	2.57567	3.11529	2.06299	2.32915	-1.58911	-1.66279	-0.0736823
Smarcd2	5.86957	3.41013	2.96575	3.0483	3.12906	3.78894	4.30291	3.63287	4.40092	-1.59215	-0.608442	0.983708
Abl1	6.43017	4.87102	4.40716	3.45936	4.3045	4.48077	3.33416	5.29065	4.1142	-1.59359	-1.34565	0.247934
Tssc1	5.19885	4.93166	3.97484	3.81662	2.60829	4.15522	3.72335	3.26313	3.17795	-1.59867	-1.48534	0.11333
H2afy	7.26709	5.74279	4.99932	5.14412	4.5752	5.92894	5.43638	5.75255	5.71901	-1.59872	-0.795715	0.803006
Cyb561d2	5.54318	4.27973	3.11957	3.16986	3.63449	4.08574	3.65996	2.4561	2.75824	-1.60348	-1.67145	-0.0679637
Stx16	6.10432	4.56137	4.19852	3.63853	3.3471	4.81057	3.45113	3.14613	3.74434	-1.60479	-1.5448	0.0599879
Ppil3	4.04413	5.3423	3.32334	3.59578	2.34433	4.45133	4.69956	2.87912	2.05478	-1.60539	-1.17201	0.433378
Ppm1a	5.88015	2.86409	2.74707	2.03237	3.5109	2.87078	3.33416	2.87912	3.5703	-1.60867	-1.20853	0.400141
Sft2d2	6.29829	4.99932	4.03409	3.87142	4.21229	5.1823	4.4031	5.10717	5.00996	-1.60954	-0.723171	0.886368
Grk5	6.0397	4.96105	3.91304	3.72041	4.02622	3.63284	3.37421	4.39272	4.95537	-1.61382	-1.41159	0.202227
Selenbp1	4.94028	4.99932	3.19074	3.16986	3.70386	4.99094	4.12654	4.34042	4.47336	-1.61498	-0.486988	1.128
Fastkd2	2.67375	3.35216	1.67695	1.49472	1.01404	2.44519	2.13977	2.5512	2.41993	-1.61772	-0.623932	0.993789
Mapk7	5.35874	4.78599	3.55678	3.45936	3.3471	3.75492	3.81351	3.83541	3.95127	-1.61795	-1.23359	0.384363
Tbcd	5.38126	2.94476	1.57423	3.14042	2.91173	2.49551	3.59365	2.95064	3.50268	-1.62089	-1.02739	0.593497
Tufm	5.4468	6.04681	4.40716	4.14783	3.81254	5.13017	5.70332	5.05133	5.07659	-1.6243	-0.506454	1.11784
Parp10	5.14721	4.87102	2.69906	3.61732	3.83332	4.02423	3.62719	4.17107	4.30095	-1.62588	-0.978257	0.647626
Cd38	4.69862	5.61303	3.44478	3.79789	3.3471	2.99257	4.73074	4.36681	4.77795	-1.6259	-0.938808	0.687096
Ift27	2.67375	4.32565	1.94739	2.51779	1.15281	1.96331	2.22984	2.50443	2.36005	-1.62703	-1.23529	0.391745
Prdx4	5.60828	4.45522	3.41536	3.95835	2.83134	5.05106	3.41318	3.89101	4.48742	-1.63006	-0.821082	0.808982
Eif4b	7.40356	7.14658	5.04805	6.55591	5.32002	6.60672	6.46206	6.33693	6.44017	-1.63374	-0.8136	0.820141
Plxnc1	4.94028	4.04374	3.1556	2.42315	2.98787	3.04982	3.20686	2.91532	3.58345	-1.63647	-1.30315	0.333326
Iah1	4.87829	6.25491	3.38534	4.61196	3.79145	5.40267	3.65996	3.47202	3.86773	-1.63702	-1.466	0.171015
Carkd	5.29689	5.91285	4.71542	4.23399	2.9503	5.5666	4.36386	4.92383	4.22745	-1.6383	-0.834437	0.803865
Naaa	8.40113	7.72529	6.52665	6.43683	6.29812	7.60169	6.62031	5.96177	6.55812	-1.64268	-1.37774	0.264941
Tmem184c	4.33313	4.76393	2.88221	3.227	2.60829	4.07475	2.67678	3.01879	1.85235	-1.6427	-1.64286	-0.000165129
Zbtb20	5.41804	3.62121	3.04471	2.42315	3.1623	3.25849	2.73946	1.92773	3.46053	-1.64291	-1.67308	-0.0301697
Pole4	5.91144	5.02738	3.8263	4.3284	3.3179	5.35577	4.60173	4.28615	4.45201	-1.64521	-0.795497	0.849712
Il1f9	5.06611	5.0819	3.38534	4.28869	2.60829	2.52811	2.0437	1.99694	3.87844	-1.64657	-2.46221	-0.815641
Stard7	5.95714	4.2952	3.25857	3.61732	3.56161	4.58902	3.65996	4.39272	4.89335	-1.64701	-0.742411	0.904596
Elp3	2.85635	3.96856	1.46363	2.21294	1.60365	2.98085	3.52415	2.84198	2.41993	-1.65238	-0.470728	1.18165
Galk2	4.74568	4.04374	3.22505	2.42315	2.55922	3.40609	3.52415	3.37135	2.8698	-1.6589	-1.10186	0.55704
Mid1ip1	6.13115	5.53701	4.05332	5.03635	3.43133	5.15647	4.63508	4.1099	4.34022	-1.66041	-1.27366	0.386753
Pbx2	4.04413	3.59646	2.59796	2.26843	1.60365	2.72373	1.57888	1.61196	2.29758	-1.66361	-1.76725	-0.103642
Tada1	5.6019	4.06194	3.19074	4.28869	2.02101	5.34438	5.30786	3.75777	4.31679	-1.66511	-0.150222	1.51488
Pfas	5.11173	2.43203	2.30904	2.73033	1.2794	2.42802	3.06724	2.5512	2.8262	-1.66562	-1.05371	0.611909
St8sia4	6.19612	5.81431	4.5894	5.05225	3.37573	5.79472	4.94535	4.73417	4.69556	-1.66609	-0.962764	0.703322
Tbc1d22a	6.00628	5.64959	4.23265	4.07188	4.1802	4.64582	4.47854	4.36681	5.34335	-1.66636	-1.11931	0.547051
Arhgap39	5.50266	4.95132	4.3146	3.61732	2.74621	3.54796	3.9785	3.77758	3.62221	-1.66761	-1.49543	0.172185
Atxn7	4.71053	5.69694	3.93394	2.73033	3.93299	3.53198	3.95228	2.5512	2.71108	-1.67132	-2.0171	-0.345785
Zfp788	1.75171	4.68394	2.17505	1.18438	1.2794	1.11091	3.01752	2.95064	3.37235	-1.67155	-0.60497	1.06658
Ccndbp1	6.30223	5.47044	4.64114	4.73525	3.25766	6.2295	5.26589	4.80342	4.50135	-1.67499	-0.686298	0.988688
E430025E21Rik	5.40344	5.69694	4.12775	4.19155	3.2881	4.53791	3.81351	3.61096	3.51646	-1.68106	-1.68048	0.00058035
Add3	7.6004	6.03764	5.59891	5.02834	4.76026	5.82946	5.68751	5.39048	5.76303	-1.68985	-1.1514	0.538449
Sepp1	9.37581	9.92606	7.83291	8.27139	7.77063	9.94206	8.61972	8.70975	8.25654	-1.69262	-0.768918	0.923706
6720456H20Rik	3.52939	2.59086	1.77284	0.932851	1.39577	3.63284	1.09467	1.69762	1.27156	-1.69297	-1.13595	0.557015
Zfp472	5.19885	3.02116	2.96575	1.49472	2.78941	3.32493	2.39469	2.7647	0.903265	-1.69338	-1.7631	-0.0697255
Khsrp	5.38126	3.92945	3.52958	2.56288	2.78941	3.14747	3.20686	3.11533	3.81295	-1.69473	-1.3347	0.360033
Txndc12	5.12068	5.38629	2.69906	4.48887	3.48486	5.12485	4.2608	4.29991	3.03209	-1.69589	-1.07407	0.621814
Dcps	4.98018	5.36446	2.79354	4.24786	3.37573	4.88482	4.65147	4.34042	3.4462	-1.69994	-0.841592	0.858352
Iba57	4.66229	1.52818	0.90997	1.6698	1.60365	3.01575	1.82993	1.20714	1.6168	-1.70076	-1.17783	0.522929
Zfp593	4.54748	4.56137	2.2436	3.25475	3.06019	3.49947	3.4881	3.83541	3.72073	-1.70158	-0.918497	0.783079
Metap1d	4.11752	5.47044	2.48923	3.99171	2.78941	3.83527	2.96603	3.34505	3.94109	-1.70387	-1.27212	0.431745
Dnajc28	4.64998	2.77864	1.77284	1.74997	2.50842	2.93296	1.57888	2.72446	2.01651	-1.7039	-1.40111	0.302788
Hmha1	8.8619	8.10794	6.47412	7.31446	6.55121	7.78608	7.51111	7.33134	7.72749	-1.70499	-0.895912	0.809076
Arhgap21	3.19833	3.41013	1.67695	1.96678	1.15281	0	1.09467	2.18664	2.55959	-1.70538	-1.84401	-0.138624
Gnb2	7.78208	6.24698	5.21098	5.46827	5.24443	6.05173	5.38829	5.78226	5.66436	-1.70663	-1.29287	0.413764
C1qa	6.7858	6.54098	5.33398	5.41394	4.11378	6.85095	6.70911	5.07553	5.14028	-1.70949	-0.719427	0.990066
Trappc8	5.58906	4.04374	3.52958	3.33492	2.45577	4.38614	3.11529	3.39719	3.31041	-1.70964	-1.26414	0.445502
Rarg	5.05681	4.53555	2.74707	3.25475	3.25766	4.41693	3.37421	3.83541	3.92051	-1.70969	-0.909419	0.80027
Zfp821	3.09309	2.86409	1.2132	1.18438	1.39577	1.23458	1.57888	2.40608	2.19848	-1.71414	-1.12409	0.590052
Parp8	6.27442	5.38629	4.50814	4.24786	3.58631	5.14338	4.28201	3.69667	4.71958	-1.71625	-1.36994	0.346307
Mtmr4	4.73406	2.86409	1.2132	2.42315	2.60829	2.93296	2.96603	3.49613	2.29758	-1.71753	-0.875898	0.841628
Dolk	4.00598	3.35216	1.86276	2.32187	1.69734	2.24404	3.59365	2.98512	2.3903	-1.71841	-0.875792	0.842621
Fam193b	5.12958	4.19981	3.70999	2.21294	2.91173	3.14747	3.37421	3.90908	3.91011	-1.71981	-1.07948	0.640333
Trim3	5.56958	2.6878	2.96575	2.56288	1.69734	3.36157	3.4881	2.35427	4.36328	-1.72003	-0.736884	0.983149
Fam84b	4.02518	2.18875	0.730536	2.03237	1.39577	1.3115	1.57888	0.952224	3.19519	-1.72074	-1.34751	0.373222
Fem1a	5.61463	5.26585	4.01461	3.57392	3.56161	3.53198	3.52415	4.46778	3.76758	-1.72353	-1.61737	0.106154
Ccnc	5.85891	4.44138	3.41536	3.83512	3.02448	4.03561	4.07886	4.01298	2.53272	-1.72516	-1.4851	0.240055
Efcab14	5.74773	3.92945	3.25857	3.01624	3.06019	3.49947	3.75404	3.85418	3.85694	-1.72692	-1.09743	0.629492
2810025M15Rik	3.75314	2.82199	2.10309	1.29541	1.2794	1.70275	0	2.98512	0.407472	-1.72827	-2.01373	-0.285465
Ppid	4.2376	5.17681	3.38534	3.52919	2.02101	5.23509	4.79116	4.17107	4.07749	-1.72869	-0.138503	1.59019
Rgl2	6.41933	4.95132	3.4736	4.3284	4.06188	5.11146	4.71523	4.70344	3.96138	-1.73069	-1.06244	0.668251
Lipo1	3.2964	3.62121	1.46363	2.32187	1.39577	1.8389	2.47055	2.12614	2.32915	-1.73172	-1.26762	0.464096
Fbxw8	4.66229	3.66949	2.88221	2.32187	2.09173	0.772966	2.13977	0.247284	2.68691	-1.73395	-2.70416	-0.970204
Clmp	3.88509	1.9749	0.90997	1.3985	1.2794	2.28276	0.888874	3.11533	1.6168	-1.73404	-0.954055	0.779983
Smc1a	6.49701	4.83972	4.34612	3.90682	3.53648	4.91286	4.69956	3.97917	4.15	-1.73856	-1.23297	0.505592
Idh1	6.35629	7.70806	5.59236	5.34463	4.94351	7.04293	6.14653	5.11498	5.31209	-1.73868	-1.12805	0.610636
Npepl1	4.73406	3.64555	2.2436	2.80729	2.2852	4.38169	4.53263	3.17628	3.74434	-1.74444	-0.231071	1.51337
Alox5	5.2487	4.42741	2.88221	3.99171	2.40113	3.40609	2.61126	3.73769	3.88908	-1.74637	-1.42703	0.319348
BC003331	5.04745	5.31979	3.89184	3.25475	3.1623	4.22647	4.23927	4.596	3.03209	-1.74732	-1.16016	0.58716
Cct8	7.17124	7.69646	6.13835	6.27351	4.63562	7.06115	6.59087	6.89229	6.27164	-1.75136	-0.729865	1.02149
Rnpep	7.16908	7.33421	5.16754	6.097	5.22096	7.40401	6.14074	5.94873	5.79164	-1.75648	-0.93037	0.826112
Mtch1	6.03498	4.21615	4.40716	2.9499	2.74621	3.56377	3.55932	2.98512	3.41711	-1.75781	-1.74423	0.0135736
Fut8	6.09071	5.06396	4.88595	3.70037	2.87209	4.45133	4.30291	4.12544	4.4157	-1.75786	-1.25349	0.504371
Stab1	4.93013	6.35425	4.57617	3.48302	3.58631	5.40925	5.20056	3.05169	3.6094	-1.76036	-1.32446	0.435894
Mrps25	4.89925	5.20983	3.8263	3.77891	2.22355	5.13546	4.34383	2.98512	3.19519	-1.77828	-1.13964	0.638647
Apoc1	3.98652	4.24829	2.02734	2.3734	2.60829	2.52811	3.11529	2.24471	2.29758	-1.78106	-1.57098	0.21008
Zfp280c	3.47457	4.07991	2.79354	2.03237	1.15281	3.09404	2.73946	2.91532	1.33515	-1.78433	-1.25625	0.528086
Cyp4f16	6.54436	6.1311	4.16357	5.09124	4.40513	5.87769	4.9717	5.09144	4.5288	-1.78442	-1.22032	0.564093
Abcg3	4.37862	5.01809	3.00577	3.07966	2.65574	2.93296	4.23927	3.31826	2.36005	-1.78463	-1.48572	0.29891
Bloc1s2a	7.03107	6.27065	5.09519	5.05225	4.44619	5.51468	5.17811	5.61622	4.53559	-1.78632	-1.43971	0.346606
Klc4	5.54318	5.0819	3.25857	3.63853	3.6811	4.48493	4.38361	3.67572	4.18494	-1.78648	-1.13024	0.656234
Ugdh	4.54748	3.09371	2.02734	1.6698	2.40113	3.10489	3.65996	3.11533	2.19848	-1.78784	-0.80093	0.986909
Pkdcc	4.04413	2.25352	1.77284	1.29541	1.01404	0	2.47055	0	2.36005	-1.78806	-1.94117	-0.153114
Atp2c1	6.7858	6.02378	4.71542	4.71542	4.41895	4.34098	4.49679	4.83211	4.40092	-1.78819	-1.88709	-0.098896
Ezh2	2.76794	4.21615	1.2132	1.6698	2.22355	2.28276	1.82993	3.14613	1.27156	-1.78986	-1.35945	0.43041
Cdk9	7.19898	4.97071	3.93394	4.47714	4.47293	4.75313	4.36386	3.99618	5.66126	-1.79018	-1.39124	0.398936
Akr1b3	5.3126	5.66158	3.4736	3.95835	3.65798	5.08432	4.66768	5.56586	3.38742	-1.79044	-0.810768	0.979676
Rxra	5.82096	4.00664	3.44478	2.69025	3.22657	1.3115	3.41318	2.84198	3.98139	-1.79327	-2.02679	-0.23352
Gtf2ird2	3.41759	3.29176	1.2132	1.06409	2.40113	0.0900872	2.79952	2.40608	1.13531	-1.7952	-1.74693	0.0482779
Ext1	6.00144	4.69564	3.97484	3.16986	3.5109	2.28276	4.05442	3.47202	4.13221	-1.79667	-1.86319	-0.0665134
2022-03-02	4.11752	4.53555	2.88221	2.47125	2.22355	3.09404	3.29296	4.41818	4.48742	-1.80087	-0.503387	1.29748
Gba2	3.86392	3.66949	1.57423	2.3734	1.94664	2.6217	2.79952	2.24471	2.78125	-1.80195	-1.15491	0.647039
Ranbp9	6.21296	4.19981	3.89184	2.80729	3.5109	3.43216	2.31462	3.51984	3.27842	-1.80304	-2.07012	-0.267084
Manba	5.54983	4.91173	4.05332	2.6066	3.6106	3.96594	3.37421	2.68306	2.78125	-1.80727	-2.02966	-0.222392
Ddx26b	5.46097	5.36446	4.26599	3.16986	3.37573	3.91754	3.95228	3.14613	3.83511	-1.80886	-1.69995	0.108906
Dcun1d2	5.18184	2.77864	2.48923	2.15522	1.86824	3.79565	4.1727	2.12614	1.66709	-1.80934	-1.03984	0.769498
Foxred1	5.23228	4.93166	3.55678	3.90682	2.34433	3.89897	3.01752	4.01298	3.40234	-1.81266	-1.49901	0.313645
Man1a	4.89925	4.63615	3.58347	3.41087	1.86824	2.20424	3.33416	4.12544	3.72073	-1.81351	-1.42156	0.391952
Stk24	6.38258	5.60064	4.67876	5.15152	2.70169	4.22149	4.02955	5.11498	5.57828	-1.81429	-1.25553	0.558755
Clptm1l	6.25422	4.80773	3.70999	3.85338	3.58631	4.32716	3.45113	4.4055	4.13221	-1.81441	-1.45197	0.362437
Atp8a1	6.37512	5.89266	4.97936	4.02432	3.95212	5.05386	3.87063	4.37982	5.03411	-1.81529	-1.54928	0.266006
Arrb1	6.60941	4.85023	3.63542	3.85338	4.24369	4.7323	3.55932	4.41818	3.62221	-1.81899	-1.64682	0.17217
Gm4944	5.41076	4.42741	2.96575	2.76932	3.56161	3.36157	3.69201	4.14081	3.4462	-1.82019	-1.25894	0.561252
Tbc1d9b	5.41076	4.83972	3.89184	3.55173	2.45577	4.85622	3.87063	3.96197	4.35564	-1.82546	-0.864129	0.961332
Cd72	5.19037	2.6878	2.79354	2.03237	1.50346	4.60439	4.47854	3.75777	4.48041	-1.8293	0.391189	2.22049
Josd2	5.17326	4.66024	3.00577	3.59578	2.65574	3.58716	3.87063	1.92773	3.93084	-1.83099	-1.58766	0.243324
Acbd3	4.77999	3.43827	2.17505	3.36068	1.2794	2.57567	1.94077	1.69762	4.05877	-1.83742	-1.54092	0.296493
Snx6	6.47972	5.99091	4.43674	4.88479	3.85382	5.60912	5.41734	5.26281	5.11786	-1.84353	-0.883536	0.959999
Atp11a	6.33337	5.07296	4.24942	3.74017	3.58631	3.87382	3.01752	2.50443	4.67112	-1.84453	-2.18644	-0.341909
Zfyve21	4.90962	3.66949	2.48923	3.227	1.60365	2.60652	1.57888	3.11533	0	-1.84959	-2.46437	-0.614781
Actr6	3.52939	3.41013	1.57423	1.58491	1.69734	3.04982	2.79952	3.17628	0.903265	-1.85093	-0.987537	0.863394
Atp13a2	7.1006	6.23901	4.1095	4.99582	5.34195	5.17202	4.932	4.80342	5.14472	-1.85405	-1.65676	0.197285
Ube2o	4.74568	3.739	1.77284	2.88035	2.50842	2.33896	2.47055	0	1.66709	-1.85513	-2.62319	-0.768057
Maf	5.64598	4.63615	3.84848	4.0562	1.94664	4.15522	3.72335	2.95064	3.58345	-1.85729	-1.5379	0.319391
Ei24	5.37379	1.89595	2.59796	0.628005	2.09173	3.73411	0.360544	1.85503	2.68691	-1.86231	-1.47572	0.386584
B430010I23Rik	4.04413	3.69303	1.2132	2.51779	2.2852	2.54414	2.67678	1.5209	1.13531	-1.86318	-1.8993	-0.0361137
Pgm1	5.2487	5.96213	2.96575	4.48887	3.77004	4.35468	3.81351	4.37982	4.32464	-1.86387	-1.38725	0.476612
Nlrp1a	5.23228	4.23231	3.80378	2.21294	2.55922	3.15792	2.22984	1.85503	3.01277	-1.87365	-2.1684	-0.294753
Herc1	6.71663	6.48813	4.64114	4.84884	4.69361	4.84978	4.8773	5.03496	5.56176	-1.87452	-1.52143	0.353091
Lap3	4.57379	4.34063	2.48923	2.64903	2.60829	4.41257	4.00425	2.95064	2.19848	-1.87503	-1.06573	0.809303
Hexim1	5.38869	4.87102	2.59796	3.75967	3.4038	3.34337	3.72335	3.37135	3.79044	-1.87605	-1.57273	0.303322
Fam105b	5.5761	3.86871	2.69906	3.68005	2.15915	3.10489	4.00425	1.4237	4.20209	-1.87632	-1.53867	0.337648
Cog1	6.08157	5.15154	4.53574	2.80729	3.87402	4.77367	3.37421	4.15602	2.8698	-1.87754	-1.82313	0.0544067
Nae1	6.29434	3.29176	2.2436	3.38599	3.09504	4.16561	3.11529	4.46778	3.6349	-1.88484	-0.947152	0.937685
Dtwd1	4.02518	3.49295	2.30904	2.15522	1.15281	3.13694	3.33416	4.14081	1.06203	-1.88671	-0.84058	1.04613
Mrpl34	6.03023	5.49074	3.73401	4.3414	3.53648	4.90668	4.84916	4.44319	4.18494	-1.88985	-1.16449	0.72536
Umps	5.273	4.58673	2.96575	3.43532	2.70169	3.64031	4.69956	3.73769	3.53011	-1.89561	-1.02795	0.867666
Zfp628	4.09952	2.6878	2.17505	1.29541	1.01404	1.4197	0.64876	1.85503	2.99319	-1.89882	-1.66449	0.234335
Zfyve16	4.11752	3.12867	1.86276	2.15522	1.15281	1.38453	1.09467	2.7647	3.01277	-1.89949	-1.55892	0.34057
Pdp2	4.52067	4.2952	3.00577	2.91554	1.60365	2.49551	2.91264	2.5512	3.16051	-1.89961	-1.62797	0.271642
Aars2	3.16409	3.90949	1.94739	2.26843	0.688616	2.05564	2.31462	1.5209	2.8039	-1.90198	-1.36302	0.538954
2022-09-03	4.22105	1.41947	0.730536	0.628005	1.39577	0.471559	1.09467	0	0.626611	-1.90215	-2.27205	-0.369895
Rtca	5.4889	4.80773	3.60968	4.02432	2.09173	3.94798	3.92557	3.54316	4.26875	-1.90641	-1.22695	0.679458
Mpnd	3.55603	3.43827	2.02734	0.628005	2.09173	2.6217	4.05442	3.56612	3.74434	-1.91479	-0.000505268	1.91429
Plod3	7.60838	7.10988	5.0576	5.70289	5.5634	7.00653	6.29476	5.79203	6.2757	-1.91783	-1.01688	0.900956
Lars	4.53414	3.76144	3.1556	1.58491	1.94664	3.713	3.29296	1.61196	4.10511	-1.91874	-0.967032	0.951707
Sptlc1	6.16616	3.66949	1.94739	4.48887	2.55922	3.54796	3.52415	4.71375	4.44482	-1.91933	-0.860155	1.05918
Wdr67	4.34846	3.78355	1.86276	3.16986	1.39577	3.15792	2.73946	2.06299	1.66709	-1.9232	-1.65914	0.264068
Sptbn1	6.36762	5.89266	5.04805	3.77891	3.79145	4.87851	4.84916	4.32704	4.84502	-1.924	-1.40521	0.518798
Prtn3	5.05681	6.47461	4.03409	3.99171	3.48486	5.04262	3.59365	4.49196	4.4157	-1.92882	-1.37973	0.549094
Wdr11	4.27015	4.19981	2.30904	3.07966	1.50346	3.80898	2.73946	3.47202	2.8039	-1.9376	-1.02889	0.908705
Alg14	1.8411	5.11714	1.06954	2.15522	1.39577	3.66983	2.61126	1.77847	2.09207	-1.93894	-0.941211	0.997731
Ddx31	4.88881	3.94914	3.1556	1.49472	2.78941	3.55589	2.67678	1.77847	3.38742	-1.93906	-1.56933	0.369734
Ppp2r5a	6.39001	5.16843	2.92458	4.27521	4.31932	4.78382	3.33416	5.01007	4.54906	-1.93952	-1.35994	0.579573
Ubtd1	6.3937	5.70275	3.44478	4.82127	4.04416	4.60056	4.34383	3.54316	4.26875	-1.94483	-1.85915	0.0856724
Taf12	5.43249	6.06045	3.50186	4.02432	3.87402	5.44597	3.89836	4.95025	3.85694	-1.9464	-1.20859	0.737813
Mboat1	3.38824	4.35546	2.2436	1.58491	1.94664	3.45777	2.31462	1.5209	1.89517	-1.9468	-1.57473	0.372064
Tle1	5.019	1.72375	1.77284	0.628005	1.86824	3.3525	2.31462	2.12614	2.19848	-1.94835	-0.873444	1.07491
Nup35	5.06611	2.82199	2.69906	1.58491	1.69734	2.80579	2.96603	0.247284	2.01651	-1.95028	-1.93515	0.0151302
Cdyl2	4.93013	3.51953	1.67695	2.91554	2.22355	3.69875	2.39469	2.24471	3.14284	-1.95282	-1.35458	0.598234
3110056K07Rik	3.92652	1.9749	0.90997	0.788465	1.2794	3.17861	2.61126	1.4237	0.724842	-1.9581	-0.966109	0.991991
Spast	4.40818	4.24829	2.10309	2.91554	2.09173	4.13419	3.41318	3.85418	2.50534	-1.95811	-0.85151	1.1066
Pycr1	3.41759	3.51953	1.2132	2.03237	1.2794	1.88996	0.888874	2.35427	2.3903	-1.96024	-1.58771	0.37253
Pcmtd2	4.4514	3.96856	2.17505	3.16986	1.39577	3.14747	3.11529	3.44751	3.50268	-1.96308	-0.90674	1.05634
Dpp9	5.14721	5.20983	3.4736	2.80729	3.3471	4.45557	3.65996	4.21531	4.03981	-1.96919	-1.08586	0.883331
Aacs	4.53414	3.80531	1.57423	2.56288	2.45577	2.83214	2.67678	1.85503	2.19848	-1.9721	-1.77912	0.192982
Jmy	4.87829	3.80531	1.46363	2.26843	3.37573	1.15332	2.91264	0.805608	3.5703	-1.97254	-2.23133	-0.258796
Ormdl1	6.41933	4.41331	3.44478	4.27521	2.60829	4.84656	4.2608	4.09419	4.59524	-1.97356	-0.96712	1.00644
Vamp5	4.99972	4.02531	2.74707	2.51779	2.34433	3.19899	2.61126	3.08386	2.91211	-1.97612	-1.56096	0.415162
C4b	4.76864	4.52247	3.44478	2.15522	2.40113	3.12634	3.25055	2.50443	1.66709	-1.97852	-2.00845	-0.0299384
Ppp1r3d	5.46097	4.58673	3.73401	2.6066	2.78941	1.11091	1.09467	3.34505	3.81295	-1.98051	-2.68296	-0.702444
Rasgrp4	7.28512	6.13969	4.78607	4.99582	4.40513	5.82127	4.74609	4.62908	4.91951	-1.9834	-1.68342	0.299979
Map3k4	4.53414	4.07991	3.00577	2.9499	1.01404	2.22428	3.72335	2.24471	3.06996	-1.98379	-1.49145	0.49234
Ssh3	4.28616	4.21615	1.46363	2.76932	2.55922	3.64031	3.20686	3.71733	1.80822	-1.9871	-1.15797	0.829122
Strn4	5.86425	4.41331	3.63542	3.87142	1.94664	3.43216	3.45113	4.35367	3.29451	-1.98762	-1.50591	0.481708
Tmem101	4.15286	4.09766	1.77284	2.69025	1.94664	3.59488	4.55022	3.79711	3.6349	-1.98868	-0.230985	1.75769
Gm15708	4.30199	2.98346	1.86276	1.49472	1.60365	1.86466	0	2.18664	3.9913	-1.98902	-1.63208	0.35694
Suz12	3.90596	3.84789	1.86276	1.3985	2.40113	2.44519	2.0437	4.55068	3.98139	-1.98946	-0.62168	1.36778
Cpox	3.9668	3.49295	1.86276	1.74997	1.60365	2.32047	2.0437	3.05169	2.16388	-1.99108	-1.33494	0.656141
Icmt	5.4468	4.32565	2.2436	3.19871	3.22657	2.03311	1.27474	2.06299	1.45448	-1.9966	-3.1799	-1.1833
Fam102a	5.52306	4.83972	4.07229	3.07966	2.40113	2.01021	4.2608	3.71733	2.53272	-1.99703	-2.05113	-0.0540936
Zfp467	4.97031	5.49744	2.74707	3.70037	3.25766	5.23014	4.1029	4.21531	3.26215	-1.99884	-1.03125	0.96759
Hnrnpu	7.57131	6.15249	5.13182	5.25817	4.19633	5.80805	5.34864	4.95025	5.53493	-1.99979	-1.45143	0.54836
Tmem29	2.67375	4.02531	1.86276	1.49472	0.688616	3.14747	2.22984	1.92773	2.8039	-2.00083	-0.822295	1.17854
Synrg	5.70074	5.24211	3.97484	2.9499	3.48486	3.82874	4.2608	2.80386	4.94011	-2.00156	-1.51305	0.488512
Tmem67	4.61239	2.86409	2.59796	1.74997	0.860485	0.717513	1.43481	2.12614	0.724842	-2.0021	-2.48741	-0.485312
Rassf3	5.95714	4.11519	2.74707	4.00811	2.34433	3.83527	2.67678	2.12614	4.18494	-2.003	-1.83039	0.172613
Mettl17	5.24051	4.58673	2.96575	3.36068	2.40113	3.45777	4.49679	2.59651	2.71108	-2.00444	-1.59808	0.406353
Hgf	2.93966	4.19981	1.06954	2.21294	1.39577	1.81268	2.67678	2.18664	1.66709	-2.01032	-1.48393	0.526384
Ccng2	4.99972	3.09371	2.02734	3.38599	0.688616	3.22905	2.39469	2.91532	2.53272	-2.01274	-1.27877	0.733964
Slc25a10	1.92526	5.00874	1.77284	1.89807	0.688616	2.80579	3.01752	0.247284	0	-2.01382	-1.94935	0.0644735
Golph3l	5.85355	4.39906	2.79354	3.41087	3.12906	4.12357	3.01752	4.60711	3.80174	-2.01515	-1.23882	0.776329
Casp7	4.49336	4.07991	1.34384	3.36068	2.09173	3.17861	2.22984	3.71733	2.91211	-2.02122	-1.27716	0.744055
Bzrap1	4.83542	4.4825	2.74707	2.3734	2.78941	3.08311	2.13977	2.87912	3.79044	-2.02233	-1.68585	0.336484
Ubxn6	5.82096	5.95241	2.30904	4.59035	4.6822	5.13546	4.12654	4.52748	4.7016	-2.02616	-1.26391	0.762243
Pot1a	3.23177	3.96856	0.90997	2.64903	1.15281	2.63673	1.94077	1.0853	1.06203	-2.02956	-1.91895	0.110602
Micu1	4.28616	4.70725	3.55678	1.74997	2.09173	3.48293	3.65996	4.20071	4.1142	-2.03054	-0.632251	1.39829
Tpx2	4.5607	3.32227	1.34384	2.88035	1.50346	2.90841	2.39469	3.08386	1.76269	-2.03227	-1.40407	0.628197
Mbnl3	5.85891	4.82914	3.7809	3.36068	2.78941	3.27779	4.47854	1.31948	4.19354	-2.03369	-2.02669	0.0070079
Gadd45a	5.88542	3.92945	3.41536	3.11036	2.09173	3.88645	2.39469	3.75777	3.9913	-2.03495	-1.39988	0.635069
Clk2	5.98682	4.32565	2.88221	3.0483	3.43133	3.44929	3.06724	3.49613	3.9913	-2.03562	-1.65525	0.380375
Ampd3	6.2296	5.69694	4.82014	2.21294	4.74936	5.1823	4.12654	3.77758	3.65994	-2.03579	-1.77668	0.259111
Rras	4.68661	4.21615	2.64939	1.3985	3.1623	1.34848	2.31462	1.20714	2.19848	-2.04798	-2.6842	-0.636221
Kctd4	4.27015	1.89595	1.2132	1.18438	0.688616	0	0	0.642389	1.20504	-2.05432	-2.62119	-0.566874
Urod	6.12226	4.37014	3.25857	2.88035	3.43133	4.33178	3.92557	4.52748	4.29297	-2.05612	-0.97675	1.07937
Adamtsl4	4.53414	4.4825	1.57423	2.9499	2.83134	3.31562	4.28201	1.77847	2.73485	-2.05649	-1.48058	0.575915
Lztr1	5.95214	4.00664	1.86276	3.99171	2.91173	4.43852	3.78408	3.05169	3.73258	-2.05732	-1.22767	0.829656
Saa3	7.86965	7.43015	6.58064	5.56009	4.63562	5.54486	5.87366	5.22003	5.37016	-2.05779	-2.14773	-0.0899399
Rundc1	5.94711	3.41013	3.38534	3.30869	1.15281	3.22905	2.0437	2.80386	2.93281	-2.06301	-1.92627	0.136742
Ipmk	4.50708	5.40066	2.02734	3.68005	2.9503	1.55239	2.13977	3.17628	4.31679	-2.06797	-2.15756	-0.0895884
Apip	5.019	4.71876	2.30904	3.57392	2.50842	4.25109	3.06724	2.68306	3.12497	-2.07176	-1.5873	0.484458
Kat2a	4.75721	3.26058	0.90997	2.6066	2.2852	3.8156	3.29296	3.51984	3.5703	-2.07497	-0.45922	1.61575
Mcee	5.16463	3.86871	2.48923	2.51779	2.2852	3.86109	3.33416	2.4561	3.10686	-2.08593	-1.32712	0.758809
Narg2	3.23177	2.77864	0.730536	0.628005	1.39577	0.537089	1.27474	1.5209	3.41711	-2.0871	-1.31774	0.769356
Rhou	4.47951	3.29176	2.43163	2.0951	0.860485	1.23458	1.27474	3.17628	2.44897	-2.08989	-1.85199	0.237902
Tia1	5.25685	4.63615	3.25857	2.51779	2.78941	4.19636	2.61126	3.79711	3.84607	-2.09125	-1.3338	0.757448
Pex1	3.44636	3.32227	0.90997	2.0951	0.860485	2.26353	0	0.805608	2.01651	-2.0958	-2.11291	-0.0171085
Plekha3	3.16409	4.69564	1.86276	2.9499	0.688616	1.45403	2.85719	1.31948	2.23228	-2.09611	-1.96412	0.13199
Crybb1	4.15286	2.6878	1.06954	1.74997	1.15281	3.38845	1.43481	2.59651	1.85235	-2.09622	-1.1023	0.993921
Slc37a4	4.37862	4.27973	1.46363	2.32187	2.91173	2.73774	2.79952	2.59651	3.41711	-2.09677	-1.44146	0.655312
Tmpo	6.68981	6.07396	5.26145	4.16255	3.43133	6.00038	4.44131	5.24869	4.5288	-2.09678	-1.32709	0.76969
Ctcfl	5.03803	3.29176	3.08263	1.3985	1.69734	3.10489	2.22984	2.91532	3.96138	-2.1054	-1.11204	0.993368
Dcaf15	5.15595	4.92173	2.79354	3.63853	2.34433	3.65515	2.0437	1.31948	3.92051	-2.11337	-2.30413	-0.190758
3830406C13Rik	5.03803	4.64825	3.70999	3.30869	1.15281	4.5339	4.05442	4.45554	3.43173	-2.11931	-0.724242	1.39507
Fcna	4.95036	3.38144	1.77284	2.84429	1.50346	3.78894	2.91264	4.5039	1.5647	-2.1257	-0.973356	1.15235
Uso1	5.55644	4.09766	2.83856	2.47125	2.78941	2.26353	2.73946	2.18664	2.66233	-2.12731	-2.36406	-0.236747
Glrx5	3.90596	4.35546	2.02734	2.69025	1.2794	3.25849	2.85719	3.83541	3.01277	-2.13171	-0.889744	1.24197
B4galt5	5.46097	4.11519	1.2132	3.68005	3.06019	2.46216	3.01752	3.77758	4.38598	-2.13694	-1.37727	0.759663
Trip6	4.4514	3.19613	1.06954	2.69025	1.2794	2.05564	3.11529	2.12614	3.70877	-2.14403	-1.0723	1.07173
Epm2aip1	3.65795	4.98031	1.57423	2.03237	2.91173	3.95399	2.47055	2.35427	3.58345	-2.14636	-1.22856	0.917792
Inppl1	4.59964	4.54852	3.38534	2.0951	1.78532	3.86109	4.07886	1.85503	2.8039	-2.15216	-1.42436	0.727801
St6galnac6	3.84243	3.64555	1.57423	1.6698	1.50346	1.91483	0.360544	1.31948	0.81681	-2.1615	-2.64108	-0.47958
Nek9	6.34488	5.15154	4.07229	3.25475	3.43133	3.66983	3.75404	4.81305	4.87207	-2.16209	-1.47096	0.691125
Uxs1	4.57379	4.53555	2.54462	2.84429	1.78532	2.59117	1.82993	2.50443	4.03024	-2.16327	-1.81573	0.347537
Pard6a	5.19885	2.94476	1.57423	1.74997	2.40113	0.471559	1.94077	2.30053	2.2653	-2.16336	-2.32727	-0.163904
Mfn1	4.52067	4.18328	2.10309	2.42315	2.02101	2.72373	3.25055	2.12614	3.6349	-2.16956	-1.41815	0.751413
Pde1b	5.06611	3.19613	2.96575	1.89807	1.01404	2.39305	0.64876	3.44751	4.56903	-2.17184	-1.36653	0.805302
Hbb-b2	6.60303	4.54852	4.42202	3.43532	2.2852	3.53999	0	1.20714	2.73485	-2.19493	-3.70528	-1.51035
2310057M21Rik	3.50224	3.62121	2.17505	1.06409	0.860485	2.05564	2.0437	1.85503	2.68691	-2.19518	-1.40141	0.793777
Nrp1	6.79422	6.00509	3.6607	4.95413	3.98965	5.40706	5.17811	4.65072	4.18494	-2.19816	-1.54445	0.653715
Csda	4.84626	4.98031	2.43163	3.25475	2.45577	3.50766	2.13977	4.90595	3.27842	-2.19924	-1.45534	0.7439
Coq7	3.35827	4.42741	1.77284	1.58491	1.69734	2.46216	2.39469	0	2.16388	-2.20781	-2.13766	0.0701491
Sap25	6.15749	4.5741	3.73401	3.28197	2.45577	4.57348	4.8633	2.95064	3.6094	-2.20854	-1.36659	0.841956
Slk	7.22412	5.63751	4.33044	4.45339	3.87402	4.7323	4.58476	5.42228	6.00217	-2.21153	-1.24544	0.966094
Ppp1r37	3.55603	2.6878	1.06954	0.788465	0.860485	2.14242	2.13977	0.805608	2.58597	-2.21576	-1.20347	1.01228
Nr2c1	4.4514	3.09371	2.59796	0.788465	1.2794	1.34848	2.31462	1.85503	1.20504	-2.21728	-2.09176	0.125517
Fbxo18	5.69475	5.22606	2.30904	4.27521	3.12906	5.37606	4.46004	3.89101	2.73485	-2.22264	-1.34491	0.877722
Baiap2l1	4.4514	4.21615	1.86276	3.59578	0.860485	1.58375	2.31462	0.805608	2.66233	-2.22743	-2.4922	-0.264765
Galc	5.34352	4.3105	1.2132	3.88923	2.65574	3.36157	3.52415	3.11533	3.12497	-2.24096	-1.54551	0.695447
Svip	4.22105	4.44138	1.67695	2.80729	1.78532	4.31786	1.27474	1.4237	2.93281	-2.24136	-1.84393	0.397427
Ppwd1	4.2043	3.62121	2.59796	1.3985	1.01404	2.63673	0.64876	0.952224	3.73258	-2.24259	-1.92018	0.322406
Fem1b	5.33586	4.70725	3.4736	2.26843	2.50842	2.41064	2.96603	2.95064	4.38598	-2.2714	-1.84323	0.428173
Arl4d	4.34846	5.35711	2.17505	3.81662	1.69734	3.19899	3.37421	1.31948	0.98483	-2.28978	-2.6334	-0.343628
Zmat3	5.13842	4.2952	2.59796	2.56288	2.09173	1.81268	1.43481	1.0853	2.05478	-2.29929	-3.11992	-0.820627
Fam108a	5.02855	4.63615	2.83856	2.47125	2.2852	3.59488	2.31462	3.63287	3.17795	-2.30068	-1.65227	0.648412
Pdcd7	6.04911	1.81242	1.86276	0.932851	2.09173	1.98695	1.94077	0	1.93676	-2.30165	-2.46464	-0.162992
1300018J18Rik	5.16463	3.69303	2.69906	1.49472	2.15915	3.48293	0.888874	3.11533	1.71568	-2.31119	-2.12813	0.183064
Cfh	6.30223	5.90279	3.68556	4.17712	3.5109	4.97329	4.30291	3.96197	5.3278	-2.31132	-1.46102	0.850299
Btbd10	4.57379	4.81847	0.90997	3.28197	2.9503	2.63673	3.06724	2.18664	3.75601	-2.31539	-1.78448	0.530906
Npat	4.88881	4.7969	2.37164	1.82592	3.37573	1.86466	3.1618	1.31948	2.8262	-2.31843	-2.54982	-0.231391
Poll	3.70633	3.94914	2.48923	0.628005	1.39577	3.2191	2.13977	0.45832	2.61187	-2.32339	-1.72047	0.60293
Igsf8	5.87487	4.50927	2.10309	3.57392	2.91173	3.72007	4.00425	4.12544	3.48877	-2.32916	-1.35744	0.971719
Smagp	4.57379	4.64825	1.57423	2.26843	2.98787	3.45777	2.85719	2.91532	3.54363	-2.33418	-1.41754	0.916636
Adck4	4.95036	3.98772	2.43163	3.11036	0.860485	4.0469	3.06724	3.47202	3.54363	-2.33488	-0.936594	1.39829
P2ry1	4.74568	4.27973	3.04471	2.47125	1.01404	3.38845	2.61126	2.50443	1.89517	-2.33604	-1.91288	0.423164
Lrg1	6.85181	7.51846	4.97936	5.2513	4.3045	5.01126	4.23927	4.80342	6.46169	-2.34008	-2.05623	0.283855
Ap4m1	4.75721	4.64825	2.17505	2.03237	2.87209	2.55999	2.91264	2.7647	1.27156	-2.34289	-2.3255	0.0173841
Hba-a1	11.5976	8.73186	7.57309	10.5264	5.34918	8.60037	6.88229	6.61527	7.72897	-2.34851	-2.70802	-0.359508
Dpy19l1	6.27442	4.50927	3.04471	3.59578	2.45577	3.31562	2.61126	3.81639	3.74434	-2.35976	-2.01994	0.339816
Phf3	6.17907	5.56917	1.86276	4.72537	3.95212	4.08026	3.37421	4.21531	5.33948	-2.36071	-1.62181	0.738896
Slc52a2	5.19037	4.14964	2.59796	1.89807	2.34433	3.88015	2.13977	2.06299	2.75824	-2.38989	-1.95972	0.430169
Lemd2	6.3525	3.12867	1.06954	2.3734	3.58631	3.92979	3.01752	3.61096	3.43173	-2.3975	-1.24308	1.15442
Zfp715	4.28616	3.86871	2.17505	1.58491	1.2794	2.75161	2.31462	2.06299	2.32915	-2.39765	-1.71284	0.684802
Tpgs2	4.67451	4.50927	2.54462	2.73033	1.2794	1.67391	3.06724	2.80386	2.93281	-2.4071	-1.97243	0.43467
Zfp511	5.77634	5.0549	1.77284	3.79789	3.3471	4.50962	4.68371	3.94455	3.01277	-2.443	-1.37795	1.06505
Serpina1d	4.79125	3.43827	2.48923	1.3985	1.01404	1.38453	1.43481	0	1.13531	-2.48083	-3.1261	-0.645265
Nedd4	3.55603	3.32227	0.90997	0.628005	1.2794	2.72373	1.70986	1.0853	1.13531	-2.50003	-1.7756	0.724424
Abcb10	4.25397	3.29176	1.2132	1.89807	0.688616	3.59488	2.67678	1.69762	0.407472	-2.50624	-1.67868	0.827561
B3galnt2	4.17021	4.34063	2.02734	1.74997	1.39577	2.76535	4.00425	2.30053	1.27156	-2.53106	-1.67	0.861061
Mlst8	4.57379	4.66024	2.74707	2.80729	0.688616	3.27779	3.62719	3.71733	1.80822	-2.53602	-1.50939	1.02664
Acadsb	5.0094	3.82676	2.30904	1.18438	2.09173	4.28486	2.22984	3.81639	1.51064	-2.55636	-1.45764	1.09872
Tmem159	3.75314	4.35546	2.30904	1.49472	0.688616	3.47459	2.61126	3.51984	2.47743	-2.55684	-1.03352	1.52332
Nqo2	4.74568	4.56137	2.02734	2.0951	2.15915	3.82874	3.20686	2.4561	0.521198	-2.55966	-2.1503	0.409361
Zdhhc18	4.82451	4.16656	1.57423	2.6066	1.60365	2.20424	2.85719	2.06299	4.08675	-2.56737	-1.69274	0.874633
Xrcc1	5.30477	5.66753	2.10309	3.83512	2.74621	5.13811	3.01752	3.96197	3.22906	-2.59134	-1.64949	0.941857
Suds3	5.58906	3.43827	1.06954	1.89807	2.78941	2.90841	2.22984	2.84198	3.10686	-2.59466	-1.74189	0.85277
Ctdspl	4.2043	4.16656	1.06954	0.788465	2.91173	3.50766	1.43481	1.61196	1.85235	-2.59552	-2.08373	0.511787
Spg7	3.68234	4.68394	1.67695	1.49472	1.50346	0	1.82993	3.54316	3.58345	-2.62476	-1.944	0.680762
Ankrd40	5.50266	5.06396	3.55678	1.6698	2.74621	2.81902	1.70986	1.99694	0.284009	-2.62571	-3.58085	-0.95514
Gm2083	6.17478	7.77302	5.38798	3.97513	3.48486	5.66698	5.0603	4.89692	4.73145	-2.69125	-1.88499	0.806257
Ehd3	3.70633	5.75402	1.67695	2.47125	1.86824	4.39058	3.81351	2.68306	1.45448	-2.7247	-1.64477	1.07993
Cd81	7.54827	6.29393	3.50186	5.05225	3.87402	6.9132	6.2198	2.84198	5.92161	-2.77839	-1.44695	1.33144
Cdk10	4.81351	3.86871	2.37164	1.29541	1.01404	2.85801	2.54262	0	2.58597	-2.78075	-2.34446	0.436287
Serpina1a	4.91991	4.75277	3.00577	0.628005	2.50842	2.07783	3.20686	3.14613	1.20504	-2.78894	-2.42738	0.361567
Gm16039	4.1353	5.0549	2.30904	1.82592	1.01404	3.66983	2.79952	2.84198	2.12842	-2.87877	-1.73516	1.14361
Fam102b	7.03107	4.81847	3.1556	2.21294	3.53648	2.70959	3.37421	3.81639	4.94521	-2.95643	-2.21342	0.743013
Galnt9	6.12226	6.09178	3.19074	3.16986	3.06019	5.29551	2.73946	3.44751	1.85235	-2.96676	-2.77332	0.193441
Hpx	3.70633	5.74279	1.2132	1.82592	2.02101	0	1.82993	0	1.27156	-3.03785	-3.94918	-0.911337
Alb	6.07237	6.9234	4.49414	2.69025	3.1623	4.43423	4.7763	3.69667	4.26058	-3.04899	-2.20594	0.843048
Ptgr2	5.54983	5.16843	1.94739	2.47125	2.40113	4.06923	3.11529	2.40608	3.10686	-3.08587	-2.18476	0.901111
Rfwd2	5.90628	4.87102	2.54462	2.42315	1.86824	3.38845	3.41318	3.31826	2.91211	-3.10998	-2.13065	0.979331
Mup3	5.38126	4.93166	2.37164	1.6698	1.78532	2.42802	3.75404	2.18664	2.3903	-3.21421	-2.46671	0.747499
Cnst	5.475	3.43827	0.90997	1.6698	0.688616	1.98695	2.22984	3.05169	0	-3.36718	-2.63951	0.72766
Dnase1l3	6.76882	7.04274	3.73401	2.80729	3.97101	6.54633	4.9717	2.91532	4.03024	-3.40168	-2.28988	1.11179
Fam160b1	5.5761	3.78355	1.34384	0.628005	1.01404	3.7059	3.37421	2.50443	3.65994	-3.68453	-1.3687	2.31582
Serpina3k	6.49701	5.37905	2.2436	3.01624	1.2794	2.28276	3.41318	0	3.50268	-3.75828	-3.63838	0.119907
Ppap2a	4.52067	5.77072	0.90997	0.932851	1.15281	3.50766	1.57888	1.5209	0.626611	-4.14715	-3.33718	0.809968

## Sheet: Supplementary Data 2
Supplementary Data 2. PreRanked gene list for GSEA
DPI vs Vehicle			HFD vs NC
GeneID	RankScore (fold-change)		GeneID	RankScore (fold-change)
SLC25A19	4.05161		FAM160B1	3.08335
RNF125	4.03513		TMEM199	2.43338
EMP1	3.76579		CD72	2.3769
TRAF1	3.7486		RAB3IL1	2.26995
COG4	3.55609		MPND	2.15398
IL18RAP	3.47928		DNAAF2	2.14388
RHBDD1	3.44103		TMEM101	1.95567
GM11648	3.39861		EEFSEC	1.9256
LENG1	3.36739		CDCA3	1.91251
PDE12	3.36125		NDUFAF2	1.90675
MMP25	3.3523		C920025E04RIK	1.87622
IL2RB	3.33322		RRM2B	1.82786
PIK3R1	3.31779		KDM1B	1.82743
FAM179B	3.26802		3110056K07RIK	1.82441
WDR3	3.26171		HAUS3	1.82246
ACOT13	3.25229		MGL2	1.80618
ARFGAP3	3.2467		SUZ12	1.7851
D5ERTD579E	3.2177		TMEM159	1.76802
SH2B1	3.20306		NIF3L1	1.76735
NF1	3.19462		PPAP2A	1.74809
SCML4	3.16503		SNX14	1.739
A630033H20RIK	3.13178		PPP1R37	1.72806
YIPF6	3.1279		RUFY3	1.72073
STRN	3.11453		CD81	1.71725
ALKBH1	3.10119		DGKH	1.71699
SORD	3.0404		NPEPL1	1.71355
SLC23A2	2.99119		TUBG1	1.69972
DHDH	2.99083		NUDCD2	1.6847
THADA	2.9881		PPP2R3D	1.678
SPP1	2.98605		DECR1	1.67577
A530064D06RIK	2.94448		HIST1H2BR	1.66392
MLLT1	2.90768		SLC16A7	1.65029
GM129	2.89501		BMX	1.63966
ACVR2A	2.871		ATXN1L	1.63914
RABIF	2.84535		LILRA5	1.62749
PNPT1	2.84158		SLC25A14	1.62248
SKAP1	2.83953		EHD3	1.6139
BUD13	2.83266		PPID	1.60394
TAF1B	2.82995		TRIT1	1.6017
LIMK1	2.823		ZFP513	1.60105
SLAMF7	2.78032		GAMT	1.59536
PKD1L2	2.77764		SLC35A2	1.58919
LPL	2.75337		KAT2A	1.58435
UBE2G2	2.73404		UQCC	1.58075
GM608	2.73039		IMPDH1	1.57529
KLHL25	2.72748		ACADSB	1.57174
ZFP691	2.72662		DNASE1L3	1.57002
CD79B	2.72568		VKORC1	1.56501
GM12250	2.72379		AAMDC	1.55963
FH1	2.72217		TUT1	1.5575
KAT6B	2.72135		ANAPC15	1.55303
PIKFYVE	2.71839		FCNA	1.54942
KPTN	2.71685		DTWD1	1.54697
LPIN1	2.68351		STMN1	1.53784
OCSTAMP	2.67693		CRELD2	1.53368
VAMP1	2.65117		IWS1	1.52178
PECAM1	2.64838		CXXC1	1.52048
AA467197	2.64457		TMEM29	1.51911
IL1R2	2.64339		TRUB2	1.49969
ABCA6	2.63012		ALG1	1.49186
NOL6	2.62595		RN4.5S	1.48928
PTPRCAP	2.6114		KIFC3	1.4802
LLGL1	2.61059		CRYBB1	1.47564
LRP4	2.6093		ZFP788	1.47427
CCT3	2.60732		B3GALNT2	1.47056
FRMD4A	2.6042		43892	1.46876
TRIM35	2.59754		SCFD2	1.46645
ERI3	2.55911		NNT	1.46501
SCNN1A	2.54914		TADA1	1.45685
C920009B18RIK	2.54597		DNAJC24	1.44932
ZFP672	2.53509		NUP160	1.44403
UBA6	2.51191		KATNB1	1.43856
SUV39H1	2.50416		0610009O20RIK	1.42481
CELSR3	2.50074		TMEM194B	1.42433
RNF141	2.4883		WDR4	1.42368
SDC4	2.46875		ELP3	1.41885
ZFP961	2.4536		SLC35B3	1.41737
PTAFR	2.44136		PICK1	1.41522
CLUH	2.44129		ATP10A	1.40425
OSGIN2	2.43957		PRKAG1	1.40189
TXK	2.43637		CSPP1	1.40044
FAM178A	2.41544		JRKL	1.39162
ITK	2.39553		YAF2	1.3872
BC029214	2.39502		GM16039	1.38304
GALNT11	2.38384		DOCK7	1.3754
2900056M20RIK	2.38048		CASP8AP2	1.3673
HMBOX1	2.37863		LTF	1.36609
TNFRSF11A	2.37005		ZFP422	1.35894
RDH12	2.36942		KLHL36	1.35774
SERPINA3G	2.35434		ALG14	1.35446
RGS1	2.35409		DUT	1.35401
VGLL4	2.3512		POLD1	1.35271
CFB	2.34679		HIF1AN	1.35211
CD300LH	2.33975		WDYHV1	1.34846
CDC14A	2.33642		MCM3	1.34795
SOLH	2.33199		ZWINT	1.34506
NLK	2.32911		LIG1	1.33941
CHD7	2.31786		ZFP810	1.33513
MTF2	2.31693		GLRX5	1.32591
HIVEP3	2.30943		RNASEH2B	1.31987
IL1RN	2.3021		PAXBP1	1.31834
MPHOSPH10	2.30176		TCF12	1.31826
ALG8	2.29565		ACTR6	1.31614
COQ10B	2.28468		CLMP	1.31064
TGIF1	2.28271		NEDD4	1.30903
METTL1	2.28263		CBR3	1.30843
VPS39	2.27883		CSTF2T	1.30655
MMP14	2.27804		STK25	1.30374
MBTPS2	2.27637		TLE1	1.2986
DCP1A	2.27541		ADCK4	1.29084
GPNMB	2.26834		DCUN1D2	1.29038
HILPDA	2.25562		ZFP946	1.2894
ATP2B4	2.24701		LRRC45	1.28936
PIK3R4	2.24177		PDE1B	1.28917
PLA1A	2.23733		KAT8	1.28745
RALGDS	2.23014		AMN1	1.28311
CUL2	2.22728		DUSP28	1.28112
CD3E	2.21841		BIRC2	1.27572
IRG1	2.20587		AP4B1	1.27483
FOXO3	2.19594		MED18	1.27048
PDS5B	2.19119		MICU1	1.26741
CCND1	2.18735		ZFPL1	1.26207
MED29	2.18733		1600002H07RIK	1.26102
RASGEF1B	2.18453		SPAST	1.25788
ANKLE1	2.18347		SPPL3	1.25463
LGALS3BP	2.18282		NELFB	1.25374
PER1	2.17741		FASTKD2	1.25302
RQCD1	2.17257		SH3GLB2	1.24927
RRP1B	2.17088		MPV17L2	1.24887
CIRBP	2.16788		NEDD4L	1.24315
SLC5A3	2.16743		CIRH1A	1.24108
ANKS3	2.15482		ANG	1.23859
GM16894	2.14231		RNF139	1.23857
PPP4R1L-PS	2.14037		MON1A	1.23825
DPCD	2.13849		F11R	1.22963
RETSAT	2.13603		EIF2S1	1.22415
ZFP574	2.12258		TRIP6	1.22275
ISCA2	2.11257		CHCHD10	1.21778
ZFP260	2.10754		ARRDC2	1.21477
SNX21	2.10268		AKT1S1	1.2146
PGGT1B	2.10139		POLG2	1.21381
CD69	2.09592		TMEM62	1.21348
TLCD2	2.08283		SUMF1	1.21173
GRAMD3	2.08007		HAUS7	1.2113
UHMK1	2.07855		R3HCC1L	1.20689
CPNE2	2.07185		TADA3	1.20616
SLAMF8	2.06734		THAP7	1.2028
MAX	2.06659		WDR89	1.19992
NCAPG2	2.06329		RDH13	1.19779
MDC1	2.06105		ARMC2	1.1963
CD164	2.05328		PRR24	1.19197
CXCL11	2.04883		TSHZ1	1.18809
CXCL9	2.04455		CHIC2	1.18714
SOCS1	2.03553		MED8	1.18551
DUSP10	2.0252		3830406C13RIK	1.18102
TLR9	2.02265		2810417H13RIK	1.17611
DDX19A	2.02021		6720456H20RIK	1.17595
MBD5	2.01822		XRCC6	1.17177
FOXO4	2.0174		MTFR1	1.1708
TDP2	2.01489		HEATR3	1.16962
PFKFB3	2.0119		CHAF1B	1.16884
FAM114A1	2.00426		HYLS1	1.1668
LMNB1	2.00301		MRC1	1.16584
CD33	2.0019		FH1	1.16543
BEND4	2.00158		UGDH	1.1619
SESN1	1.99947		SREBF1	1.15905
DNAJC16	1.99582		RMDN3	1.15669
FAM175B	1.99133		NGP	1.15355
VPS4B	1.98818		GPSM2	1.14993
MBLAC2	1.98363		ZDHHC18	1.14972
CD160	1.9802		C030034I22RIK	1.14931
BBX	1.97876		LBP	1.14815
ARID5B	1.97536		HARS2	1.14208
CHD2	1.96991		C1QC	1.13975
RAD54L2	1.96654		TRIM3	1.13873
H2-EB2	1.96629		4930581F22RIK	1.13595
4930523C07RIK	1.96429		AKR1B3	1.13135
OSBPL3	1.96016		PJA2	1.12735
CD28	1.95793		0610010F05RIK	1.1259
9430008C03RIK	1.95495		ATMIN	1.12292
CAB39	1.94914		COX18	1.1201
SNAP29	1.94837		CD163	1.11883
TLR6	1.94526		C1QA	1.1179
TMEM86A	1.94455		NGLY1	1.11577
GPATCH11	1.93935		ZFP410	1.11499
GOT1	1.93662		STOML1	1.11487
BCL9	1.93468		TATDN3	1.11394
NR4A3	1.93339		LAP3	1.1131
HMGA1-RS1	1.93121		MGST3	1.11272
FAM46C	1.93059		EIF2D	1.11263
DUSP5	1.92717		PCBP3	1.11208
A430005L14RIK	1.92189		TUFM	1.11198
PRPF8	1.92142		LARS	1.11185
DNAJC2	1.92074		UBE2C	1.111
NLRC5	1.9166		ZFP182	1.10841
ARFIP2	1.90742		B4GALT7	1.10449
NAA16	1.9071		ACP6	1.10299
AKAP10	1.89361		HAUS8	1.1026
LDHB	1.87759		SNORA70	1.0946
SLFN8	1.87529		DCP1B	1.09431
THBS1	1.87063		NIT1	1.09206
SLC7A2	1.86796		PTCD3	1.09185
ZFP568	1.86436		ASNSD1	1.08877
FKBP5	1.86311		SELENBP1	1.08496
MRPS18B	1.86111		SAC3D1	1.08482
PHF7	1.85988		UBE3C	1.08435
RCC2	1.85793		RCBTB1	1.07903
IQSEC1	1.85632		PNN	1.07557
ZFAND4	1.85263		MLST8	1.07521
TMEM161B	1.851		DOLK	1.07426
ZCCHC24	1.85038		4732471J01RIK	1.07386
ABCF3	1.85004		TMEM175	1.07012
ZFP414	1.84861		BMYC	1.06903
PYDC3	1.84678		IDH3B	1.06847
2010003O02RIK	1.84634		RUSC2	1.06803
BC029722	1.84319		2810004N23RIK	1.06693
AFMID	1.83672		AK3	1.06627
FBXO30	1.83406		PTGR2	1.06526
PAFAH1B2	1.83154		ZFP467	1.06472
JMJD4	1.83124		KLHL5	1.06188
SAP130	1.82784		RFWD2	1.05906
3110009E18RIK	1.82478		CTSC	1.05573
RAP2B	1.82427		KDM4B	1.04986
GIMAP5	1.82282		NSUN3	1.04937
TUSC2	1.81993		ATM	1.0464
MTOR	1.8181		REPS1	1.04582
KCTD9	1.81763		TMEM55A	1.04108
EXOSC9	1.81752		DALRD3	1.03967
EXTL3	1.81509		PPA2	1.03929
CD80	1.81154		RPE	1.03916
CD83	1.80948		CAMP	1.0379
TCF7	1.80659		UROD	1.03699
LY9	1.80608		ZFP282	1.03676
POLE3	1.80388		ACAT1	1.03421
TCERG1	1.79915		NEDD1	1.03388
NARS2	1.79611		FBXL12	1.03386
WDR82	1.79601		GCC1	1.0337
FMR1	1.7955		C1QB	1.03122
TRMT6	1.78778		MUP3	1.02915
PDSS1	1.7869		MRPL1	1.02773
ISG20	1.78689		CSDA	1.02618
METTL21E	1.78476		ZFP202	1.02208
9030624J02RIK	1.78158		HEXA	1.02108
CXCR4	1.77526		MTMR14	1.0208
TAF6L	1.77346		ING4	1.01942
CAND1	1.77293		ZC3H6	1.01935
GID4	1.77131		CLEC10A	1.01895
WDR46	1.77057		FBXO11	1.01811
TBCK	1.76838		CDK5RAP1	1.01675
FDFT1	1.75789		ACTL6A	1.01571
ID3	1.75754		LRP5	1.01381
ACOX3	1.75604		SMARCD2	1.01321
FBRSL1	1.75383		MMGT2	1.01297
TFIP11	1.75167		MYO7A	1.01228
LMAN2L	1.75073		ADO	1.01217
ABHD5	1.74973		UBA5	1.01174
CCDC43	1.74922		SMIM15	1.01091
RC3H2	1.74806		NOA1	1.00902
FLNB	1.74459		APOD	1.00823
CD36	1.74421		MEGF9	1.00596
LBH	1.7439		TSEN15	1.0017
MBTD1	1.74019		MUT	1.00153
S1PR2	1.73933		SNHG9	0.999454
TMC2	1.73909		XRCC1	0.998536
FBXW11	1.73804		SAP25	0.998032
KLHL6	1.73102		PRDM9	0.997036
SATB1	1.7284		ORC3	0.995273
MSI2	1.72807		CCNDBP1	0.993319
F2R	1.72711		CTCFL	0.992756
TTC39C	1.72534		PAPD5	0.99189
MITF	1.72342		CBX7	0.987912
ENTPD1	1.72187		WDR91	0.987588
CXCL2	1.71919		HSD17B4	0.986963
ITGA1	1.71794		SLK	0.98662
ELAC2	1.71172		ATG14	0.984142
UCP2	1.70602		TFEB	0.983873
CSRNP1	1.70581		GTPBP4	0.983142
NLN	1.70302		XPNPEP3	0.981745
CRY2	1.70277		ZFP511	0.980148
ADPRHL2	1.69663		TATDN1	0.980034
TCTN3	1.69633		ALG5	0.977218
HIST2H2BE	1.69418		PRF1	0.976276
FCHO1	1.69241		YARS	0.974729
OMD	1.68872		MPHOSPH6	0.974414
MALSU1	1.67724		STX18	0.973835
TMEM132A	1.67592		DHRS11	0.97337
EIF1AD	1.6759		1110059E24RIK	0.97305
FEN1	1.67449		GM14295	0.972614
VCPIP1	1.67441		ZBTB9	0.97153
CLCN7	1.67104		FBXO45	0.969767
GM11710	1.66558		LRWD1	0.968151
GM11711	1.66557		UMPS	0.967794
PLK3	1.66116		KLRA4	0.966441
PLD3	1.65986		E130311K13RIK	0.964935
ARHGAP23	1.65476		CD209A	0.962396
PRKCQ	1.64918		PCMTD2	0.960925
NAA25	1.64902		FAM216A	0.960446
WDR44	1.64626		TRAPPC4	0.960179
ZBP1	1.64548		2310008H04RIK	0.958132
MPP5	1.64536		SEPP1	0.957794
ENDOD1	1.63981		VRK1	0.957458
GM14326	1.63822		CSK	0.95646
MRPL13	1.63819		CCR2	0.956091
ELMSAN1	1.63331		EPM2AIP1	0.955138
NUP188	1.63285		IKBKE	0.954668
USP22	1.63269		PARP11	0.952845
TMEM161A	1.63179		SYAP1	0.952462
MED6	1.62865		TOP3B	0.948679
ADAM8	1.62676		NCBP2	0.945794
9930111J21RIK2	1.6237		CCDC41	0.945779
FCER2A	1.62249		FBXO18	0.943222
H2-OA	1.62191		PBLD1	0.942245
PDCD2	1.61524		GNPNAT1	0.941463
HDC	1.61476		TOP2A	0.94138
U2AF1	1.61125		TMEM238	0.940957
CARD6	1.61029		SRSF4	0.940796
H2-Q5	1.60921		IPO9	0.938895
USP38	1.60849		5730408K05RIK	0.937746
PGM2L1	1.60719		AGAP3	0.937208
ETS2	1.6071		BC005764	0.936974
ASB8	1.60601		TRADD	0.934988
PSMC6	1.60442		SSH3	0.933924
CDC14B	1.60429		POLR1B	0.933514
RACGAP1	1.60121		TERF2	0.932068
R3HDM2	1.59589		ELMOD3	0.928268
2310001H17RIK	1.59459		THAP11	0.92696
OAS2	1.59358		A630066F11RIK	0.926304
SLC35A4	1.59204		ADSL	0.924868
VAT1	1.58945		WASH	0.923336
3010026O09RIK	1.58739		ADK	0.922275
SREBF2	1.58538		MFN1	0.920939
CORO7	1.58478		RASIP1	0.919905
ZFP869	1.58325		NSMCE4A	0.918661
H2-Q6	1.58208		2310057M21RIK	0.91811
MTSS1	1.58071		BRD7	0.916207
IFIT3	1.57981		MIIP	0.914314
UFL1	1.57457		CYSLTR1	0.913986
G630055G22RIK	1.57437		MEAF6	0.913509
SLC10A7	1.57286		OSBPL2	0.913415
PTPN23	1.57106		NAE1	0.913409
AK3	1.56806		ZBTB45	0.912479
NET1	1.56619		RPP14	0.911938
CRTC2	1.56597		TRMT61B	0.911388
AIF1	1.56506		EME2	0.910871
MFSD12	1.56392		IFT46	0.909408
TRIP11	1.56258		PPP2R5E	0.907719
TNFRSF13C	1.56168		SEPHS1	0.907686
GIMAP3	1.56167		WDR11	0.904957
CHST3	1.55873		TTC32	0.904258
NELFA	1.55396		LETM2	0.904076
SERINC5	1.55261		PDLIM7	0.903108
D10WSU102E	1.5513		TMEM68	0.900834
NRP2	1.55108		PHF10	0.900678
6530402F18RIK	1.54979		TMEM41B	0.900084
SLC7A11	1.54971		RFX7	0.898447
NINJ1	1.54357		AP5Z1	0.897712
STRIP1	1.5396		SH2D1B1	0.896373
AIMP2	1.53814		ZKSCAN17	0.896119
GDF15	1.53644		INPPL1	0.895397
UHRF1BP1	1.53641		GM5150	0.894575
C230081A13RIK	1.53547		YIF1A	0.894437
LSM12	1.5353		TBC1D1	0.893978
PPP1R7	1.53161		LETM1	0.893174
TRPM2	1.5314		KCNE3	0.8923
SDAD1	1.52961		STARD7	0.892241
IGHMBP2	1.52857		RSRC1	0.891876
CD274	1.52741		TBC1D9B	0.89176
CCDC174	1.52562		MAVS	0.891452
XRN1	1.52175		USP39	0.891192
NR4A2	1.51867		NME3	0.890794
NOP56	1.5181		TRAF7	0.890714
SPSB2	1.51755		RDH11	0.890684
USP21	1.51645		GM17066	0.890556
HIRIP3	1.51485		PROS1	0.890066
SIDT1	1.51414		ZFP688	0.889605
MLXIP	1.51286		MCEE	0.888284
GPR68	1.51231		MANBAL	0.887431
MYC	1.50699		SHKBP1	0.887189
EPRS	1.50663		SVIP	0.886484
FAM213A	1.50437		DPP3	0.884833
CLEC5A	1.49779		VRK2	0.883315
MRPL21	1.49705		SERTAD3	0.882098
2310035C23RIK	1.49614		RUFY2	0.8793
HSD11B1	1.49506		FEZ2	0.879194
4930565N06RIK	1.49131		MCM7	0.877907
PRRG2	1.4908		CSTF2	0.877559
DHX38	1.48733		METAP1	0.877493
ZFP143	1.48507		SNX6	0.87689
MAP4K2	1.48251		SPINT2	0.875632
LY6I	1.4823		HMBS	0.874937
NOD2	1.48053		ACADS	0.874875
SAR1A	1.47921		DUS3L	0.874673
VPS16	1.4784		SETDB2	0.874291
DNTTIP2	1.47746		COMTD1	0.873789
MTHFS	1.47287		IGSF8	0.872637
SLC35B4	1.47126		CWC27	0.872005
LIG3	1.47024		GBP8	0.871104
ZFP385C	1.47018		ORMDL1	0.870803
CCL5	1.46946		ANAPC4	0.870439
FAM192A	1.46135		PKNOX1	0.86753
SIPA1L3	1.46042		HINFP	0.866585
B4GALT3	1.45998		2610301G19RIK	0.866238
DDIT3	1.45953		SDCCAG3	0.86621
PITPNM1	1.45675		RYR1	0.866163
ZFP358	1.45593		STRA13	0.865976
TGM2	1.45553		GM5801	0.865727
PRUNE	1.45538		GPR89	0.865289
HAAO	1.45493		ZFP248	0.864964
CWF19L1	1.45082		RAB28	0.864902
PPA1	1.44991		CYB5R1	0.862839
POP4	1.44952		CFH	0.862168
SRGN	1.44885		SUPT3	0.861266
SIRT6	1.44734		RBAK	0.861252
RABGEF1	1.44186		CEP250	0.859719
ABI2	1.44019		PDF	0.859321
MED12	1.43763		AU022252	0.85899
CPPED1	1.4331		2810006K23RIK	0.85842
YTHDC2	1.43168		NFYB	0.857504
GLUL	1.43138		PKD2	0.85739
COMMD9	1.43125		OMA1	0.85682
FAM76A	1.43118		METTL9	0.856327
L3MBTL3	1.42746		9930021J03RIK	0.855851
CAPN1	1.42442		CHMP7	0.853974
NRM	1.42221		SUPV3L1	0.85301
GOLIM4	1.42135		FAM109A	0.852883
LPAR6	1.42067		OLFM1	0.85263
CD79A	1.42033		SFN	0.852242
GM15417	1.42021		KARS	0.851804
CD82	1.41725		HINT3	0.85105
DDX10	1.41061		CCT8	0.850998
CYTH1	1.41059		ZFP821	0.850071
1700017B05RIK	1.40891		GM14325	0.84949
ZFP553	1.4087		MRPL39	0.848695
F5	1.4061		AHSA2	0.848604
CBLL1	1.40534		LBR	0.848414
IMPACT	1.40497		8430410A17RIK	0.848396
RBM15	1.40446		SSNA1	0.848142
S1PR1	1.40139		TCEA2	0.84762
RTP4	1.39743		DERA	0.846296
CLASP2	1.39738		TMEM70	0.846268
HEATR5B	1.3959		PPFIA4	0.845055
DPP4	1.39518		PLOD3	0.844147
NKTR	1.39349		TBC1D5	0.843822
PYDC4	1.39222		1700037H04RIK	0.843367
RBM47	1.39035		BCL11B	0.84226
SNAPC4	1.39026		TRMT10C	0.841336
MLLT6	1.39004		ILKAP	0.841011
FTH1	1.38779		HPS1	0.840551
ZFP36L1	1.38719		ARMCX3	0.840531
PSPC1	1.38405		MATK	0.839077
HEATR6	1.38359		GZMM	0.839044
TMEM87A	1.3824		ADA	0.838559
CBX3	1.38219		RNPEP	0.838033
CHRNA1	1.38086		DPP9	0.83706
GYPC	1.3803		NUPL2	0.837038
ACTN1	1.37802		CHORDC1	0.835209
HSF2	1.37616		CASP2	0.8348
SLC25A1	1.37613		MRPL53	0.833903
GAK	1.37313		GEMIN8	0.83326
NT5C2	1.37084		2810428I15RIK	0.833221
MOB3C	1.36988		2410004B18RIK	0.830775
ST8SIA1	1.36982		LSM11	0.830362
CCDC93	1.36903		SETD1A	0.830218
CEP85L	1.36814		CAST	0.829607
TRIM30D	1.36661		PRDX4	0.829157
NF2	1.36516		DLD	0.828979
ZFP46	1.36429		HDAC3	0.828401
RABGGTB	1.36249		PCK2	0.82837
FOSL2	1.3604		SLC4A2	0.828328
ZFP329	1.36021		TM9SF3	0.827438
RILPL2	1.35569		NUDT14	0.826769
PDZD11	1.35537		IBA57	0.823472
BCL6	1.35517		GM10190	0.823443
DENND5B	1.35514		POLE4	0.823301
PRKACA	1.35489		DHRS3	0.822728
ACSS1	1.35471		DFNA5	0.822255
BAG3	1.35299		ELANE	0.82107
CLEC4E	1.35182		SLC10A1	0.820784
AMPD2	1.35175		SFT2D2	0.820729
NOLC1	1.35071		3110002H16RIK	0.819671
NIACR1	1.34997		CPOX	0.818829
PARP3	1.34414		UAP1	0.818718
KIF23	1.3432		WDR12	0.818365
RNF2	1.34276		BC023829	0.817593
WDR81	1.34254		CINP	0.817451
HMGXB3	1.34029		CDPF1	0.817109
4930577N17RIK	1.33986		TPRGL	0.816911
PML	1.33859		FAM203A	0.816325
ARMC1	1.33756		CNNM3	0.816278
PPP2R3A	1.33615		MED22	0.81614
CD247	1.33578		IFT172	0.815371
MED23	1.33554		GOLPH3L	0.814922
IGJ	1.33118		ALYREF	0.813286
L3MBTL2	1.33068		FUBP3	0.812178
NBR1	1.33061		IQCE	0.812162
GTF2E2	1.32891		4933404O12RIK	0.811781
HPRT	1.3285		FRA10AC1	0.811441
GCC2	1.32809		ASPSCR1	0.810753
ST6GALNAC4	1.32651		DCPS	0.810645
SUN2	1.32603		HADH	0.810556
CCND2	1.32587		KLK8	0.810335
ERGIC2	1.32518		ATG16L1	0.808319
KLHL21	1.32405		SMAGP	0.808223
VPS37B	1.32235		EOGT	0.808174
SH2D3C	1.32156		ITGB5	0.808115
NUP210	1.32026		ATP9B	0.80784
AGPAT2	1.31729		HS2ST1	0.807707
WWP1	1.31628		CD38	0.80742
STX6	1.31522		GPRASP1	0.806917
NOL9	1.31442		MTMR4	0.806878
CSTB	1.31361		NT5M	0.806568
MAPK8	1.31324		FBXL20	0.8048
RIN2	1.31222		TAF12	0.804615
CD180	1.31049		NUP62	0.803311
ARL5B	1.30798		AKAP8L	0.802275
QSOX1	1.30572		ZDHHC13	0.80209
SLC16A13	1.30438		TIA1	0.801279
NHLRC3	1.30429		FAM69A	0.801144
INF2	1.30298		NOMO1	0.80073
GM6377	1.30275		EGLN2	0.800339
ALDH3A2	1.30108		CYP20A1	0.799305
EMD	1.30088		AAR2	0.799063
BDP1	1.29813		WAS	0.797986
ZFP646	1.29758		ZFP715	0.796157
LSM1	1.29752		CHD1L	0.795893
GADD45B	1.29733		TSPAN17	0.795285
MSRA	1.29629		ANXA3	0.795046
ID1	1.29623		PRPF18	0.794668
ENTPD7	1.29336		MGME1	0.794215
CTSO	1.29276		UEVLD	0.793966
TMEM181A	1.29262		FAM102B	0.793754
EXOSC8	1.29201		EXOC6	0.793355
PSD4	1.29024		INCENP	0.792998
TPRA1	1.28845		DLEU2	0.792772
ZSCAN21	1.28808		MPO	0.790699
MFAP1B	1.28738		RBM4	0.790224
GM15645	1.28731		EML3	0.789877
TBK1	1.28685		COA3	0.789277
ERGIC1	1.28649		MED7	0.788836
SPRED2	1.2846		RNF150	0.788806
DENND4C	1.28452		PRKACB	0.788311
PIK3R6	1.2818		ISOC2B	0.787996
PLK2	1.28077		CAPN2	0.787837
DCAF8	1.27872		ADAMTSL4	0.787165
DTNBP1	1.27849		AFMID	0.786937
LCK	1.27825		PI4K2A	0.78692
TNFSF9	1.27817		SLC25A44	0.786381
MFSD4	1.2761		DONSON	0.785781
MARCKSL1	1.27481		TMEM39B	0.785577
DONSON	1.27281		TDRD7	0.784961
ARL14EP	1.27272		DNAJC9	0.784547
KDM5C	1.27212		METTL16	0.784444
TMBIM1	1.27179		CPQ	0.784228
PRR14L	1.27118		ACTA2	0.783671
PDHB	1.26938		PAK1	0.782534
GOSR1	1.26759		PPIL3	0.782069
VWA7	1.26735		FIZ1	0.781768
USP18	1.2669		RCE1	0.779625
MMADHC	1.26684		SIGIRR	0.779488
ARHGEF37	1.26658		SCAI	0.778402
SEC24C	1.26582		RARG	0.777997
CD300LF	1.26492		NLE1	0.777891
HTATIP2	1.26455		NSL1	0.777599
KANSL3	1.26223		TAPT1	0.77637
RRP12	1.26192		CDK2AP1	0.776249
PLAUR	1.2612		TTC4	0.776186
MYO18A	1.26104		DLAT	0.775445
RAD17	1.26029		CDC16	0.774559
FAM110A	1.25942		ACSS1	0.774387
KLF6	1.25867		RPL7L1	0.773968
BET1L	1.25823		LPCAT1	0.773323
SLC9A7	1.2551		URM1	0.773198
GP49A	1.2544		1810026J23RIK	0.772261
CCL4	1.2531		MRPS15	0.771227
DUSP1	1.25173		KBTBD2	0.77119
PLIN2	1.24929		CDC23	0.771052
NLRP3	1.24921		TMEM5	0.771049
RBM41	1.24837		BC004004	0.770785
CD14	1.24739		PRPF4	0.770396
ITGB1BP1	1.24427		LARP7	0.769915
GOSR2	1.24388		HELB	0.769902
SPATA13	1.24183		CLCA2	0.769551
MYEF2	1.24117		DHRS1	0.76882
ELF2	1.2395		LZIC	0.768523
DGKE	1.23924		PPWD1	0.768364
GM14204	1.23748		RGL1	0.76643
SLC41A1	1.23696		SNIP1	0.766168
PARN	1.23646		ORAI3	0.765714
1810043G02RIK	1.23528		PCGF1	0.765438
CRCP	1.23527		BC005624	0.764575
SLC30A1	1.23516		ZFP69	0.762715
TMEM203	1.23511		MRPS25	0.762328
LRSAM1	1.2348		MRPS36	0.758745
MPEG1	1.23464		1600012H06RIK	0.758335
LPP	1.23457		ABCF2	0.758184
EPB4.1L2	1.23346		RBMS2	0.757096
IDH3A	1.23198		GM12504	0.756373
TMEM223	1.23129		RBBP9	0.756205
FTSJ3	1.22894		LRRC39	0.756167
1300002E11RIK	1.22888		LEMD2	0.75613
IL7R	1.22801		FBXO9	0.755955
TMX4	1.22796		PADI4	0.755813
CD40	1.22603		RPAP1	0.754765
NUCB2	1.22494		TRIM35	0.753116
SLC35A3	1.22474		APOA1BP	0.752554
PNO1	1.2232		H2-T22	0.751882
SLC2A9	1.22197		TMEM168	0.751853
IL15	1.2214		SENP2	0.751496
SETD7	1.21977		JMJD8	0.751364
GM5531	1.21879		UNC45A	0.75072
HMOX1	1.21867		FKBP4	0.749968
THAP7	1.21823		CC2D1A	0.749045
2310045N01RIK	1.21781		PRCC	0.747963
TMEM60	1.21628		BLZF1	0.747412
A330009N23RIK	1.21221		TFEC	0.746189
INO80D	1.21193		9930104L06RIK	0.746177
CDK16	1.21137		1110032A03RIK	0.745561
RASA4	1.21111		MRPL18	0.743971
SRM	1.21048		LRPPRC	0.7427
H2-Q7	1.20913		IPO5	0.742006
BAZ1B	1.20823		ATG4D	0.741796
CAB39L	1.20561		ZFP53	0.741283
RCOR1	1.20525		LACTB2	0.740944
SFXN2	1.2046		BC003965	0.739656
CCRN4L	1.20426		SCP2	0.738949
CENPO	1.20241		EFR3A	0.738948
ZEB1	1.20175		SNX9	0.738379
SPSB3	1.20142		PRDM15	0.737921
CXCL16	1.20094		MCM8	0.737666
PAPD4	1.19982		TIMM50	0.737187
LMNA	1.19962		VPS54	0.736075
ARID3B	1.19834		LEPROT	0.735794
MITD1	1.19807		NUDT1	0.735685
ZFP36	1.1976		ALDH6A1	0.734309
GDAP2	1.19712		IDH1	0.734181
HIBCH	1.19656		ZFP296	0.733648
BCL2L1	1.1957		TBC1D15	0.733434
2810403A07RIK	1.19426		COG7	0.733358
RICTOR	1.19344		CUEDC2	0.730847
AFF4	1.19156		SMCR7L	0.7293
ASAP3	1.19067		RAB44	0.727716
AGPAT5	1.18791		CSRP2	0.727712
TMEM209	1.18761		1190007I07RIK	0.727127
ID2	1.18716		STK38	0.726678
2700038G22RIK	1.18669		TBCA	0.723661
DSTYK	1.1866		N6AMT2	0.723069
H2-Q4	1.18591		RANGAP1	0.722953
CXCR2	1.1855		SMPD2	0.722672
FOCAD	1.18436		MAD1L1	0.722575
CIAPIN1	1.18366		ATG16L2	0.722448
DTD1	1.18225		H2AFY	0.721443
I830077J02RIK	1.18045		GALNT9	0.720432
NEU1	1.17958		NADSYN1	0.719356
IFRD1	1.17792		SCAMP1	0.719206
SLC35B2	1.17677		FAM108A	0.719019
IKBIP	1.17485		IARS2	0.717843
ASS1	1.17315		DZIP3	0.717776
PKIG	1.17247		USF1	0.716844
RBM27	1.1719		SLC25A45	0.716513
A930005H10RIK	1.17043		UHRF2	0.716014
ZKSCAN1	1.16955		ZC3H10	0.715962
DCAKD	1.16899		MRPL2	0.715661
THAP2	1.16343		CLASRP	0.715464
ARNTL	1.16265		KCTD13	0.715304
TAGAP	1.16126		SCAPER	0.715303
NR4A1	1.16068		ARL14EP	0.714588
FADD	1.15962		RTN4IP1	0.714402
SCRN3	1.15934		LIMK2	0.714205
ELMO1	1.15932		ZBED3	0.712362
DNAJC3	1.15929		DNASE1L1	0.711885
BOD1	1.15821		NFKBIL1	0.710459
MGAT4A	1.15808		KLHL2	0.709898
2010012O05RIK	1.15774		SLC27A1	0.709611
CYB561D1	1.15548		SRPRB	0.709543
GCH1	1.15368		TSEN34	0.708721
USP45	1.15358		KCNK6	0.708297
RHOH	1.15162		DTD2	0.708022
2610005L07RIK	1.1509		TEX264	0.707073
CLIC4	1.15031		HOOK3	0.706861
ESCO1	1.1499		SPTLC1	0.706733
NUDT14	1.14906		TMED8	0.705843
KLHL28	1.14899		TMEM214	0.705772
SSH1	1.14831		TAF6	0.704555
DNAJC14	1.1483		CD3G	0.704403
ZFP292	1.14789		RDH14	0.704364
RRN3	1.14748		VPS53	0.704247
WIZ	1.14726		RASGRP3	0.704122
OXSR1	1.14708		CARKD	0.703168
ADAM17	1.14702		CREB1	0.702993
CLEC2I	1.14527		AIDA	0.702377
GAB2	1.14512		METTL3	0.702367
PIGM	1.14493		FES	0.701637
TNIP3	1.14427		HIST1H2BQ	0.701506
GM16287	1.14391		PRKACA	0.700804
MTM1	1.14352		NSUN6	0.6996
PRRC2A	1.14262		ATP6V0B	0.699436
GTF2A1	1.14261		HMGXB4	0.699295
NPRL3	1.14166		2310014L17RIK	0.698924
AMICA1	1.14073		SLC25A46	0.698887
PEX2	1.13789		SHMT2	0.698344
ZFP868	1.13785		COX19	0.698294
NCOA2	1.13701		SLC25A38	0.698198
2810008D09RIK	1.13679		PALM	0.698041
MYO5A	1.13655		NASP	0.697973
FMNL2	1.13621		SARS	0.697183
ARFGAP1	1.13608		SUDS3	0.696193
GNPDA1	1.13468		PPCDC	0.696105
OTUB1	1.13316		TRIAP1	0.695231
ARL5A	1.13281		ABI2	0.695159
PIM2	1.13247		MRPS26	0.693685
CCDC32	1.13144		SYNJ2	0.693583
5031414D18RIK	1.13091		ZFP429	0.693417
HELZ2	1.13037		RHNO1	0.693076
TTC39B	1.12962		RFX3	0.692872
SEC24A	1.12956		SORBS1	0.692732
SLC37A3	1.12916		NDUFAF3	0.692297
CBLB	1.12902		ZFP593	0.6917
CRKL	1.12881		APOL6	0.691051
PJA1	1.12827		LXN	0.690533
CMKLR1	1.12781		MOCOS	0.6902
SEC61A1	1.1273		NEK9	0.689774
YWHAZ	1.12667		ANKRD54	0.689672
PNPO	1.1266		ECH1	0.689633
E130112N10RIK	1.1252		XPA	0.689385
ZFP704	1.12246		PIGX	0.689156
GM4285	1.12201		SCYL1	0.688834
LAT	1.12177		DNAJC7	0.688228
GM4724	1.11978		2610507I01RIK	0.687204
PPAN	1.11921		QTRT1	0.68636
ZBTB16	1.11916		ALKBH4	0.685633
1700047E10RIK	1.1189		C2CD2L	0.685219
MED14	1.11726		RAB11FIP5	0.685116
9030624G23RIK	1.11217		DHX29	0.684945
BIN1	1.11188		MRPL34	0.684577
MCOLN1	1.11107		HMHA1	0.684567
MB21D1	1.11009		MLYCD	0.684399
FYTTD1	1.10923		XPNPEP1	0.684049
GLYR1	1.10853		CYP4F13	0.683622
AW554918	1.10838		ABTB1	0.683496
B3GNT5	1.10837		RNF5	0.683179
SUMO3	1.10751		METTL25	0.682375
GPD2	1.10687		BANP	0.680854
CWC25	1.10626		ATP6V0A2	0.680646
GM4841	1.10592		TMEM259	0.68063
PLEKHO2	1.10334		GBA2	0.680524
ELK4	1.10176		SIRT3	0.679996
44080	1.10139		ACAD8	0.679982
LY6F	1.09848		CIAO1	0.679717
ATP6V1H	1.09775		FCRL1	0.679595
RCAN1	1.09767		FBXO7	0.679568
RALBP1	1.09679		WDR37	0.67874
TRIM25	1.0967		XRCC6BP1	0.678098
CBFA2T2	1.09657		GSS	0.677934
SCUBE1	1.09616		MMP8	0.677703
RNF44	1.09532		RGS18	0.67652
PNPLA3	1.09505		PIN1	0.676374
SLC2A6	1.09462		ALB	0.676301
GM4759	1.09325		HMGN1	0.674856
MFAP3	1.09222		WDR43	0.673385
PHRF1	1.09176		ALDH16A1	0.672983
GAS2L3	1.09077		1700047E10RIK	0.672119
PKD1	1.09019		GM8369	0.671499
SQSTM1	1.09007		VWA5A	0.671046
APBB1IP	1.0898		METTL6	0.670981
PSMD11	1.08917		2610002J02RIK	0.670821
LDLR	1.08809		PAPSS1	0.670321
NFKBID	1.08781		FAM84B	0.669766
KDSR	1.08623		CECR5	0.669572
CSNK2A2	1.08619		GMNN	0.669435
ACOT1	1.08424		ANK	0.66925
CRIP1	1.08269		BLOC1S5	0.669148
CDKN1A	1.08261		ZFP740	0.668531
POLR2I	1.08139		GEMIN5	0.66845
ERC1	1.07868		PFDN1	0.66793
CUTC	1.07857		KCNAB2	0.667798
CABIN1	1.07847		GLRX3	0.667626
BCL2A1B	1.07844		A130010J15RIK	0.667422
CDK14	1.07834		DNAJB14	0.667052
B2M	1.07814		DNLZ	0.666756
JARID2	1.07796		SPOP	0.666406
R3HDM4	1.07624		SART1	0.665884
ATG10	1.07556		UFL1	0.665799
2410131K14RIK	1.07369		HIBADH	0.665118
ZFP617	1.07319		ERCC4	0.665114
A630075F10RIK	1.07311		CCDC47	0.664763
MIF	1.07142		HMGN3	0.664364
RASGRP3	1.07086		BRAT1	0.664055
SEMA4B	1.07012		TMPO	0.663769
WDR48	1.07002		CUL4B	0.663259
TEC	1.06925		DDX42	0.663228
UVRAG	1.06888		PECAM1	0.663202
UBE2L6	1.0681		OXCT1	0.663123
TNS3	1.06794		GPKOW	0.662683
CDC27	1.06761		LUC7L	0.661991
CLEC4D	1.06713		STAB1	0.661632
GM12505	1.06356		ALDH9A1	0.661482
ZFP653	1.06294		EIF3L	0.659701
TXNDC16	1.06156		APOA1	0.65924
KDM4A	1.06134		PUS1	0.659165
DNAJC10	1.06085		PRPSAP2	0.658946
RAB27B	1.06048		ZBTB14	0.656952
SH2D2A	1.05887		SMYD2	0.656528
NDUFA11	1.05865		GPSM3	0.656168
PMAIP1	1.05843		LRRC8E	0.655913
PNPLA8	1.05809		GRAP	0.655809
ZFX	1.05782		ATR	0.655439
SMC4	1.0573		SLC24A1	0.655095
PCSK7	1.05699		RNASE4	0.654726
RLIM	1.05656		MFGE8	0.653466
FKBP15	1.05625		CTBS	0.653362
DOT1L	1.05579		BCL2	0.653044
TGTP2	1.05579		PHF7	0.652484
GM14430	1.05506		AOC2	0.652383
2410004P03RIK	1.05262		FAM58B	0.652267
SH3GLB2	1.05149		GON4L	0.651371
PLEKHA2	1.05118		1700034H15RIK	0.650251
D5ERTD605E	1.0507		MKI67	0.650047
ARMC7	1.05019		CD8A	0.649839
CHMP6	1.05013		SFRS18	0.649344
ANKMY2	1.04973		ZFP64	0.649173
IFI47	1.04936		QDPR	0.649135
RNGTT	1.04928		OGFOD2	0.648964
HIST1H4I	1.04926		PIK3IP1	0.648359
ASL	1.04868		TTC17	0.647906
NFKBIA	1.04854		DYNC1I2	0.647468
TAF1A	1.04681		PISD-PS2	0.647398
LY6C1	1.04517		SMPDL3A	0.646918
GM15401	1.04481		ZFP382	0.646668
TREM1	1.0432		B230120H23RIK	0.646664
TMEM43	1.04179		IL21R	0.646019
FIBP	1.03955		A830080D01RIK	0.645724
CHD9	1.03903		FAM214A	0.645502
PPARG	1.0381		FUT11	0.645297
LY6C2	1.03754		PSMG1	0.645047
TRAFD1	1.03671		WDR70	0.644885
ESF1	1.03615		SLC9A8	0.644289
VPS11	1.03529		LMO1	0.643997
GM10390	1.03441		MESDC2	0.643677
EPS15L1	1.03433		LYAR	0.643419
NUPL1	1.03402		TRP53I13	0.643194
EHD1	1.03344		TK1	0.641781
9530026F06RIK	1.03193		P2RY10	0.641068
AMZ2	1.03144		PSMD5	0.639939
MAPK1IP1L	1.03033		MS4A4C	0.638401
LAGE3	1.0285		SLC25A25	0.638141
BAK1	1.02741		NDUFS1	0.638063
H2-DMB1	1.02692		0610011F06RIK	0.638047
SLC7A8	1.02617		ACO1	0.637964
RIN1	1.02617		CHMP2B	0.637757
NCOA7	1.02518		EFCAB4A	0.637216
ATF3	1.02478		DDX27	0.637202
AKR1D1	1.02401		BOP1	0.637039
ASCC2	1.02383		MUS81	0.636852
VARS	1.02208		TCEA3	0.636845
CD9	1.0218		AGPAT2	0.636824
BLZF1	1.02178		ZFP553	0.636645
GRAMD4	1.02138		2810008D09RIK	0.636057
NFX1	1.0209		LZTR1	0.635224
MALT1	1.02006		BC003331	0.635076
FAM49A	1.0199		GADD45A	0.634696
LATS2	1.01985		AP2A2	0.634643
LRCH1	1.01896		CDYL2	0.634445
ZFAND2A	1.01882		ARFGAP3	0.634238
SH3BP2	1.01798		TOR4A	0.633607
IL2RG	1.01794		CHI3L3	0.633379
MGAT5	1.01766		TSTD3	0.633275
PSAP	1.0173		NUP85	0.632311
SERPINB8	1.01692		GM10941	0.632285
HRAS1	1.01662		STX11	0.631045
POLDIP2	1.01611		TTI2	0.629953
H2-AA	1.01573		METTL17	0.628555
A230046K03RIK	1.01455		WDR24	0.628322
ZBTB24	1.01381		GORAB	0.6283
ERRFI1	1.0103		0610007P14RIK	0.628105
UBE2D2A	1.00997		PPIE	0.627514
H3F3B	1.0092		TXNDC5	0.627018
ZFYVE1	1.00892		SIRT2	0.626717
GTPBP6	1.00827		TRIOBP	0.626469
H2-L	1.00815		POLR3K	0.626426
ARMCX5	1.00693		SLC29A1	0.626414
ACN9	1.00484		TXNDC9	0.626216
TRMT10A	1.00469		TRMT1L	0.625507
PLEC	1.00389		ARFGAP2	0.623941
MRPS2	1.0033		RNF113A2	0.623268
PIK3AP1	1.00276		SP3	0.622843
TTI1	1.00268		CCDC53	0.622312
5430435G22RIK	1.00139		HMOX2	0.622296
GM10778	1.00051		AP1G1	0.621769
TRMT1	0.999173		TSPYL2	0.621554
SAMD9L	0.997826		GM14440	0.621503
FEM1C	0.997688		DCAF13	0.621333
UAP1L1	0.996856		CD7	0.620635
4930594C11RIK	0.994539		CCT2	0.620189
SIK2	0.994041		KLC4	0.62018
GM14434	0.993784		BTBD9	0.618732
GGA3	0.993618		RXRB	0.618551
4930414L22RIK	0.993427		RGL2	0.618546
RPL12	0.991303		ANKRD13A	0.618374
NOP2	0.990341		GANC	0.618362
SPRYD3	0.989233		NFYA	0.618291
MED24	0.988328		GAD2	0.617974
DMXL2	0.987466		PTCD2	0.617318
RBM3	0.987111		4930402H24RIK	0.616932
MET	0.986778		THOC3	0.616066
FAM129B	0.984588		RP2H	0.616019
MGAT2	0.984129		VRK3	0.615426
TVP23B	0.98193		WBSCR22	0.615028
RPP40	0.980883		PSMD6	0.615004
CNBD2	0.980439		DHX36	0.614834
POLA2	0.979597		EFHA1	0.614217
USP53	0.97947		GM12216	0.614002
CBFB	0.979026		KALRN	0.613853
TAPBP	0.978906		A730020E08RIK	0.613735
NCK1	0.976957		GIPC1	0.612832
SDC3	0.973604		PTGR1	0.612715
ZFP191	0.973518		MRPL16	0.611446
TBC1D9	0.973373		CNPY4	0.611077
SNHG5	0.97326		GOLGA7	0.609968
UNK	0.97214		NUF2	0.609938
CC2D1A	0.97204		ARCN1	0.609928
U2SURP	0.972026		ME2	0.609784
HMG20A	0.971998		4933434E20RIK	0.609313
TAP1	0.9717		OTUD6B	0.609131
NFE2L2	0.969871		SIGMAR1	0.608709
H2-AB1	0.969668		BRWD3	0.608461
SNX12	0.969628		RNLS	0.607038
PRKAG2	0.969382		IPO11	0.606354
NUP98	0.969322		SART3	0.606207
PROSER1	0.968336		ABCA2	0.605884
1810043H04RIK	0.966527		ACAP1	0.605815
SZRD1	0.966337		ZFP345	0.605706
EGR1	0.966089		RBMX	0.604805
ATP6V1D	0.965848		KANSL2	0.604523
GOLGA5	0.96584		EIF4B	0.603088
2300009A05RIK	0.965168		MCTS1	0.602716
MIOS	0.964317		NIT2	0.602121
CORO1C	0.963425		SMARCE1	0.601961
NUDT19	0.962886		GM14548	0.601871
KIN	0.96187		YTHDF2	0.601648
MCTP1	0.961517		MBOAT1	0.600872
PDK3	0.961144		GFER	0.600331
DKC1	0.960691		4833427F10RIK	0.600277
LIN37	0.960426		SLC52A2	0.600261
ZNRF3	0.959929		ZFP280C	0.600166
MKI67IP	0.959064		CHMP1A	0.600084
CANT1	0.958307		FAM50A	0.599501
DENND4A	0.957143		CHCHD1	0.599225
PDE5A	0.956474		TATDN2	0.598911
JMJD6	0.956284		SNRPA	0.597733
CNBP	0.956241		SYNE2	0.597663
BCAT2	0.956103		MTERFD2	0.596744
ADK	0.953518		CD5	0.596651
ACBD6	0.953439		PRRC1	0.596649
GGCT	0.953316		EFCAB14	0.596269
AFF1	0.95133		9430016H08RIK	0.595321
PDXK	0.951218		MAPK3	0.595301
CITED2	0.950842		FAM162A	0.594307
NCOA3	0.950413		G3BP1	0.594285
AKAP11	0.950292		APOE	0.594118
TXN2	0.948551		TMX3	0.594039
NFRKB	0.948163		PITPNM2	0.593757
SP140	0.946442		SLC25A20	0.593632
MED10	0.946298		CD74	0.593272
GALM	0.946196		EID2B	0.593244
PYCRL	0.94571		AGRN	0.592107
GFOD1	0.945581		MAP2K1	0.591984
RUNX2	0.945419		OBFC1	0.591608
BLOC1S4	0.945153		TRAF4	0.591525
AHCY	0.9448		CASP7	0.591447
ALKBH7	0.944305		NUDT16L1	0.591033
IL1B	0.943981		EHD4	0.590691
OPHN1	0.943468		ASB7	0.590398
PRKAA1	0.94336		TPX2	0.58982
SMG8	0.943333		ST8SIA4	0.589798
DOPEY2	0.939826		FBXO43	0.589537
TCEB3	0.939472		L1CAM	0.589289
FBXW5	0.939207		NAGK	0.588428
MADD	0.939018		3010026O09RIK	0.588315
ISY1	0.938638		RBM18	0.587875
1110007C09RIK	0.938597		CNPPD1	0.587497
IL13RA1	0.93732		SMU1	0.587399
WDR13	0.937296		NEIL1	0.587267
ARHGEF10L	0.937169		SNAPC4	0.587032
ORAI2	0.936091		CENPA	0.586433
NDUFA8	0.935862		HGF	0.58639
IFIT2	0.935574		GPAA1	0.586367
CORO2A	0.935441		TACC3	0.585371
DAPK1	0.935149		MRPS12	0.584953
SOD2	0.934183		ASCC1	0.584779
SKIL	0.933177		COQ5	0.584054
2610018G03RIK	0.932872		AP3M1	0.584012
ERMP1	0.932846		SNX8	0.583831
AP3M2	0.931848		MRPL35	0.583539
EPHB2	0.931395		DNPEP	0.58315
H2-T24	0.931062		GM2083	0.582822
TUBA1C	0.930478		SCLT1	0.582764
APEX1	0.92978		BET1	0.582273
SNX17	0.929572		BRCC3	0.582178
EAR12	0.928949		SNRPA1	0.580968
EAR3	0.928949		LACTB	0.580888
SHARPIN	0.928804		NRP1	0.580881
GMPS	0.927764		F13A1	0.580825
FN3KRP	0.927498		ACO2	0.580385
PEX5	0.926345		MAP4K3	0.580283
EML4	0.926237		H2AFV	0.579389
SYTL3	0.926202		ADAMTS10	0.579358
CCRL2	0.925647		CDADC1	0.578329
RBM38	0.925591		HPRT	0.57817
CERCAM	0.923614		PPP2CA	0.578016
TIMELESS	0.923079		LYPLA1	0.57642
TBC1D2	0.922323		LSM2	0.575411
CTNNBIP1	0.921258		CD27	0.575369
ATF2	0.920509		DCTN6	0.575261
GM6548	0.920125		PFAS	0.575103
CLEC7A	0.918009		PPIL2	0.574896
DAZAP2	0.917989		ZFP865	0.574638
LY6A	0.917772		MYCBP	0.574285
ANXA4	0.917534		RAD52	0.573873
BTBD7	0.917442		TBC1D22B	0.573694
ABCB1B	0.916824		UBE2G2	0.573497
TIMM10	0.916762		PGP	0.572888
DENND1B	0.916292		NUDT7	0.572686
SNHG11	0.914944		APEX1	0.572517
HCST	0.914014		TXNDC12	0.57206
GSS	0.91381		GRPEL1	0.571633
GPR35	0.913055		RAD50	0.570463
DEPDC5	0.912584		2210016L21RIK	0.570235
MXD1	0.910777		OPA3	0.570126
MIR5109	0.910617		TMEM30A	0.569814
2900060B14RIK	0.910422		CKS1B	0.569513
CAMK4	0.908622		ZFYVE16	0.569213
GTF3C3	0.907467		BMS1	0.569211
ANO6	0.907107		SDHA	0.56911
TRP53INP1	0.906378		ALDH2	0.568636
SLC30A6	0.906204		CDKN2D	0.56863
GATAD2B	0.905784		VPS9D1	0.56846
TMEM69	0.905754		ELOVL7	0.568155
DDX52	0.905209		GUCD1	0.567764
TNFSF10	0.90498		AARSD1	0.567625
NSUN2	0.90408		NAA10	0.56748
MRPL46	0.903563		RSPH3B	0.567153
NXPE4	0.903498		RER1	0.56702
AW112010	0.903058		CCT4	0.566941
GM5595	0.902999		TJAP1	0.565837
CHRM1	0.901667		AARS2	0.565314
SDCBP	0.901602		ZFP386	0.564897
ABCE1	0.900503		UPF3A	0.564819
MTF1	0.898321		INTS12	0.564454
DDX6	0.898004		HDGFRP2	0.564199
ITPRIP	0.897874		1700071M16RIK	0.564167
IL10RB	0.897593		MOV10	0.562731
SPATA6	0.896839		1700047I17RIK2	0.562612
H2-EB1	0.896772		SYNRG	0.562437
DRAM1	0.896456		CCS	0.562265
4933421O10RIK	0.895155		CORO1B	0.562002
BST2	0.894564		MTERFD1	0.561366
PIEZO1	0.894505		CRYBA4	0.560945
CDC42SE2	0.894054		GM6402	0.560872
STXBP3A	0.893993		3110062M04RIK	0.560318
TLR7	0.893987		UGP2	0.560065
HBS1L	0.893609		COPS2	0.559982
PRMT1	0.89287		PTDSS1	0.559814
XRN2	0.892713		SFXN5	0.559752
HPGDS	0.892609		UBAC1	0.559614
SYNE2	0.892369		FMNL3	0.559581
MGAT1	0.892261		KIF3B	0.55819
RPS27	0.890036		COPS7B	0.55769
TRABD	0.889861		NSUN2	0.557646
FAM96B	0.889362		PABPC4	0.557327
INSIG1	0.889276		CHST12	0.556399
YKT6	0.888818		CCNL2	0.556242
GREB1	0.888295		TMEM161A	0.555892
EIF4E	0.887942		B4GALT5	0.555704
KRR1	0.887606		DCAF5	0.555639
CHIC1	0.887466		EZH2	0.555249
NCOA6	0.886805		FAM177A	0.555243
SMARCE1	0.885484		MLLT11	0.55516
TRP53	0.885112		NDUFV1	0.554635
IDNK	0.88506		STIP1	0.554173
IRS2	0.884935		ANXA11	0.554004
PTCRA	0.884848		PITPNC1	0.553892
CD3D	0.884517		METTL2	0.553766
DNAJB9	0.884464		FAM219B	0.553579
FIZ1	0.884403		KAT7	0.553548
SCPEP1	0.882442		CARS	0.551865
ZDHHC20	0.881952		SEC11C	0.551297
BC016423	0.880408		HTATIP2	0.551274
SLC27A1	0.880253		GTF2F2	0.550801
TOLLIP	0.879884		EIF3C	0.549874
SRRM1	0.878813		FLII	0.549556
MNDA	0.878805		FAM105B	0.549362
CLEC2D	0.878449		AKAP5	0.549344
HEG1	0.878416		EIF4G1	0.549135
PWP1	0.878382		SLX1B	0.548909
TXNL1	0.878216		D19BWG1357E	0.54863
BACH2	0.877968		NT5C3	0.548499
MS4A4B	0.876976		BATF3	0.548475
BCMO1	0.876626		GRK6	0.54846
ADCK2	0.876065		VMA21	0.548348
4933431E20RIK	0.876006		NRIP1	0.548279
DEPTOR	0.875614		ISYNA1	0.547735
CDC40	0.874543		HDAC10	0.547693
LIMA1	0.874022		YIPF1	0.547536
DIP2B	0.873987		FMNL2	0.546798
PRKAR1A	0.873139		KLHDC2	0.546167
SFXN4	0.872244		CDK5RAP3	0.545674
ARHGEF7	0.871406		DPM1	0.545647
TIMM17B	0.871374		POLR3D	0.545509
STX3	0.870217		PRTN3	0.545367
5730455P16RIK	0.869073		LMAN1	0.545257
PIK3R5	0.868666		SUGP2	0.545213
SUPT20	0.86849		2010015L04RIK	0.545171
SEH1L	0.867471		XPO1	0.543703
IRGM1	0.866476		HINT2	0.543209
ZFP866	0.866447		MCM6	0.543068
GABARAPL1	0.866347		TYSND1	0.542746
HMGN1	0.866277		RAB9	0.542509
TULP4	0.866153		SMARCA5	0.541997
AKT3	0.866111		1700009P17RIK	0.541937
PMVK	0.86602		PSMC5	0.541785
2610044O15RIK8	0.865613		C030034L19RIK	0.541483
NBEAL1	0.865224		FKBP3	0.541442
UBFD1	0.863821		MUM1	0.540694
THRAP3	0.862466		GMDS	0.54058
DNAJA3	0.861783		DUS1L	0.540131
ZKSCAN6	0.860131		ANAPC11	0.539486
RBM33	0.859475		TRMT2B	0.538773
SURF4	0.859455		RAMP1	0.538754
MARS	0.859434		UBE2H	0.538727
AK2	0.8593		SUV420H2	0.53868
RNF114	0.859071		COPB2	0.537774
TRMT11	0.857666		RFESD	0.537645
ESD	0.856463		PEX6	0.537537
HNRPDL	0.855637		USP53	0.53752
PTAR1	0.855045		TBCEL	0.53673
TAF2	0.854898		CCDC107	0.536722
IPCEF1	0.853901		PTBP2	0.53626
ACP2	0.852156		TGM3	0.535728
CSF2RB	0.851833		NMT2	0.535423
MEF2D	0.851191		FLT3	0.535354
GM12191	0.850841		YWHAH	0.534948
EBI3	0.850308		AP1G2	0.534409
ATP2A3	0.849862		GOLIM4	0.533785
SGSM2	0.849701		VTA1	0.531903
PSMD7	0.84935		TFAM	0.531476
ZFP828	0.847613		RELL1	0.53072
CRADD	0.846681		GDI2	0.530192
NOL11	0.846298		MPC2	0.529325
IFI203	0.844258		GALK2	0.528893
PTGS2	0.84402		MESDC1	0.527959
ASCC3	0.843809		HIAT1	0.527849
TBC1D8B	0.843556		A230077H06RIK	0.52782
ARL6IP5	0.842979		FASTK	0.527685
TAF15	0.842545		SLC35B2	0.527595
PIGK	0.842444		1110059G10RIK	0.527586
LSG1	0.842332		MRPL44	0.526055
FAM101B	0.842287		API5	0.524339
5430427O19RIK	0.841441		CCDC30	0.524237
TRIP12	0.841135		SLC28A2	0.52396
ZFP944	0.840862		HTRA2	0.523924
UBXN4	0.840552		SLC37A4	0.523628
RIF1	0.839815		RNASEH2C	0.523053
S100A4	0.839783		COA6	0.523011
HERPUD1	0.839448		INO80	0.522925
ZCCHC6	0.83798		2310003H01RIK	0.522849
ABCC1	0.837784		PSMG3	0.522412
SEC22C	0.835965		LYRM4	0.52222
RND3	0.835163		MYO1F	0.522202
ABHD15	0.835075		SF3B4	0.52216
TMEM57	0.83389		ARMC7	0.522114
NTNG2	0.833805		HSPA8	0.521943
NUCKS1	0.83376		TSC22D4	0.521882
MTMR2	0.833493		ZFP276	0.521818
GM16938	0.833451		POLR2E	0.521609
GIMAP6	0.833374		1700094D03RIK	0.521522
RBPMS	0.833058		TRF	0.521504
RGCC	0.832342		BC029214	0.521204
ZBTB6	0.831311		TM2D3	0.520804
GM6602	0.831187		DNAJC15	0.52075
CCDC84	0.830829		SPTSSA	0.520746
VRK2	0.830091		PISD	0.520702
DDI2	0.829909		FAM89B	0.520595
XPNPEP3	0.829829		RSBN1L	0.520556
LRRC8C	0.829806		CD3EAP	0.520508
NDEL1	0.829391		CYP4F16	0.520489
PLEKHF2	0.829367		NT5DC1	0.520051
5830432E09RIK	0.826954		PTPN7	0.519967
ZBTB7A	0.825354		PEX16	0.519893
SLC4A7	0.825278		EPS15	0.519869
TRUB1	0.824467		RNF130	0.519836
BZW1	0.823818		WDTC1	0.519416
ATXN7L3	0.823175		RGAG4	0.519396
PQBP1	0.822747		CHRM1	0.519266
ANKRD49	0.821852		QARS	0.519209
MFSD11	0.821268		GNL3	0.519078
PDCL3	0.820137		GPBP1L1	0.518953
RALA	0.81908		NUDT9	0.518873
ARG2	0.817287		GM20605	0.518806
SLC16A3	0.817248		MTO1	0.518142
ALG11	0.817003		CANT1	0.517968
NAP1L4	0.816472		RPS6KB1	0.51782
PIAS4	0.81609		SULT1A1	0.517669
SLFN5	0.815315		NCLN	0.517124
FAM188A	0.814085		SLC22A8	0.516737
DOCK11	0.814069		CCDC58	0.516665
TPMT	0.813386		HK1	0.51663
PPP2R1A	0.812553		ADPRM	0.516617
ORC2	0.812466		PIGC	0.516335
SLC50A1	0.812149		RPN1	0.51616
C030046E11RIK	0.812145		STXBP6	0.515949
WAPAL	0.811916		COX10	0.515939
AHCTF1	0.811559		WHSC1L1	0.515923
GM5069	0.811349		LYZ2	0.515855
A330069E16RIK	0.81131		DMKN	0.515844
TRIM56	0.810951		PSD	0.515641
UBXN7	0.810658		MLPH	0.51545
PSMB8	0.810117		PLSCR3	0.514932
DIDO1	0.808906		CLNS1A	0.514775
SLC26A11	0.808473		4930451C15RIK	0.514681
3110043O21RIK	0.808053		MAZ	0.514396
TANK	0.808002		GTPBP6	0.514233
ELK1	0.807308		NUDT19	0.514096
2500004C02RIK	0.80726		MANEA	0.513662
SETDB1	0.807093		LCN4	0.513413
DEDD2	0.806423		TNFRSF13B	0.513016
PPP2R5D	0.805726		DDHD2	0.512876
ARHGAP31	0.804835		HCCS	0.512862
ANKIB1	0.80445		ARHGAP19	0.512364
NOC4L	0.803838		MRPL13	0.512363
TBC1D17	0.803809		B3GNTL1	0.512326
MAP1LC3A	0.802411		BEND4	0.511304
KLF9	0.802329		MTIF2	0.510897
GSTM1	0.802303		PIH1D1	0.510807
SLC39A13	0.801901		MTRR	0.510316
BC056474	0.800578		SNRNP40	0.509928
AI597468	0.800227		ABHD4	0.509607
CCL3	0.799316		MRPL41	0.509477
BSN	0.798884		EBPL	0.509358
NFKBIZ	0.79835		CPSF3L	0.509098
CTLA2A	0.797471		BCORL1	0.508556
SGOL2	0.797247		REXO2	0.50828
GM19589	0.797039		LRRC4	0.507781
TET2	0.7969		UXS1	0.507728
POLR2E	0.796782		CPSF7	0.507393
F7	0.796306		PTPMT1	0.507311
VDAC3	0.796199		TBC1D22A	0.506947
PRDX3	0.795437		EMR1	0.506845
ARHGAP11A	0.795088		VPS41	0.506483
CCNG1	0.795057		FAM193B	0.50636
STAU1	0.794968		TXNRD2	0.505444
DIS3L2	0.794713		SEC13	0.505263
EXD2	0.793911		RRP9	0.50432
ALKBH6	0.793659		2210013O21RIK	0.504132
NIP7	0.79365		BC035044	0.503989
SUCO	0.793299		EPSTI1	0.503557
IFI205	0.79292		S1PR4	0.503507
TMEM198B	0.79283		DNM2	0.503303
SLC20A1	0.792491		ADPGK	0.503186
RAB43	0.791723		ATP5F1	0.503123
NSD1	0.791096		SNF8	0.502995
SCAPER	0.790498		FAM86	0.501774
4833419F23RIK	0.790209		FRG1	0.501582
TEX10	0.788601		TRPS1	0.501529
TSNAX	0.787795		SNX13	0.501489
NAGK	0.786795		CDIPT	0.501082
ISG20L2	0.786182		GLG1	0.500929
AAGAB	0.785583		HIBCH	0.500855
LRRK1	0.785222		GINM1	0.500593
MANF	0.784624		TRIM26	0.500159
SS18L1	0.784054		PYCR1	0.499708
ZSWIM4	0.783977		STRAP	0.499597
PGRMC1	0.782682		MAP3K7	0.499577
PRDM2	0.782662		FAM120C	0.499391
ARL11	0.782151		DERL2	0.499017
MED31	0.781843		STOML2	0.497962
GDE1	0.781607		ASAH1	0.497862
CRX	0.781596		MRPL38	0.49783
TRIM36	0.781132		CHN2	0.497217
GFRA2	0.781032		FIG4	0.496639
WBP2	0.780855		ILF2	0.496389
SLC7A1	0.780773		ANKRD27	0.495953
GBP6	0.78076		DHX15	0.494648
2310003H01RIK	0.78043		MAPKAPK5	0.494178
TET3	0.779384		NEK7	0.494148
RNPS1	0.779375		GM12669	0.494043
RALY	0.779278		FEM1B	0.494025
CEP110	0.779043		SNX2	0.493714
SYMPK	0.778971		CCDC9	0.493095
ATG9A	0.77853		ORAOV1	0.492951
LCMT2	0.778474		GMIP	0.492525
C230091D08RIK	0.777682		FKTN	0.492095
KLRB1C	0.777247		PARP10	0.491918
9430060I03RIK	0.776959		TDRD3	0.491885
MID1	0.776933		CCDC25	0.49168
PTTG1	0.776552		NAPG	0.490782
SLC39A6	0.776313		TKT	0.490684
PDCD1LG2	0.775937		PPP1R11	0.490478
APH1B	0.775323		TIMM17A	0.49009
ERAP1	0.77485		GM5148	0.489875
MED26	0.773816		SLC35F6	0.489815
MRPS34	0.772743		PWP1	0.489779
XPO7	0.772411		RARS2	0.48959
SIK1	0.771533		NGRN	0.489495
RPS28	0.771431		MS4A6B	0.489444
C5AR1	0.771171		KLHL9	0.489415
TIGIT	0.771121		SGPP1	0.489265
BCL2	0.770903		CMTM6	0.489256
ARIH2	0.770594		ST3GAL2	0.489205
ERO1L	0.770413		MEDAG	0.488446
DUSP2	0.770193		CHEK2	0.488429
GPANK1	0.769729		EIF3J2	0.48842
CHD6	0.769653		RTCA	0.488386
RDH9	0.769496		BROX	0.488188
GVIN1	0.769084		TSNAX	0.487757
CEP250	0.76775		PPP5C	0.487692
WIPI2	0.767309		AP3M2	0.487576
RBKS	0.7672		TBC1D17	0.487411
TIAM1	0.766512		PANK2	0.487243
EIF1A	0.766434		CHST3	0.487183
FBXW17	0.765752		RDH18-PS	0.487038
PRPF6	0.764569		EEF2	0.486813
IMPDH2	0.76431		LCMT2	0.486769
ABLIM1	0.764049		CREB3	0.48641
ETF1	0.763857		HSPA2	0.486007
STYX	0.763048		GID8	0.485458
OAZ1-PS	0.76263		NABP2	0.485351
PCIF1	0.761256		CEP19	0.485344
CCNK	0.760248		CKB	0.485228
RPL34	0.759944		TOMM40	0.485136
CCDC102A	0.7574		ZADH2	0.485117
S100A9	0.757083		CAR5A	0.484926
ATMIN	0.757007		MS4A8A	0.484376
DHX35	0.756985		PBRM1	0.484084
CLPP	0.756304		TBC1D10B	0.483667
RPS21	0.756085		ATG3	0.483526
TAP2	0.755562		43892	0.483356
TMEM123	0.754948		HNRNPR	0.483181
ATP6AP2	0.754877		ZFP445	0.48315
SNX13	0.753873		RAB24	0.483079
NEU3	0.752862		KANSL1L	0.483032
SLC35A5	0.752853		CTSH	0.482571
TSC22D2	0.752012		GM13826	0.482491
STUB1	0.751176		TBCD	0.482413
PRKD3	0.751166		DCAF8	0.482278
DCUN1D1	0.75061		IFITM7	0.481893
BC033916	0.749758		RAC2	0.481832
MRPL11	0.749738		OAZ2	0.481503
ZNFX1	0.749445		SMC1A	0.481046
PQLC1	0.749326		HADHA	0.480693
TSC22D3	0.748243		ABCG3	0.480048
PLEKHM1	0.748015		GTF2H1	0.47999
PIK3CG	0.747716		ARL6IP6	0.479833
ARID1A	0.7477		P4HA1	0.479548
VTI1B	0.746673		PDDC1	0.479309
LARS2	0.746136		MRPL49	0.478921
ZFP408	0.745729		TOMM5	0.478659
CSTF1	0.745499		NUP133	0.478509
9430016H08RIK	0.745386		GM4944	0.478231
TARS2	0.744734		DTX3	0.478199
SLAMF9	0.744163		NARFL	0.478185
RMI1	0.740697		THOC7	0.477687
AVL9	0.740473		DHX37	0.477626
ANAPC10	0.739347		CLP1	0.477597
SLC31A1	0.739079		NMRAL1	0.477126
AI607873	0.738558		GLTP	0.476826
ZMYND8	0.738346		IKBKG	0.476539
IPO7	0.737793		DNAJC30	0.475985
WDR41	0.737044		APIP	0.475297
LRRFIP1	0.735303		SPG21	0.475162
BOLA3	0.734752		HIST1H2AC	0.474831
NDUFB9	0.734511		STARD3	0.474609
VEGFA	0.733356		SIAH2	0.474266
SYNE3	0.733302		TYMS	0.474239
QRICH1	0.733121		ZFP110	0.473361
UCK2	0.732161		SSR3	0.472905
PDE4A	0.731604		DHRS7B	0.472537
KCNJ15	0.73092		HEXB	0.472323
FBXW7	0.730883		STX8	0.471997
ZFP609	0.730492		FXN	0.471866
RPS23	0.730326		METTL14	0.471767
WNK1	0.728854		IDH2	0.471046
4931440P22RIK	0.728554		ZFP866	0.470617
PIK3CB	0.728366		MTAP	0.470472
GIGYF2	0.727827		PAICS	0.470341
KPNA1	0.727804		GLO1	0.469353
SMPD4	0.727693		NDUFS2	0.468975
EDEM3	0.727008		NBN	0.468936
EIF2A	0.724783		5730508B09RIK	0.468668
44075	0.724545		RFXANK	0.468142
MED4	0.724312		SLC10A3	0.468054
RBM7	0.723996		CCDC34	0.467734
ABL2	0.72378		ARL4A	0.46702
HYI	0.723579		MRPL32	0.466863
APOBEC1	0.723378		RIPK1	0.466416
LAS1L	0.722986		ZFP628	0.466349
HTATSF1	0.722767		ABI3	0.466182
AMD1	0.721995		HIRIP3	0.466162
LILRB4	0.721799		TMPPE	0.464529
IER3	0.721337		PINX1	0.464518
DHX30	0.720696		CDC42	0.464079
PVRL1	0.71964		0610040J01RIK	0.464074
PPARGC1B	0.719518		PRC1	0.463952
ZFP592	0.719507		RAPGEF2	0.463851
PFKP	0.719303		ETFA	0.463802
TBC1D13	0.71924		CASZ1	0.463585
TNF	0.718843		JMJD6	0.463473
FTL1	0.718334		SERBP1	0.463152
COTL1	0.718109		SLC4A7	0.462663
PRPF19	0.718062		POLR2D	0.46257
H2-D1	0.717937		CLPX	0.462188
HPS4	0.717196		SRA1	0.461766
WDFY4	0.717132		FLT3L	0.461755
IRGM2	0.717122		DDR1	0.461549
CHPF2	0.716124		SURF2	0.461516
REXO4	0.715751		SMIM7	0.461327
HELZ	0.715095		LIPO1	0.460949
ZFP942	0.714906		PRAM1	0.460732
CSF2RB2	0.713887		RRP8	0.460387
YBEY	0.713446		NOP2	0.459607
ELF1	0.713188		ENSA	0.459583
IRF4	0.712484		TARDBP	0.459505
ARPC1A	0.712044		MAP3K4	0.459488
TBRG3	0.711505		ENG	0.459476
TXNRD1	0.710857		GABPB1	0.459375
TAF10	0.709895		ZFP935	0.459184
GNA13	0.708301		HYPK	0.459035
TRP53INP2	0.707995		ASB8	0.459032
DDX50	0.707631		PDLIM1	0.458546
ZMIZ1	0.707242		PRELID1	0.458223
PRKRIR	0.706294		DNAJB6	0.457564
TUBB4B	0.706058		FBXO22	0.457446
SF3A2	0.705921		ITGB7	0.456798
SLFN2	0.705303		CASP8	0.456762
IL18R1	0.705239		SCO1	0.456706
SLC40A1	0.705048		LYZ1	0.456611
PLEK	0.70491		RNPC3	0.4566
GPC6	0.704788		ARHGAP5	0.455795
ZC3HAV1	0.704343		MARS	0.455784
ABHD2	0.704091		SF3B2	0.455775
CEP120	0.703743		SIPA1	0.455608
MBIP	0.703143		1810022K09RIK	0.455607
NAPA	0.702959		EXOC4	0.455346
MAP3K7	0.70261		GM10791	0.454623
ZFP120	0.702411		IQGAP2	0.454482
FBXO28	0.70199		SAP30	0.454479
TMPPE	0.701407		CUL1	0.45438
1110059E24RIK	0.701045		HNRNPU	0.453826
WBP1L	0.700322		GM9926	0.453798
5730507C01RIK	0.700255		EBNA1BP2	0.453663
PAICS	0.700196		HECA	0.453653
DNAJB12	0.699313		GALE	0.453644
BLOC1S6	0.699114		DOC2A	0.45318
RPS29	0.69712		CLUAP1	0.452664
SLC9A1	0.697061		TBCE	0.451864
CCL24	0.696989		GNPDA1	0.451714
AHCYL1	0.696695		ZFHX2	0.45155
AOC2	0.696653		LGR5	0.451135
RAB8B	0.696592		PLRG1	0.451069
CYBA	0.696426		ACADL	0.450734
STX5A	0.696226		ST3GAL4	0.450634
TMC8	0.696126		P2RX7	0.450231
SGMS1	0.696035		TMEM205	0.450196
FCGR2B	0.695666		BLVRA	0.45003
ANKRD13C	0.693541		C130036L24RIK	0.449985
SMCR7L	0.693481		FUCA2	0.449813
EPB4.1	0.692814		ASNA1	0.449705
ALS2	0.692411		NOSTRIN	0.449596
GM9776	0.691948		WIPF1	0.449099
F630028O10RIK	0.691676		GLUD1	0.448953
RPL32	0.691555		XRCC2	0.448877
A830082K12RIK	0.690913		RBM11	0.448466
ANKRD44	0.69076		MTCH2	0.448213
GTF2E1	0.69043		SENP1	0.447601
DCLRE1C	0.690232		ARL13B	0.4472
MTMR10	0.690201		MAST2	0.447097
PPRC1	0.690122		B9D2	0.447067
MYSM1	0.689601		CCDC55	0.446897
MIER3	0.689056		NCKIPSD	0.446503
HIST1H2BC	0.688637		PPP2R2A	0.446114
VEZF1	0.688561		VNN3	0.446003
FARP1	0.68852		HMGB1-RS17	0.445901
MKL1	0.68839		KMO	0.445556
ATP6V1A	0.687553		PPP2R5A	0.44483
SPIC	0.687041		LONP1	0.444761
PSME1	0.685606		FUNDC1	0.444278
ABT1	0.685151		1810035I16RIK	0.444142
CAMTA1	0.684807		IREB2	0.443971
HAVCR2	0.684745		MAP4K1	0.443645
BUB3	0.684631		GATAD1	0.442875
NPEPPS	0.684436		NAA35	0.442413
CLEC16A	0.684123		ANP32E	0.442153
MUL1	0.683226		CCDC124	0.442081
TNFRSF14	0.682926		HSPA4L	0.442037
RPS16	0.682441		CMPK1	0.441449
GMFB	0.682276		SCNM1	0.441335
CLEC4N	0.682132		MAPK1IP1	0.441046
TLR13	0.682131		HMGCR	0.440991
ELOVL5	0.681149		ANKRD13D	0.440935
SH3BP5	0.68113		SLC38A6	0.440904
INVS	0.680909		USP20	0.440876
RPLP2	0.680516		CAPNS1	0.440758
NXF1	0.680426		ZDHHC3	0.440668
CFL1	0.680426		TBC1D8B	0.440527
UBA52	0.679823		MRP63	0.440333
GM13399	0.679014		GT(ROSA)26SOR	0.440281
DHRS9	0.678266		ACSL1	0.439922
TTBK2	0.677679		SLC25A24	0.439726
RNF41	0.677281		UBA2	0.43969
GM15772	0.677249		AP1S1	0.439623
TMEM82	0.677197		RBM22	0.439478
MATK	0.677164		PMF1	0.439339
ATF6	0.676146		CBX3	0.438875
ZCCHC8	0.676087		COMMD1	0.438862
ARL5C	0.675958		TRAPPC8	0.43871
HSDL2	0.674859		XBP1	0.437867
KLHL24	0.674813		POLRMT	0.437846
9830132P13RIK	0.674721		CHML	0.437568
SPPL2A	0.67409		LSM1	0.437491
ZFP280D	0.673844		CYP27A1	0.437372
PRKCSH	0.673519		FAM105A	0.437363
MPHOSPH8	0.673356		HSDL1	0.437166
DNASE2A	0.672892		TPGS2	0.437161
ZNRF2	0.672846		PSMD9	0.437002
ZFP113	0.672633		RPL4	0.43688
SPPL2B	0.672204		TMEM59	0.436654
GCNT1	0.671922		ADD3	0.436649
GORAB	0.671873		TMEM19	0.436575
CHM	0.671815		FAM160A2	0.436377
ZMYM4	0.671612		RPUSD4	0.436186
GORASP2	0.671555		DAP	0.435996
4933411E08RIK	0.671367		TRIM39	0.435712
AP2B1	0.670927		ERLIN1	0.43558
FBXW2	0.66996		GALNT7	0.435485
CXCL10	0.669607		PCMT1	0.435307
ERI1	0.669558		PSMC3	0.434947
IRAK2	0.669387		MRPS9	0.434657
RPL11	0.668718		REEP4	0.434627
RPS24	0.667896		HERC2	0.434544
PNRC1	0.667851		TBL3	0.434462
BTK	0.66707		COPS3	0.433954
ZFP935	0.667002		ZFAND6	0.433776
ATP6V0C-PS2	0.666782		NHP2	0.433711
PEX13	0.666416		ZFP131	0.43352
D930015E06RIK	0.666347		HARS	0.433484
SCARB2	0.666295		PAIP1	0.433399
RASSF2	0.666243		CYP51	0.43331
NR1H3	0.666003		SWT1	0.43309
ZBTB21	0.665886		TROVE2	0.433058
MIDN	0.665026		KLF11	0.432593
GBP7	0.664721		PDIA6	0.432397
DTX2	0.664609		EIF2B2	0.432173
CAMSAP1	0.664573		1810030O07RIK	0.432147
MMGT1	0.664036		CSE1L	0.43169
INTS5	0.663651		NPLOC4	0.431357
CEP192	0.663055		TRAF3IP3	0.431173
FLCN	0.662715		POLR3C	0.431001
PRAMEL4	0.662211		HNRNPH3	0.430655
SLA	0.661927		WDR36	0.43033
GM20594	0.661688		AKAP9	0.430154
TSEN54	0.661418		POP4	0.430067
MUT	0.660413		OAZ1	0.43004
RPL3	0.660306		NF2	0.429784
MIS12	0.660223		ULK2	0.429643
CYTIP	0.659807		DOK3	0.429592
TRIM11	0.659803		PRAMEL4	0.428991
CD74	0.659782		VPS11	0.428956
FAM177A	0.659479		EIF2B5	0.428565
ACTB	0.659312		FXR1	0.428435
CYP4V3	0.658752		GGCX	0.428429
ACMSD	0.65825		ALKBH3	0.427926
ARAF	0.658079		ZNHIT3	0.42789
H2-K1	0.658026		NKAIN3	0.427415
CPEB2	0.657754		CD8B1	0.42739
COX10	0.657694		PEX19	0.427076
XKRX	0.657391		FAM103A1	0.42702
LSM10	0.657242		NOP9	0.426917
ANKRD37	0.656911		ASAP1	0.425864
TSC2	0.65687		LAMTOR4	0.425771
A830052D11RIK	0.656734		ABCE1	0.42573
PRDX5	0.656122		GNAI3	0.425698
VPS45	0.655923		ERGIC2	0.425628
MCFD2	0.65499		FCGRT	0.425543
SNHG3	0.654379		LCK	0.425185
DNAJC30	0.653991		KLRC1	0.425145
MSANTD3	0.653991		UBE2S	0.424926
FBXO32	0.653901		LACC1	0.424867
BACH1	0.652513		NCAPH2	0.424797
GMEB1	0.652481		4933411K20RIK	0.423849
NGRN	0.652085		AP1M1	0.423591
PSMD12	0.651796		NAA38	0.423443
RNF169	0.651762		DSTN	0.423331
CD37	0.65174		TAZ	0.423151
VHL	0.651661		ATP2A2	0.422843
NEDD9	0.651648		6030440G07RIK	0.422788
ZMYM2	0.65145		ALG6	0.422665
1700047I17RIK2	0.651344		PLCB3	0.422452
ITPKB	0.650922		ELMOD2	0.422319
YEATS4	0.650811		CLK4	0.4223
SMCR8	0.650537		GADD45G	0.422207
EIF4A1	0.650363		RIOK2	0.422206
RBM8A	0.650202		ETHE1	0.421947
COPS2	0.649574		DGKA	0.421894
FAM207A	0.648833		TSSC4	0.421718
MOB3B	0.648491		PRRG2	0.421162
BNIP2	0.647515		ITPK1	0.42116
TRERF1	0.64729		ENO1	0.420323
FAM189B	0.647127		TESPA1	0.420212
RPS14	0.645328		NANS	0.419699
NAA20	0.644735		XPOT	0.419699
HSPB11	0.644074		SRP14	0.419187
PLP2	0.643898		HSPA1A	0.418486
PRDM1	0.643616		HGSNAT	0.418364
GON4L	0.643522		VPS35	0.418187
ATG13	0.643461		ZNHIT2	0.418154
SHOC2	0.643218		MVP	0.417932
MAFG	0.6432		ZFP771	0.417599
SNAI1	0.642234		ITSN1	0.417484
PSMA5	0.642064		DNAJA2	0.416884
ZFP644	0.641762		ENTPD4	0.416612
MAML3	0.641309		1300018J18RIK	0.416556
MMACHC	0.641174		9030025P20RIK	0.416461
IPO5	0.641056		PRR11	0.415745
IQSEC3	0.640371		DDX17	0.415129
CHURC1	0.640341		CRIP2	0.415072
PPAT	0.640303		ANAPC5	0.415007
D14ABB1E	0.640154		RFC2	0.414923
SFXN3	0.640121		ERH	0.414626
PLEKHA1	0.639573		FGFR1OP	0.414164
GLA	0.639464		RARS	0.414043
LSM11	0.639364		VPS37A	0.414004
MAN1B1	0.639033		TMEM183A	0.413817
PIM1	0.638858		SDF4	0.413429
LIPE	0.637644		CARHSP1	0.413387
N4BP2	0.637544		GPR137	0.413225
FAIM	0.637291		PPFIA1	0.413151
MAT2A	0.637066		CENPB	0.4129
PPM1G	0.636626		KIF5B	0.412884
NKG7	0.636028		PSTK	0.412635
MANBAL	0.635782		PDE2A	0.412572
CEP170	0.635768		CIB1	0.41238
UBE4A	0.635721		B3GNT5	0.412336
EXOSC2	0.635659		SFI1	0.412219
OASL2	0.635439		XCR1	0.412062
B130006D01RIK	0.635094		H2-KE6	0.411953
EXOSC4	0.633829		CYB5R4	0.411754
SLC38A2	0.632989		CYTH4	0.41087
OSGEP	0.632959		PRPSAP1	0.410786
BCL2A1D	0.632946		SBNO1	0.410651
NR1D1	0.632703		SLC35F5	0.409953
HERC4	0.632155		FBXL3	0.409951
CAPZA2	0.631797		SRSF9	0.409816
RFC1	0.631743		PISD-PS1	0.409604
INPP5B	0.63152		WDR55	0.409436
BTG2	0.63147		CCDC85B	0.408488
NSUN5	0.630792		KIF23	0.408354
ACSF2	0.630417		DNAJA3	0.408248
SLC25A12	0.629862		MIB1	0.408151
SIX4	0.629139		2010109I03RIK	0.407908
LAPTM5	0.628816		SIRPB1A	0.407855
MX1	0.628797		NDUFB3	0.407711
S100A8	0.628675		CCNG2	0.40767
COMMD6	0.628389		WSB2	0.406898
MLLT10	0.6282		PLA2G4A	0.406298
FAM162A	0.62807		TRMT2A	0.405562
DNM1L	0.627899		PLA2G15	0.40551
TTC17	0.627688		DEAF1	0.404936
WSB1	0.627564		HIATL1	0.404921
NHP2	0.627543		AXIN1	0.404789
AI506816	0.627415		EIF4H	0.404661
TTC38	0.627378		PLEKHJ1	0.404639
IFI27L2A	0.627018		PSMD12	0.404612
CCL2	0.626948		EHBP1L1	0.404301
CDC42EP2	0.626047		A630001G21RIK	0.404175
MEI4	0.6259		ARPC2	0.403765
METTL23	0.625576		ZBTB7B	0.403302
RPL37A	0.625515		TAF13	0.403164
RPS15A	0.625394		MAN2B1	0.402921
SLC8A1	0.625356		EEA1	0.402912
ATP10D	0.624873		PLIN3	0.402848
SLIRP	0.624673		GM14288	0.402394
RPL18A	0.624644		CD226	0.402267
DSE	0.624433		ANKRD16	0.402139
ANPEP	0.624392		MMD	0.401693
GM19434	0.624388		PHF11B	0.401603
PSMA2	0.624106		INO80E	0.401493
PWP2	0.623581		VDAC3	0.401342
BMI1	0.623449		RAB3IP	0.401248
RANBP2	0.623244		ANKS3	0.400933
UGCG	0.622791		ZFP444	0.400902
INPP5D	0.621466		PDIA4	0.400464
EIF6	0.62134		ALG9	0.400337
ZFYVE26	0.620704		POLR2J	0.400287
RENBP	0.62014		VPS4A	0.400219
DENND2D	0.620124		TTC1	0.400045
TREX1	0.620005		CNPY3	0.400016
ATP1B3	0.619895		HIST1H1E	0.399648
GPR137B-PS	0.619686		DNAJC3	0.39927
RPL36A	0.619621		XAB2	0.399002
STON2	0.619576		UTP11L	0.398876
EXOSC7	0.619012		THAP1	0.398741
LEPR	0.618647		DENND1C	0.398726
AGGF1	0.618351		CDK9	0.398603
SPIB	0.618265		2700070H01RIK	0.397723
LRRC58	0.617075		GM10653	0.397697
AI504432	0.616908		COG2	0.397515
OTUD4	0.616822		IL3RA	0.397141
KDM5A	0.616643		CERS2	0.39691
WDR33	0.616276		GALT	0.396821
PIAS1	0.615939		MAP2K5	0.396768
LGALS9	0.615498		UFSP2	0.396741
HECTD1	0.614899		CUTA	0.396438
ZFP287	0.61485		ATP5C1	0.396402
ATXN7L1	0.613834		VAMP5	0.396133
VIMP	0.613522		CCDC127	0.395975
CAPG	0.613306		LTB4R1	0.395748
LUC7L2	0.612852		LMBR1L	0.39568
HIST4H4	0.612814		COMT	0.394909
NMD3	0.61217		DNAHC17	0.3948
USB1	0.612019		H1F0	0.394666
WDR47	0.611807		SQRDL	0.39428
PDE4C	0.611635		CFP	0.394237
VPS28	0.611609		PNPT1	0.394069
CLCN3	0.611566		FANCL	0.393973
CCDC169	0.611446		CD47	0.393825
IFFO2	0.610232		4921515E04RIK	0.393697
9530091C08RIK	0.610067		DDX41	0.393538
1600029O15RIK	0.609943		CTR9	0.393358
ZFP830	0.609475		PAGR1A	0.393295
AMBRA1	0.60888		POLDIP3	0.393082
SCYL2	0.60832		ZFP706	0.392878
PDCD4	0.608053		VAC14	0.392514
EXOC5	0.607856		MSL1	0.392294
FUS	0.607828		SPC24	0.392206
RPS18	0.607798		RAB18	0.391455
SEMA4D	0.607765		2310011J03RIK	0.391364
TRIM41	0.607608		TXNIP	0.391361
CCDC111	0.607425		PARK7	0.391095
LLPH	0.606709		PTPRA	0.39108
A230072C01RIK	0.606298		SNX1	0.390659
CNOT11	0.606245		MRPL43	0.390132
LARP4B	0.605566		MAPKBP1	0.390099
DTWD2	0.605274		AKAP8	0.38951
HIPK2	0.604844		BCKDHA	0.389404
DDHD1	0.604297		CALU	0.38902
RPL23	0.604149		1700021K19RIK	0.388619
PCNA	0.603974		ARGLU1	0.38861
HIVEP1	0.603307		MRPS18C	0.388566
CHCHD3	0.603165		ABCC1	0.388463
TNFRSF1B	0.602923		RAP2C	0.38836
D16ERTD472E	0.602858		SNX4	0.388053
HSD17B12	0.602519		C130050O18RIK	0.387659
ARHGAP25	0.601459		DCAF11	0.387342
GM12185	0.600844		H2-AA	0.387243
TNS4	0.600622		CLEC4A3	0.38723
ANP32A	0.600191		DGKG	0.38692
DHODH	0.60017		LAMTOR1	0.38678
ADRB2	0.599888		FIP1L1	0.386767
RPS15A-PS4	0.599717		HNRNPK	0.386603
ABHD16A	0.599418		SAFB2	0.38653
SEPW1	0.598876		MTA3	0.386136
RPL23A	0.598512		ABCA7	0.386074
RPS12	0.597584		PPARD	0.385977
AY074887	0.597226		PHF3	0.385917
COMMD7	0.597027		GFM2	0.385763
2310044G17RIK	0.595516		NAP1L4	0.385316
ZZZ3	0.595444		IDH3G	0.385023
GPATCH8	0.595413		FAM96A	0.384692
SH2B2	0.595352		CCDC104	0.384608
NFKBIE	0.595201		ENTPD6	0.384498
TBPL1	0.594966		SLU7	0.384463
CD52	0.594383		USP5	0.384338
NECAP1	0.594348		TRIM41	0.384247
RC3H1	0.593659		RTKN2	0.384077
TMED9	0.593467		NDUFA9	0.383972
NPLOC4	0.59308		MRPS28	0.383957
OXSM	0.592666		RNMT	0.383845
CLTC	0.592659		OCEL1	0.383812
ABTB2	0.592433		PCYT2	0.383806
HIGD1A	0.591874		ZBED6	0.383699
MKLN1	0.591748		CTPS2	0.383579
GABPB1	0.591407		IFNGR2	0.383549
PLEKHG2	0.590694		RHOA	0.383113
RNF181	0.590194		TAOK2	0.382703
CCNT1	0.590168		GAPT	0.382146
VAV1	0.589884		SRP19	0.381922
OCIAD1	0.589726		UCKL1	0.381757
GFPT1	0.589664		AAMP	0.381656
RPS25	0.589605		HK3	0.381516
SEC24B	0.588624		2210404J11RIK	0.381067
SENP7	0.588085		SMIM11	0.380903
H2-OB	0.587928		GTL3	0.380635
SDHAF1	0.587611		GM5464	0.380165
SDHC	0.587292		TMPRSS11G	0.379893
1700003M07RIK	0.586465		BSG	0.379582
PDHX	0.586043		PNPLA7	0.379398
TSPAN15	0.5856		UBE2V2	0.379002
PTGIR	0.58539		NUBP1	0.378977
THYN1	0.584863		FAM136A	0.378932
ENOPH1	0.584591		PCLO	0.37852
CCDC58	0.584515		ZFP398	0.378418
ZDHHC9	0.584292		TSEN54	0.378377
VPS25	0.583823		TMEM55B	0.378128
RB1CC1	0.582611		ZFP595	0.378008
ATG5	0.582021		FAM173A	0.37793
TRIM24	0.581652		LRG1	0.377765
SETDB2	0.58093		OTUD5	0.377559
RPL39	0.580689		CHCHD5	0.377541
2010111I01RIK	0.580502		NAT8L	0.37752
GLRX	0.580321		SRSF5	0.377497
GM5177	0.580265		HMG20B	0.377244
PSMB6	0.579545		PSMG2	0.37706
SLC35D2	0.578907		HYI	0.376981
SGSM1	0.578256		BAMBI-PS1	0.376644
FAM161B	0.577167		POLR2G	0.37636
CLK1	0.577164		DDX39	0.376119
PTPRJ	0.576473		SAE1	0.375893
SPCS2	0.576282		PRPS1L3	0.375415
PDCD5	0.576241		TMOD1	0.375303
PHF6	0.575339		TBC1D10C	0.375274
GM9926	0.575086		ARFGAP1	0.375044
H2-Q9	0.574946		CDC37	0.374443
HCLS1	0.574932		TUSC2	0.374085
ISCU	0.57435		LDLRAD2	0.374065
BIRC3	0.57435		AUH	0.373864
GSK3B	0.574134		ALOX5AP	0.373251
SH3BGRL3	0.574078		CWF19L2	0.372954
USP33	0.574022		BUD31	0.37293
GGPS1	0.57356		LAS1L	0.372912
NDFIP1	0.573519		A830018L16RIK	0.372885
HES1	0.57344		DNTTIP2	0.372882
AGTPBP1	0.57314		ZFP51	0.372793
PPP1R16B	0.572902		COPZ1	0.372733
PARP14	0.572862		TCIRG1	0.372708
FOXJ3	0.572852		BMI1	0.372618
UNC119	0.572111		TRIM12A	0.372555
SRP68	0.571987		EIF4A2	0.372452
SERTAD1	0.571759		GPATCH1	0.371829
MZT1	0.570607		TMEM176B	0.371584
ECHS1	0.570187		PTPLAD2	0.371451
TCF20	0.569856		2310035C23RIK	0.371409
GALK1	0.569624		MORC2A	0.370725
SC5D	0.569568		BNIP2	0.370549
RPLP1	0.569226		AEBP2	0.3705
GPR146	0.569203		LCMT1	0.370316
POLR2A	0.569082		TMEM65	0.370281
CPEB4	0.56906		MAD2L1	0.370229
PPP1R13B	0.5688		ERCC6	0.370018
PTRHD1	0.568577		TIMMDC1	0.369543
BRI3BP	0.568364		GREB1	0.369159
RPS5	0.568132		NUDC	0.369142
PIP5K1C	0.567921		PIP4K2B	0.368846
RPL36	0.56753		BZRAP1	0.368602
CRP	0.56721		ERP29	0.36785
ZC3H18	0.566963		MRPL24	0.367646
ATP5G3	0.566719		VDAC2	0.367644
LRRC41	0.566521		NAIP5	0.367625
H1F0	0.565749		HVCN1	0.367582
SCIN	0.565517		SMAP2	0.367058
KLHDC3	0.565392		RRS1	0.367031
CTSW	0.565327		SET	0.366975
JUN	0.564916		TRAF2	0.366972
GPR18	0.564493		NFRKB	0.366748
DLGAP5	0.564445		RND3	0.366594
FRMD4B	0.564238		DCTN1	0.366113
TUBA1B	0.564156		SEC63	0.366056
MGRN1	0.564048		GUSB	0.366
CALM2	0.563894		PRKCSH	0.365808
DGCR2	0.563164		LRRC33	0.365252
A630072M18RIK	0.563071		FLAD1	0.365149
8030423F21RIK	0.562934		LYRM9	0.364869
TSPAN32	0.562646		PIGS	0.364835
EFCC1	0.562376		ZFP120	0.364701
LPCAT3	0.562091		RMND5B	0.364624
TMCC3	0.561511		RAB4B	0.364524
AXL	0.561009		PQLC3	0.364356
RPL37	0.560628		TWF2	0.363976
SHC1	0.560407		PRPF31	0.363799
DNAJC5	0.559732		COMMD8	0.363797
ECM2	0.558115		CDKN2AIP	0.363707
TNFAIP3	0.557971		SLC25A36	0.363253
SDE2	0.557934		TNFRSF21	0.363221
SRP54A	0.557841		ATG12	0.363002
IKBKAP	0.557245		APOBR	0.362484
KPNA6	0.55665		FGFR1OP2	0.362194
UXT	0.55658		AI662270	0.361818
H2-T23	0.556356		TMEM165	0.361621
SNIP1	0.555289		MAPRE2	0.361592
MTFMT	0.555249		ETOHI1	0.360999
NOM1	0.554716		RFT1	0.360814
MRPL54	0.554584		MAN1A	0.360749
RHOT2	0.554371		3110082I17RIK	0.360743
TRIM65	0.554068		EMILIN1	0.360646
ARID1B	0.553965		ENY2	0.360593
TRIM30B	0.553773		SESN2	0.360439
FAM134B	0.553609		WHSC1	0.360302
LIPA	0.553531		CLDN25	0.360121
VWA9	0.553417		NDUFB5	0.359972
TRIB1	0.553003		TCF7	0.359669
KANSL1	0.552876		SLC48A1	0.359633
SRP72	0.552335		MZT2	0.359539
TMEM66	0.55229		MBNL3	0.359414
MTHFD1L	0.551839		AKT1	0.35886
DNAJB1	0.551458		NELFA	0.35883
FAM71A	0.551339		TTC38	0.358441
COL4A3BP	0.551204		IKBKB	0.358306
STFA2L1	0.551198		TPP2	0.358222
THAP4	0.550944		AP1S3	0.358181
UBE3A	0.550226		GM14326	0.35788
RBM12	0.550122		GTF3A	0.35782
RABGGTA	0.549769		GM15401	0.35781
RETNLG	0.549721		GLTSCR2	0.357654
GPATCH2L	0.549352		MOB2	0.357529
43894	0.549351		YME1L1	0.357469
PA2G4	0.549014		CCT7	0.357448
FABP5	0.549004		CYC1	0.357431
BLMH	0.548484		CTDSPL	0.357431
WFS1	0.548337		APOC2	0.357413
PPAP2C	0.548227		CHKB	0.35718
LYST	0.548102		ZRANB2	0.35716
ASPH	0.547995		BRE	0.356855
PTBP1	0.547445		4930578E11RIK	0.356449
FBL	0.547435		NECAP1	0.356378
PET100	0.545984		TM9SF1	0.35628
DNAJC18	0.545789		IFNGR1	0.356068
CYB5D2	0.545628		UQCRC1	0.355883
CSTF3	0.545597		DIMT1	0.35585
NELFCD	0.545229		ARSA	0.355661
GPR183	0.545059		WIBG	0.355519
A330032B11RIK	0.544403		CHMP3	0.355488
UTP6	0.543982		SIPA1L2	0.355409
SYNGR2	0.543535		RBM39	0.355267
STT3A	0.543396		IMMT	0.35487
GM10785	0.54329		SP110	0.35483
BRD2	0.543123		NPM1	0.35443
ADPRH	0.542641		MAP1S	0.354087
GBP2	0.542017		NDUFB10	0.353702
SNHG1	0.54182		EEF1A1	0.353684
GUF1	0.541759		MRPS5	0.353566
GRPEL2	0.541114		NIN	0.353409
SLFN4	0.540966		RFC1	0.353151
BSDC1	0.540732		ARL1	0.353142
LRBA	0.540451		SPTBN1	0.353083
MS4A7	0.54036		NACC2	0.353072
CREBRF	0.539583		JOSD2	0.352813
HBP1	0.53899		DCUN1D1	0.352557
MICALL1	0.537605		LSM6	0.352541
VWA8	0.537517		SUCLG2	0.352443
E030024N20RIK	0.537358		NDUFA13	0.352439
REEP4	0.53728		CYBASC3	0.35236
FXYD5	0.536981		MAP3K2	0.352
CD53	0.536364		ZFP287	0.351805
XPR1	0.536107		ZCRB1	0.351798
A730082K24RIK	0.536076		RHOU	0.351795
ATP1A1	0.536026		MAD2L2	0.351768
NDUFS3	0.535774		PHF15	0.351718
GM5113	0.534997		PLOD1	0.351642
PPP2R4	0.533246		BZW1	0.351585
ACTR1B	0.531808		CLN6	0.351145
NHLRC2	0.531579		EMC10	0.350892
TYR	0.531195		MORC3	0.350724
NCEH1	0.530902		TRAK2	0.350633
GM1821	0.530727		ARHGAP24	0.350358
NDNL2	0.530476		ANKZF1	0.35026
PPTC7	0.530269		ACADVL	0.350228
HMGA1	0.530265		LCN2	0.349979
WDR37	0.530193		DCTN2	0.349381
RELA	0.530085		ADPRH	0.349104
USP32	0.529663		GIGYF1	0.34889
GM5431	0.529445		CCT5	0.34879
BC094916	0.529412		UBE2J2	0.348744
LGMN	0.52941		CDT1	0.34865
ST3GAL5	0.529278		ZFP747	0.348208
RPL22L1	0.528492		MBD2	0.347923
KBTBD2	0.528111		CAND2	0.347586
WDR18	0.527792		NOL12	0.347514
CD68	0.527733		ACBD3	0.347164
NAB2	0.527707		HMGCS1	0.346966
MRPS10	0.527273		PLA2G4B	0.346336
DARS2	0.527175		RNASET2B	0.346247
GRINA	0.526975		XPC	0.34619
PID1	0.526661		PA2G4	0.346058
NFKBIB	0.525904		AVPI1	0.345869
SERTAD2	0.525549		H2-Q2	0.345804
TM2D1	0.525533		LAT	0.34562
DENND4B	0.525308		TMEM181B-PS	0.345466
4931406P16RIK	0.524429		GPD1L	0.345283
ATP6V0C	0.523838		MTA2	0.345211
GM10052	0.523617		CFL2	0.345076
EMP3	0.523466		C87436	0.344936
KLHDC4	0.521436		LAMP1	0.344842
RNF4	0.521287		BAP1	0.344649
CUX1	0.520958		MVD	0.344569
ORC3	0.520376		ARL6IP1	0.344457
MRPL55	0.520289		TNFRSF12A	0.344432
HVCN1	0.520171		TM7SF3	0.344386
DCAF17	0.51986		GSN	0.344154
DAD1	0.519805		MLLT3	0.34363
[truncated: 7,039 more rows]

## Sheet: Supplementary Data 3
Supplementary Data 3. The expression changes of hKCs treated with DPI. The DEG with logFC, LR and P values were computed by edgeR program with the GLM model and exact test test.
GeneID	logFC	logCPM	LR	PValue	con25	drug25	con26	drug26
ALDOC	4.58172	5.4447	9.50851	0.00204521	2.6662	6.54067	1.67607	6.22569
SLC2A1	3.99944	5.97084	8.38987	0.00377318	3.17726	7.31194	2.80344	6.30457
SULF2	3.97321	6.92947	6.7584	0.00933074	4.95763	8.62705	2.03706	5.89924
BNIP3	3.48152	5.87659	7.51375	0.00612297	3.11326	6.26994	3.60042	7.13679
HILPDA	3.46227	4.86773	6.84056	0.00891111	1.6593	5.90843	3.4586	5.52346
DDIT4	3.43898	7.36701	6.96541	0.00831002	5.61125	8.74389	3.80181	7.42381
ANKRD37	3.36314	4.11173	6.73894	0.00943307	1.36172	3.88138	2.34718	5.66306
VEGFA	3.24009	7.10029	4.47361	0.0344222	5.10063	8.90587	2.56587	4.97773
ZNF395	3.13904	6.17618	5.57875	0.0181797	4.52224	7.79526	2.62017	5.34776
ENO2	2.88219	6.36194	6.07629	0.0137008	4.25944	7.60518	4.3276	6.61771
SLC2A3	2.87155	8.42188	5.76072	0.0163883	6.47675	9.64529	6.15038	8.69366
MXI1	2.86578	5.30488	6.41717	0.0113022	3.71346	6.21495	3.0607	6.03763
HIF1A-AS2	2.84129	2.92221	5.67615	0.017197	0.667866	3.08461	2.38949	4.2397
HS3ST2	2.82061	3.67876	3.62232	0.0570093	2.91169	3.38694	0.932448	5.12851
GPR146	2.64844	2.46894	6.11417	0.0134103	0.986375	3.02902	1.64148	3.64957
NDRG1	2.59615	8.22519	3.60801	0.0575019	6.44785	9.91295	5.13835	6.82135
LDHA	2.55271	10.7944	3.91485	0.0478612	7.86786	10.4562	9.67338	12.1839
P4HA1	2.53525	7.83494	5.37337	0.0204465	5.91676	8.46824	6.25133	8.73494
CD300A	2.44589	5.96723	4.99056	0.025486	5.14331	6.83555	3.47833	6.53496
ADM	2.42086	6.92264	5.24974	0.02195	5.20985	7.66149	5.36992	7.69969
IL36B	2.40778	1.43062	4.99432	0.0254307	0.527611	1.49434	1.0426	3.0491
CA12	2.3891	4.08933	4.64812	0.0310876	2.78392	5.48812	2.23565	3.86979
PDE2A	2.38858	1.779	5.11819	0.0236762	1.15478	3.2149	0.749649	1.90196
PDK1	2.30271	4.51151	5.07851	0.0242241	3.06333	5.53045	3.11214	4.96853
SPINK1	2.28016	1.98003	5.31929	0.0210906	1.15478	2.45679	1.19349	3.23448
WDR54	2.25983	2.75048	4.99273	0.025454	1.46789	3.12052	1.89745	3.94676
CKB	2.25563	3.9289	4.38487	0.0362592	2.25629	3.74425	2.72301	5.32151
MIF	2.25452	8.84088	3.33952	0.0676343	5.35006	8.23936	8.54463	10.1317
ARRDC3	2.18757	6.79995	4.53546	0.0331996	5.81231	7.72774	4.84726	7.24742
KDM3A	2.15857	6.40728	3.59816	0.0578434	5.69561	7.82277	3.61832	5.69316
TNS1	2.06903	7.2366	2.39962	0.121365	6.23225	8.91819	3.71298	5.07523
TK1	2.02826	1.90633	4.60343	0.0319081	0.986375	2.30901	1.53243	3.1502
ICAM5	2.00353	4.30868	2.80142	0.0941809	3.38122	5.89034	1.95492	3.07218
TTC30A	2.00171	1.73567	4.52617	0.0333803	1.56677	2.91094	0.749649	2.13908
PGM1	1.9958	3.80439	4.38374	0.0362833	2.45008	4.59682	2.96603	4.45261
FCGR2C	1.95492	4.46639	2.63938	0.104244	4.28508	5.90586	1.41446	3.16101
PLIN2	1.8905	9.83983	3.04748	0.0808623	8.29238	10.0239	8.81945	10.8633
DHRS13	1.88578	2.04165	4.3845	0.0362671	1.6593	2.80459	1.19349	2.90223
ATF5	1.87621	7.40557	2.39519	0.121709	7.01995	8.89489	4.05934	5.86495
PROC	1.87536	3.14238	2.89732	0.0887271	1.05611	2.47077	3.00737	4.57079
FLT1	1.85347	4.6093	2.19055	0.13886	2.80433	6.11835	3.50744	3.67995
GPI	1.81427	8.97355	3.14484	0.0761677	7.39443	9.45174	8.17982	9.74137
TM4SF19-TCTEX1D2	1.80893	4.57605	1.40819	0.235357	0.622612	3.0755	5.51552	5.47014
NUPR1	1.80629	6.15437	3.52834	0.060328	5.01128	6.44831	4.98814	7.10005
ERO1L	1.80024	7.39148	3.50476	0.0611928	6.45109	8.10381	6.02851	7.94884
SLAMF9	1.79352	3.93615	3.59038	0.0581149	2.38382	4.64385	3.51701	4.53385
EGFL7	1.77417	1.89653	4.037	0.0445128	1.46789	2.44268	1.28598	2.96525
BNIP3L	1.76553	8.28333	3.11707	0.0774758	7.02213	8.53254	7.22294	9.22925
IL18BP	1.75659	7.8109	2.46728	0.116239	5.81608	6.94537	6.88043	9.24044
SLCO4A1	1.74501	4.53127	3.44389	0.0634859	2.99395	4.82887	3.99914	5.45485
CAV1	1.73659	2.04944	2.84025	0.09193	1.38901	3.48662	1.28598	1.795
PGK1	1.67376	10.3535	2.31359	0.128247	8.41958	10.3548	9.93819	11.3466
CHURC1-FNTB	1.66361	2.47134	2.73655	0.0980762	0.913095	2.60358	2.75572	3.51282
FZD3	1.62664	1.02422	4.4127	0.0356723	0.913095	1.8768	0.988572	2.04885
TMEM51-AS1	1.62282	3.42424	1.88661	0.169585	3.12142	4.94608	1.14493	1.97727
SPP1	1.62047	12.4891	1.48582	0.222866	9.48006	11.1383	12.2929	13.874
CCL20	1.60501	4.38194	2.14873	0.142688	1.82828	3.55383	4.51601	5.62844
TM4SF1	1.59899	3.2526	1.94453	0.163177	1.27664	2.03569	2.909	4.81959
SLC6A8	1.58709	4.47281	2.04216	0.152993	4.42674	5.80878	1.89745	3.35234
CXCR4	1.58504	7.4447	2.84405	0.0917129	6.76664	7.98344	6.13492	8.06596
SH3D21	1.57499	4.29374	2.32871	0.127007	4.23709	5.49156	2.11477	3.7097
EMR3	1.57335	4.5273	1.37656	0.240688	4.58846	6.0184	0.932448	1.97727
C8orf44-SGK3	1.56738	1.37843	2.99503	0.0835201	0.711742	1.49434	1.53243	2.78135
KLF4	1.55729	3.10714	1.97991	0.159399	3.09681	4.48418	1.0426	2.09467
LOC100652758	1.55707	1.43007	3.4555	0.0630419	1.02167	1.81239	1.33009	2.67979
APBB3	1.54456	4.79598	2.01347	0.155908	4.77839	6.08239	2.25866	3.78849
TNFRSF8	1.5325	3.29688	2.20566	0.137505	3.49858	4.39902	1.28598	2.87623
CYR61	1.51928	0.709372	3.54111	0.0598655	0.711742	2.05438	0.874051	1.22356
HAMP	1.51721	3.85607	1.39668	0.237279	0.87501	1.69821	3.87063	5.41251
HK2	1.51238	8.9065	1.54501	0.213874	8.51108	10.3917	6.06812	7.19711
MAP3K7CL	1.4989	3.77079	1.54944	0.213218	3.34685	5.32841	1.45487	2.07194
FAM46A	1.49793	6.11917	2.74808	0.0973715	5.22128	6.58552	5.21387	6.79557
SEMA4B	1.4924	5.66391	1.63417	0.201127	5.79073	6.98244	2.5473	4.14488
MTMR11	1.47768	0.811824	4.09789	0.0429369	0.913095	1.76779	0.874051	1.76697
IL3RA	1.46964	6.50568	2.65919	0.102953	5.77013	7.18468	5.45455	6.9414
CCNG2	1.4666	4.76603	2.25823	0.132905	4.86108	5.5909	2.7718	4.79204
TREM1	1.46261	4.65107	2.53035	0.111675	4.18746	5.66116	3.32328	4.63034
CERCAM	1.45939	2.46173	2.91334	0.0878499	2.08337	3.01954	1.8067	3.27485
WNT5A	1.45407	3.06419	2.02096	0.155141	3.27555	4.20361	1.19349	2.57054
MDGA1	1.4471	0.531953	3.95706	0.0466753	0.622612	1.67424	0.932448	1.41631
GBE1	1.445	6.06265	2.6162	0.105778	5.2476	6.70564	5.15377	6.53599
FOSL2	1.44223	7.36628	1.66776	0.196559	7.1562	8.73993	4.76529	6.02733
FCGR2B	1.43852	7.931	2.38964	0.122142	7.31709	8.53379	6.76567	8.41199
ABLIM1	1.42998	2.49934	2.85028	0.0913582	1.97951	3.0755	2.0102	3.28476
ZNF292	1.42051	5.68721	2.47238	0.115862	5.00689	6.51476	4.65256	5.92166
CDH23	1.41903	5.0526	2.57068	0.108861	4.06171	5.65658	4.42742	5.57286
EGLN1	1.41702	6.11402	2.1479	0.142765	5.61991	7.25148	4.60846	5.75689
OLFM2	1.40106	4.28406	2.414	0.120255	4.13605	5.00009	2.84963	4.60286
ANKRD1	1.39285	3.12463	2.67983	0.101627	2.28562	3.7093	2.75572	3.7815
GPR160	1.38704	4.23212	1.77686	0.182535	4.66019	5.0073	1.95492	4.06081
PMS2CL	1.38598	1.46473	2.72047	0.0990685	1.59046	2.64114	0.874051	1.67947
FAM134B	1.38174	2.15505	1.79147	0.180747	1.05611	1.54807	2.03706	3.66484
BAALC	1.37237	4.32928	2.0851	0.148743	3.02906	3.95781	3.87063	5.52346
GATM	1.37237	4.68045	1.60609	0.205043	3.31875	3.67349	3.84805	6.11749
AK4	1.36834	5.77452	1.64356	0.199838	3.36069	5.83062	6.20766	6.35722
FHAD1	1.36176	1.65635	2.64315	0.103997	1.76721	2.7368	0.988572	1.9275
NBPF14	1.35262	5.42255	0.918493	0.337871	6.27766	6.41074	1.19349	3.16101
COLEC12	1.34627	5.26646	2.0402	0.15319	4.15207	5.02636	4.63068	6.36892
RNASET2	1.33077	7.54403	2.1026	0.147049	6.28585	8.04663	7.16323	8.04642
NUDT4P2	1.31891	4.18958	1.24328	0.264839	4.97348	4.78199	1.45487	3.80925
PRKAG2-AS1	1.312	1.61647	2.6632	0.102694	1.27664	1.97814	1.53243	2.7387
DENND3	1.30984	6.21217	1.14955	0.283644	6.21044	7.65958	2.89439	3.9405
P4HA2	1.30361	3.92832	2.30603	0.128872	2.92106	4.10847	3.57315	4.80243
ZNF160	1.30346	4.40351	1.84156	0.174768	4.31384	5.51029	2.72301	3.953
PRC1	1.3032	1.6248	2.50684	0.113353	1.8676	2.57797	0.932448	2.02538
ZNF433	1.30099	1.1861	2.58289	0.108024	1.08976	1.49434	1.14493	2.4871
NARF	1.29614	5.72372	2.0954	0.147743	4.6934	5.82791	5.18413	6.58598
FAM210A	1.29485	4.07466	2.26761	0.132103	2.97607	4.51823	3.8328	4.7024
GYS1	1.29105	5.62666	2.03054	0.154166	5.03306	6.56041	4.62183	5.61671
ALDOA	1.28815	12.0487	1.18988	0.275353	9.99564	11.4521	12.0151	13.134
SHB	1.27765	5.00791	1.6887	0.193772	4.81405	6.18876	3.30129	4.36651
TMEM51	1.27721	7.11107	2.06648	0.150568	6.50975	7.66947	6.18682	7.5607
SLC30A4	1.27121	1.35252	1.64755	0.199292	0.913095	2.78234	1.33009	1.18171
HSPA2	1.26681	1.36561	2.27542	0.131439	1.15478	1.52146	1.28598	2.69474
CMTM8	1.2633	0.807086	3.05755	0.0803627	0.835893	1.46671	1.09467	1.97727
KIR2DL4	1.26234	1.40329	1.97754	0.15965	1.30556	2.77109	1.0426	1.30377
PTGS2	1.25649	4.5854	1.21781	0.269791	4.39345	6.03142	2.23565	2.91506
NEIL2	1.2529	2.00346	2.42166	0.119668	1.80821	2.45679	1.60604	2.91506
FAM13A	1.25055	4.61507	1.65935	0.197691	4.61758	5.71647	2.819	4.06081
PFKFB4	1.24524	5.25656	1.40612	0.235702	4.88523	6.60149	3.47833	4.16112
NFXL1	1.24376	4.04543	1.7433	0.186721	4.14808	5.04983	2.34718	3.70232
VCAN	1.23791	9.4722	0.512306	0.474142	9.35701	11.0846	2.63783	3.28476
CRLF2	1.21526	2.75508	1.58529	0.208001	1.49325	2.26155	2.80344	4.03754
SMAGP	1.21289	1.36951	2.50674	0.11336	1.02167	1.8768	1.60604	2.39854
ZNF654	1.21042	3.99408	1.56315	0.211205	4.08692	5.11581	2.21227	3.36174
LOC100505622	1.20912	0.710582	3.02158	0.0821636	0.835893	1.49434	1.0426	1.795
DDR1	1.20765	3.7088	1.10613	0.292924	4.15207	4.91318	1.14493	2.26465
CCDC42B	1.20639	2.36277	2.13106	0.144341	1.68154	2.99072	2.34718	2.98971
GAPDH	1.20553	12.3424	1.01111	0.314637	10.2452	11.612	12.3903	13.4337
TESK2	1.20515	3.80935	2.0044	0.156843	3.66963	4.45283	2.73946	4.17185
RASSF7	1.20102	4.55032	2.01395	0.155859	4.04894	5.2084	3.77014	4.90243
NEDD4L	1.19572	4.81928	1.78405	0.181653	4.81153	5.53877	3.39772	4.94995
DDTL	1.18459	2.32016	2.08123	0.14912	2.18025	2.77109	1.77513	3.11728
RUNX2	1.1826	3.11349	1.48456	0.223062	3.55989	3.95284	1.41446	2.92777
ARHGAP24	1.17836	3.51149	1.97445	0.159976	3.13759	3.8389	2.80344	4.24986
THBS3	1.16378	3.18158	1.81234	0.178228	3.20822	4.0351	2.06343	3.26486
CELSR1	1.16122	5.0763	0.856658	0.354676	5.37245	6.4359	1.67607	2.63398
CSNK2A2	1.15966	3.07705	1.1542	0.282671	3.71884	4.02092	0.988572	2.36154
ZFAS1	1.15959	4.48974	1.81373	0.178061	3.47332	4.59043	4.2262	5.31184
IFNGR2	1.15697	8.78671	1.32086	0.250437	7.13521	8.26265	8.6628	9.84176
MPI	1.15511	4.6872	1.84571	0.174284	3.77679	4.96842	4.34919	5.36889
MACROD1	1.15164	1.55634	2.11382	0.145975	1.02167	1.95843	1.89745	2.55423
LUCAT1	1.14909	3.78594	1.74139	0.186963	2.6662	4.38802	3.77812	4.15573
GJD3	1.14816	2.17403	1.90478	0.167544	2.27103	3.11163	1.41446	2.36154
C1orf233	1.13929	4.21831	1.67473	0.195626	2.97607	4.16974	4.17269	5.10631
PTX3	1.13806	2.53748	1.94289	0.163355	1.94317	3.12052	2.43059	3.1502
SERPINB2	1.1328	7.02026	0.988165	0.320191	7.52428	8.10073	3.95051	5.57488
CBX7	1.12331	3.96439	0.851331	0.356176	4.66857	5.03579	0.988572	2.24446
IGFBP2	1.12242	1.69386	2.15961	0.14168	1.30556	2.38479	1.83759	2.39854
MAP2K7	1.12237	4.74668	0.669919	0.41308	5.46349	5.902	0.874051	2.00153
PLD6	1.1218	1.16383	1.95805	0.161722	0.87501	1.38048	1.49417	2.45233
RARA-AS1	1.11875	2.70096	1.83402	0.175654	2.21115	3.51388	2.41019	3.01376
OLIG1	1.11791	3.55851	1.04154	0.307463	4.06171	4.67437	1.24048	2.38016
ABCG1	1.11513	4.97589	1.5552	0.21237	5.01348	5.49156	3.636	5.29722
NREP	1.11434	3.05769	1.83807	0.175178	2.47576	3.34202	2.75572	3.85656
KDM4B	1.11359	5.53558	0.90138	0.342412	5.46829	6.96711	2.87962	3.50436
RARA	1.10374	5.56983	0.950094	0.329695	5.90499	6.79585	2.72301	3.89591
C5orf66	1.10182	3.47789	0.854633	0.355245	3.76122	4.83699	0.988572	1.61804
RLF	1.09967	5.14026	1.44835	0.228793	4.80395	6.16531	4.03955	4.80588
FAM124A	1.09916	1.49562	1.15337	0.282846	1.36172	2.99072	0.988572	0.952074
TMEM159	1.09889	2.89838	1.67802	0.195187	2.78392	3.15556	2.16434	3.70232
GAS5	1.09719	3.50379	1.61383	0.203955	2.37019	3.55383	3.57315	4.35243
SHF	1.09707	2.43111	1.86379	0.172188	2.14868	2.90066	2.08933	3.16101
IL1RAP	1.09672	4.34342	1.48309	0.223292	3.9286	5.40503	3.40804	4.00791
BTG1	1.08927	8.16767	1.43451	0.231029	7.3064	8.74371	7.7341	8.46692
ARL10	1.0769	0.369102	2.45214	0.117365	0.667866	1.59987	0.932448	1.09419
C10orf105	1.07471	2.23829	0.907387	0.340809	2.31437	3.69746	0.81319	1.04836
PGAM1	1.07384	9.36483	1.19249	0.274827	7.93447	9.27705	9.33937	10.1401
TMEM71	1.06702	2.85196	1.27515	0.258803	3.28284	3.75571	1.37289	2.58666
PPDPF	1.0658	5.0763	1.29148	0.255776	5.33085	5.87597	3.35565	4.83991
SLC29A1	1.06255	5.53642	1.53548	0.215291	5.22507	5.97001	4.66122	5.99145
C5orf30	1.06251	1.84223	1.94148	0.163508	1.76721	2.30901	1.60604	2.69474
YPEL1	1.06025	2.32648	1.44061	0.230041	2.7316	3.11163	1.24048	2.46982
TBX19	1.0579	2.20386	1.66137	0.197419	2.45008	2.87985	1.41446	2.63398
ZFPM1	1.05702	1.7526	1.45291	0.228061	2.35644	2.42842	0.81319	2.13908
CATSPERG	1.05122	0.526928	1.53453	0.215433	0.835893	0.761176	0.749649	2.09467
EMC3-AS1	1.04809	1.44711	1.4727	0.224921	1.6593	2.71347	0.932448	1.30377
THBS1	1.04796	10.1682	0.466889	0.494422	10.3115	11.6676	4.932	5.65161
TPI1	1.04612	10.5031	0.857398	0.354468	8.26595	9.69247	10.8215	11.4841
ADHFE1	1.04427	0.464686	2.48956	0.114604	0.795685	1.25686	0.932448	1.61804
YEATS2	1.04348	5.14023	0.842889	0.358572	5.13327	6.52484	2.72301	3.30439
KLF2	1.03701	2.76637	1.33632	0.247684	3.11326	3.59907	1.53243	2.7242
TMEM116	1.03571	3.11562	1.17241	0.278907	1.63672	2.5387	3.42848	4.25491
SIRPB2	1.03302	4.24006	0.933851	0.333864	4.88523	5.12246	1.83759	3.36174
PLXNA3	1.03108	5.06568	0.661815	0.41592	5.52319	6.35436	1.56971	2.4871
LY9	1.0307	4.01396	1.1851	0.276321	2.7209	3.27986	3.87808	5.23464
FYN	1.02849	5.64778	1.29427	0.255263	5.42611	6.60783	4.50643	5.3335
RAB38	1.02815	3.35466	1.22927	0.267549	1.94317	2.93131	3.61832	4.40793
SULT1C2	1.02768	1.44444	1.93414	0.164306	1.12263	2.09104	1.77513	2.22399
MYO10	1.02571	1.98485	1.45074	0.228409	2.2414	3.02902	1.19349	1.9275
H3F3A	1.02502	8.97296	0.31539	0.574391	1.30556	2.84808	9.97154	9.96753
MME	1.01595	3.52167	1.50533	0.219853	3.34685	4.30072	2.75572	3.64957
ZNF550	1.01571	1.68206	1.6746	0.195643	2.04958	2.42842	1.09467	2.16078
SAT1	1.01003	9.55093	0.879543	0.348327	8.07417	8.56487	9.24622	10.7723
SEMA3C	1.00802	4.83899	1.28981	0.256083	4.78867	5.74838	3.6094	4.57888
METTL9	0.996519	7.66515	1.31178	0.252072	6.95868	8.04925	7.22148	8.11334
CYTIP	0.994994	7.52947	1.30954	0.252478	7.05124	8.14798	6.84191	7.72358
SPC25	0.993394	2.18136	1.38037	0.240037	2.35644	3.1982	1.41446	2.11704
KCNMB4	0.992842	1.24436	1.70828	0.191209	1.76721	2.05438	0.81319	1.795
BHLHE40	0.99116	7.07581	1.24335	0.264825	6.39585	7.88117	6.54013	7.02143
UBA6-AS1	0.990388	2.54581	1.40283	0.23625	1.94317	2.57797	2.50944	3.53791
NBL1	0.985168	3.14379	1.18003	0.277349	2.09998	2.67776	3.14955	4.3045
MMP24-AS1	0.984408	5.16086	0.891868	0.344972	5.53392	6.24067	2.89439	4.03166
ADPRM	0.982515	2.81192	1.08768	0.296986	1.54268	2.29336	3.11214	3.97153
LINC00094	0.981027	2.79864	1.24045	0.265385	3.12953	3.61175	1.64148	2.76727
HSPA6	0.979362	4.41613	0.912384	0.339483	4.89001	5.40503	2.25866	3.49585
SPATC1	0.979182	2.01824	0.80886	0.368458	2.09998	3.46583	0.874051	1.00102
ZNF473	0.976234	3.05979	1.39998	0.236726	3.12953	3.52732	2.23565	3.54618
SAMD4A	0.975981	4.17523	0.989511	0.319862	4.7043	4.96348	2.23565	3.7097
ME3	0.975167	0.561681	1.72466	0.189094	0.711742	0.972421	1.09467	1.9526
ZFP36L1	0.974696	7.93666	0.954674	0.328532	8.09399	8.96308	6.08752	7.15448
SAMD10	0.97335	0.881381	2.1152	0.145843	1.12263	1.74497	1.09467	1.67947
TSC22D3	0.973296	5.72635	1.33176	0.248491	5.3326	6.23249	5.04879	6.05657
ZNF250	0.973121	2.17344	1.61555	0.203713	2.06657	2.7368	1.89745	2.79529
CD101	0.972041	5.83981	1.17874	0.277613	5.56864	6.77629	4.83965	5.53805
TFPI2	0.970293	2.64649	0.881313	0.347842	2.85412	3.93278	1.19349	1.64909
GDF15	0.964796	5.1061	1.13511	0.286687	3.63587	4.93855	5.32703	5.87155
RNASE4	0.960634	3.72626	1.34324	0.246463	3.69171	4.16114	2.87962	4.17718
CLDN7	0.959669	2.85336	1.11417	0.291177	3.31875	3.59907	1.53243	2.79529
ADAM8	0.958955	6.88302	0.910842	0.339891	6.93863	8.03315	5.04218	5.83995
TIFAB	0.953279	3.55262	1.07512	0.299791	2.41069	2.96132	3.53597	4.71345
GPCPD1	0.953134	6.65122	1.22924	0.267555	6.39164	7.36436	5.76286	6.67539
LINC00921	0.947116	2.62491	1.02709	0.310843	2.65501	3.82264	1.64148	2.04885
STX1A	0.946706	1.17653	1.33009	0.248789	1.56677	2.39948	0.81319	1.18171
RYR1	0.943161	2.84688	1.26746	0.260244	2.97607	3.66135	1.98282	2.90223
LOC284889	0.939806	2.95003	0.945704	0.330815	1.56677	2.24538	3.26766	4.14488
MYO5C	0.938727	1.90493	1.19003	0.275324	2.27103	2.95138	1.09467	1.76697
RYBP	0.937269	5.33776	0.702994	0.40178	5.76493	6.50884	2.65527	3.64957
FAM110B	0.936156	1.16579	1.49124	0.222024	1.05611	1.38048	1.45487	2.39854
ATP6V0D2	0.936116	5.61299	1.12292	0.28929	5.29884	5.56344	4.82816	6.39662
BATF3	0.934003	0.469696	1.89433	0.168714	0.835893	1.08575	0.932448	1.73839
TIGD7	0.932764	2.07752	1.4141	0.234376	2.31437	2.7368	1.49417	2.52106
SYTL1	0.932552	0.333046	1.81368	0.178067	0.575894	0.972421	1.09467	1.64909
FLT3	0.929138	1.86668	1.57953	0.208829	1.8676	2.47077	1.67607	2.50418
VGLL4	0.92895	4.62151	1.06809	0.301378	4.39681	5.65505	3.62719	4.14488
FBXO32	0.926537	3.51544	1.01331	0.314111	2.89275	2.99072	3.07374	4.68752
LY6K	0.925761	0.99829	1.6076	0.204829	1.36172	2.10903	0.932448	1.34227
HCAR2	0.924059	2.86533	0.911733	0.339655	1.6593	2.10903	3.02089	4.13943
DPCD	0.923047	2.92062	0.970068	0.324663	1.51817	2.565	3.44863	3.87637
2022-03-08	0.922602	4.44617	0.702175	0.402054	4.96671	5.55526	1.92647	2.94037
LYRM9	0.921062	1.73387	1.51875	0.217808	1.54268	2.09104	1.8067	2.64941
IL4I1	0.919677	8.7633	0.992593	0.319109	7.7505	8.73975	8.61847	9.46365
LHPP	0.919355	3.78912	1.30369	0.253541	3.55989	4.35071	3.19796	4.11184
ZNF680	0.918327	2.06503	1.29294	0.255507	2.06657	2.21248	1.70985	3.03741
PARD6B	0.91826	-0.057479	2.12622	0.144798	0.527611	0.932574	0.81319	1.22356
DARS	0.914143	6.97828	0.9854	0.320869	5.58642	6.5046	7.01657	7.90732
PP7080	0.914017	3.94034	1.17479	0.27842	3.97884	4.76224	2.909	3.8161
SNAPC1	0.913794	3.71063	1.2152	0.270304	2.85412	3.8117	3.72128	4.43935
C14orf28	0.910457	2.0004	1.3583	0.243832	1.59046	2.21248	2.13977	2.94037
ZG16B	0.910354	0.879855	1.09636	0.295067	0.87501	0.849419	1.14493	2.39854
ZNF273	0.91	1.10651	1.72345	0.18925	1.46789	1.85564	1.0426	1.84947
DTNA	0.909557	3.10268	1.22619	0.268149	2.41069	3.16419	3.08665	3.9405
PIK3CB	0.909522	6.65376	0.837141	0.360216	6.55712	7.84641	5.06846	5.57488
C17orf96	0.906173	4.00921	0.78283	0.376277	4.25574	5.21048	2.08933	2.75306
TXNIP	0.905609	8.62947	1.02684	0.310902	8.09762	9.01438	8.12532	9.01494
INSR	0.905088	4.62087	0.711967	0.398792	5.02004	5.77538	2.2813	3.16101
RXRA	0.904739	7.50676	0.704112	0.401405	7.84094	8.65257	5.05209	6.02585
KLF10	0.903775	5.89014	1.07207	0.300478	4.88043	5.73685	5.77687	6.69318
CCNA1	0.902034	1.4302	1.06407	0.302288	0.913095	1.22422	1.83759	2.78135
PIM1	0.900486	7.38836	1.03397	0.309229	7.32594	8.13432	6.28533	7.26506
RHBDF1	0.899684	1.59204	1.39151	0.238151	1.70344	2.61621	1.37289	1.76697
POLI	0.896359	3.57546	1.09208	0.296011	3.76643	4.37321	2.45071	3.45251
CDIP1	0.895804	3.73056	1.16081	0.281297	3.8125	4.31628	2.80344	3.9405
DUSP5	0.892484	4.36925	1.02239	0.311953	4.59433	5.13788	3.04755	4.17185
ZNF669	0.890516	1.8675	1.42116	0.233212	1.96145	2.3398	1.60604	2.60261
PFKP	0.890352	6.0346	0.981374	0.32186	5.18477	6.88206	5.77089	5.82473
FAAH	0.890324	2.20066	1.01495	0.313719	2.7209	3.06632	1.14493	2.09467
RSAD2	0.889783	5.72078	0.601193	0.438123	3.29009	3.66743	5.76688	7.11264
GPT2	0.888957	0.8736	1.71662	0.190129	0.986375	1.83418	1.28598	1.5207
HIST1H2AC	0.887527	3.28951	1.11768	0.290418	3.20822	4.19522	2.5473	3.1502
NBPF25P	0.886589	4.93131	0.723936	0.394856	5.48892	5.88904	2.62017	3.8432
AKR1C1	0.882824	3.43256	1.11221	0.291601	3.44109	4.27306	2.5842	3.34287
TTC28-AS1	0.879013	2.24786	1.2681	0.260123	2.31437	3.01954	1.8067	2.52106
TSKU	0.877328	2.69696	0.906667	0.341	1.41578	2.59083	3.32328	3.49585
ING1	0.877222	3.62835	1.1314	0.287478	3.62444	4.37321	2.80344	3.65723
RGS20	0.876133	1.52634	0.862595	0.353013	0.795685	1.08575	2.0102	2.92777
ENO1	0.869678	11.3769	0.636333	0.425042	9.81696	11.1821	11.6578	12.031
MEST	0.868596	0.523191	1.18902	0.275527	0.667866	0.761176	1.09467	2.02538
DTX1	0.868568	2.89943	0.757229	0.384197	3.49231	3.8603	1.24048	2.18216
MET	0.868107	6.02329	0.459301	0.497951	6.51208	7.30367	2.2813	3.07218
THAP8	0.865563	3.47913	0.920201	0.337422	2.64372	2.93131	3.32328	4.62254
PAXIP1-AS1	0.865305	1.96905	1.35107	0.245092	2.03238	2.64114	1.70985	2.45233
FAM161A	0.863656	0.731066	1.53158	0.215875	0.711742	1.59987	1.45487	1.5207
GATSL3	0.86322	2.32427	1.19074	0.275179	1.99735	2.51191	2.2813	3.19296
SH2B1	0.862399	4.47015	0.42368	0.515107	5.30601	5.5204	0.932448	1.87595
CTSW	0.861348	1.44352	1.5104	0.219079	1.54268	2.24538	1.45487	1.97727
ABCA1	0.861114	7.78156	0.636895	0.424837	8.20657	8.86312	5.31061	6.35604
RAI14	0.860989	5.39802	0.932431	0.334232	4.72853	6.28188	5.01541	5.14221
LINC00899	0.859347	1.50657	1.43379	0.231147	1.74626	2.05438	1.33009	2.26465
TTC26	0.858227	0.312105	1.54968	0.213182	0.667866	0.891596	0.988572	1.67947
LRRC3	0.856986	1.82703	1.20796	0.271736	2.2414	2.51191	1.24048	2.22399
FAM162A	0.855997	6.18529	0.646602	0.42133	3.64721	5.15745	6.88598	7.01176
LINC00910	0.85446	1.38079	1.40763	0.23545	1.46789	2.3398	1.41446	1.73839
PXYLP1	0.852735	1.10141	1.31084	0.252244	1.08976	1.35055	1.41446	2.30419
SMAD6	0.851464	2.87869	0.599727	0.438682	3.64721	3.8389	0.874051	1.795
ACKR4	0.851249	0.765065	1.13432	0.286856	0.527611	1.04896	1.64148	2.00153
MTURN	0.847421	4.33699	0.951647	0.3293	4.13605	4.18253	3.61832	5.1852
BSCL2	0.846447	6.13036	0.767123	0.381108	4.38331	5.2816	6.38541	7.14021
SH3BP5	0.845671	7.75495	0.949509	0.329844	7.41945	8.3828	7.09696	7.81666
THRA	0.845353	3.50258	1.00963	0.314991	3.64155	4.30072	2.52849	3.38957
ZNF519	0.845112	0.479314	1.73222	0.188128	0.87501	1.22422	0.988572	1.58632
PFKFB3	0.839478	7.64741	0.470813	0.492613	8.01082	8.94879	4.31118	5.0199
SLC25A19	0.839168	6.72977	0.97643	0.323082	5.88117	7.12405	6.62003	7.03765
TNFRSF10D	0.836301	4.08796	0.965193	0.325882	3.74547	5.01924	3.50744	3.80925
TRIM36	0.835286	3.56269	1.04274	0.307185	3.68622	4.07225	2.70637	3.83647
TMCO6	0.833581	3.05614	1.07733	0.299296	3.0463	3.77274	2.45071	3.19296
DIXDC1	0.832574	1.5193	1.38346	0.239513	1.59046	2.32449	1.53243	2.00153
WDR60	0.832136	3.00719	1.07848	0.299037	2.51343	3.64295	2.95198	3.28476
SPDYE2B	0.831993	0.0809323	1.75274	0.185533	0.622612	1.25686	0.874051	1.00102
SPDYE2	0.831992	0.0809323	1.75268	0.18554	0.622612	1.25686	0.874051	1.00102
WASH1	0.829582	3.57265	0.650268	0.420017	4.18357	4.5416	1.56971	2.55423
PRR24	0.828368	2.75173	1.11399	0.291216	2.6662	3.33439	2.36849	3.12834
NDRG4	0.828181	3.41304	1.04154	0.307465	3.41479	4.11293	2.70637	3.50436
TMEM140	0.827657	6.0292	0.908091	0.340621	5.09236	5.75124	5.90453	6.87321
RALA	0.826472	7.58319	0.856717	0.354659	6.73376	7.28698	7.34352	8.43416
ADIPOR2	0.826445	5.55491	0.554777	0.456372	6.0878	6.65374	2.87962	3.85656
CTDSP1	0.825888	6.20947	0.467459	0.494159	6.93689	7.26056	2.7718	3.97153
SIGLEC17P	0.825751	2.65968	1.04584	0.306466	2.13262	2.78234	2.72301	3.47867
SNHG5	0.823425	2.78076	0.752242	0.385767	3.0377	3.91755	1.56971	2.04885
FUZ	0.823387	2.22631	0.973774	0.323741	2.71013	2.81558	1.37289	2.52106
DOCK6	0.821974	1.75129	0.846112	0.357655	2.30007	2.81558	0.874051	1.45195
TEC	0.821467	2.97521	0.97274	0.323998	3.24601	3.65524	2.06343	3.06069
MAGI2	0.820473	0.296701	1.59874	0.206082	0.795685	1.49434	0.874051	1.00102
ZNF502	0.817443	1.34905	1.15548	0.282405	1.59046	1.5742	1.24048	2.43462
DENND6B	0.816757	1.6209	1.29488	0.25515	1.44207	2.14434	1.86783	2.36154
LOC100133445	0.816149	3.93961	0.989233	0.31993	4.05746	4.57434	3.00737	4.00191
PID1	0.815672	6.69086	0.707642	0.400228	6.75095	7.79178	5.12589	5.69502
C19orf54	0.815138	2.82521	1.00478	0.316156	3.02036	3.45181	2.08933	3.0491
HIST2H2AA3	0.814592	4.74141	0.900437	0.342665	3.72421	5.19793	4.88471	4.96545
HIST2H2AA4	0.814592	4.74141	0.900607	0.342619	3.72421	5.19793	4.88471	4.96545
PER1	0.812248	4.3808	0.633454	0.426091	4.72318	5.5069	2.43059	3.12834
BMP6	0.811255	2.50667	0.848038	0.357108	2.7209	3.54724	1.64148	2.13908
SEC31B	0.811245	2.68106	0.63474	0.425622	3.23853	3.75571	1.09467	1.76697
LBH	0.810897	0.973055	1.25511	0.262579	1.46789	2.03569	0.874051	1.30377
SASS6	0.810554	2.56338	1.06	0.303216	2.50098	3.28778	2.21227	2.79529
TBC1D17	0.808977	4.05162	0.664723	0.414898	4.47528	5.0979	2.18851	3.00178
C4orf3	0.807435	7.4979	0.74916	0.386742	5.95148	7.07399	7.79242	8.27069
HCAR3	0.806144	3.48555	0.766519	0.381296	2.62089	2.79351	3.35565	4.66871
BBC3	0.80535	3.35676	0.783591	0.376045	3.78195	4.21611	1.98282	2.92777
PORCN	0.804998	2.64209	1.00925	0.315084	2.47576	3.45884	2.34718	2.7387
MAP6D1	0.802386	1.1399	1.35739	0.24399	1.44207	1.67424	1.19349	2.04885
NAMPT	0.800377	8.00008	0.709454	0.399625	8.1566	8.90603	6.55065	7.3932
CLK1	0.800173	6.34679	0.85488	0.355175	6.41173	7.04158	5.25449	6.20103
MAP2K1	0.798891	6.5814	0.862179	0.35313	6.67886	7.13726	5.49386	6.6128
ZBTB25	0.798782	2.64349	0.987319	0.320398	2.53801	3.4728	2.2813	2.70955
SERPINI1	0.797259	0.494959	1.53772	0.214958	0.913095	1.19083	0.988572	1.61804
FCAR	0.795061	6.77297	0.886937	0.346309	6.34451	7.41991	6.28533	6.78513
BASP1	0.794457	7.88014	0.818254	0.365691	7.78171	8.11136	7.05322	8.3052
LRIF1	0.793707	4.43106	0.888736	0.34582	3.66406	4.26907	4.33844	5.24484
ABCG2	0.79146	2.26762	0.846991	0.357405	1.38901	2.14434	2.7718	3.22421
CLDN15	0.788224	2.13658	0.561723	0.453567	2.67731	3.3496	0.749649	1.13862
EFHC1	0.787978	2.73265	1.00749	0.315505	2.75275	3.30349	2.2813	3.08359
TRMT10A	0.786949	2.1863	1.10864	0.292377	2.13262	2.66566	2.03706	2.78135
VKORC1	0.785506	7.01271	0.807173	0.368957	5.93307	6.86694	7.07606	7.6983
PPP1R3E	0.784474	3.18781	0.645829	0.421608	3.54783	4.2968	1.67607	2.24446
MARCO	0.783083	6.44283	0.891348	0.345112	5.81357	6.75859	6.21503	6.81708
SSH3	0.781034	3.84785	0.536796	0.463764	4.51297	4.83158	1.60604	2.55423
CDKN1B	0.780661	4.74217	0.440626	0.50682	5.44573	5.80464	1.77513	2.7242
PHF21A	0.780498	5.08502	0.58854	0.442984	5.36388	6.21909	3.1618	3.78849
SMN2	0.779986	5.3072	0.527351	0.467723	3.58369	3.6915	5.23142	6.64587
GAB1	0.779278	3.03453	0.46702	0.494361	3.70263	4.15249	0.874051	1.48674
TUFT1	0.778816	0.87837	1.43627	0.230744	1.12263	1.59987	1.24048	1.73839
OVOL1	0.777902	1.20081	0.760566	0.383151	0.527611	1.43853	2.25866	2.07194
OGFRL1	0.77706	6.58703	0.806409	0.369184	6.01415	6.33634	6.19131	7.40745
MAPK3	0.775971	4.61399	0.424483	0.514709	5.36044	5.65352	1.60604	2.57054
UPP1	0.774215	7.14107	0.786055	0.375296	6.04985	7.23622	7.27253	7.62066
ZNF333	0.773321	3.79557	0.870499	0.350817	3.90044	4.54491	2.909	3.68745
NAT6	0.773088	2.01341	1.0305	0.310041	1.68154	2.24538	2.21227	2.86305
TNFRSF1B	0.771931	9.61621	0.595488	0.440305	9.50258	10.5934	8.5249	8.97568
LINC00936	0.769839	1.93813	0.787434	0.374877	1.05611	1.91819	2.65527	2.83633
UHRF2	0.765787	4.16574	0.775545	0.378507	4.42014	4.96348	2.96603	3.8432
SFXN1	0.765717	3.30746	0.907212	0.340855	3.08851	4.07225	2.92347	3.32376
PAM	0.765382	4.41401	0.74949	0.386638	4.14408	5.40503	3.72128	3.92156
FOXP4	0.765279	4.37656	0.446476	0.504013	5.03306	5.45686	1.67607	2.52106
DUSP8	0.764074	0.80098	1.24394	0.264714	1.46789	1.59987	0.749649	1.5207
EREG	0.763577	6.33706	0.482458	0.487311	6.41422	7.64963	4.17874	4.44378
RRAGD	0.762439	5.5574	0.830088	0.362247	5.44573	5.77678	4.85105	6.01099
GTF2IP1	0.762267	5.69791	0.666211	0.414376	6.18342	6.27593	4.06588	5.44604
LLGL2	0.762143	3.13033	0.703086	0.401749	3.54177	4.05843	1.83759	2.60261
IVNS1ABP	0.759792	7.30933	0.77604	0.378355	7.31886	7.83329	6.3841	7.37822
FFAR4	0.759705	1.73958	0.718539	0.396624	2.50098	2.05438	0.874051	2.30419
RNF5	0.759149	4.27861	0.575376	0.448131	2.30007	3.35715	4.91399	5.19575
OSGIN2	0.758328	6.28444	0.776962	0.378072	5.6997	6.00405	5.92265	7.11611
CACNA1G	0.758281	2.30463	0.807371	0.368899	2.51343	3.30349	1.64148	2.07194
ZNF439	0.75749	1.29615	0.898931	0.343069	2.04958	1.89764	0.749649	1.82249
AKT1S1	0.756755	5.62649	0.495589	0.481445	5.5385	6.94412	3.90019	3.97766
ZNF19	0.756014	1.19134	1.14342	0.284931	1.38901	1.54807	1.33009	2.22399
PTTG1	0.755118	3.01433	0.399282	0.52746	0.711742	1.5742	4.03289	3.98376
N4BP3	0.755077	1.79219	1.03594	0.308768	1.74626	2.65345	1.8067	2.04885
C17orf58	0.75333	3.56138	0.695048	0.404453	2.38382	2.94138	3.80962	4.60682
ZNF138	0.752488	1.25725	0.753283	0.385439	0.754324	1.08575	1.92647	2.55423
CD109	0.752094	6.01697	0.688845	0.406557	6.13389	6.92711	4.74914	5.43049
ZNF653	0.751701	2.29865	0.610089	0.434754	2.87357	3.33439	1.0426	1.64909
SENCR	0.751232	1.26202	0.999919	0.31733	0.950201	1.54807	1.89745	2.26465
HPRT1	0.751171	6.16003	0.544009	0.460776	4.29593	4.79871	6.36037	7.32815
CDCA8	0.750821	1.28182	1.17897	0.277566	1.41578	1.72178	1.45487	2.20323
BCKDHA	0.750815	6.82365	0.729986	0.392888	5.69014	6.56368	6.94213	7.55354
NT5E	0.7488	2.98467	0.846641	0.357504	2.39732	3.63055	3.09945	3.17174
TRAF5	0.748676	3.14442	0.88279	0.347439	2.69927	3.17277	3.0607	3.9279
ZNF573	0.747917	2.53307	0.653021	0.419035	1.33392	2.16168	3.18601	3.47867
CATSPER1	0.747916	2.33662	0.821087	0.364863	1.56677	2.52537	2.8344	3.03741
GLIPR1L2	0.747904	1.00582	1.07063	0.300804	1.217	1.28877	1.24048	2.18216
TCP11L2	0.747746	2.70572	0.661586	0.416001	3.07177	3.73848	1.56971	2.11704
MYL5	0.747736	1.62188	0.734892	0.391302	0.913095	1.4098	2.2813	2.78135
PAN3	0.747495	5.01287	0.51897	0.471281	5.58642	5.97369	2.80344	3.79544
C15orf41	0.745855	0.891939	1.11572	0.290841	0.950201	1.25686	1.41446	2.04885
LOC100506299	0.745549	1.55593	1.02001	0.312517	1.38901	1.76779	1.83759	2.55423
MAP3K8	0.744971	5.23726	0.776513	0.37821	5.27345	5.88252	4.33844	5.17458
FAM69A	0.744288	2.26296	0.855358	0.355041	1.72501	2.26155	2.52849	3.19296
ISY1-RAB43	0.743936	3.89715	0.43954	0.507345	4.82408	4.61895	1.41446	2.7242
DZANK1	0.743814	0.255125	1.37729	0.240563	0.913095	1.0112	0.749649	1.45195
STK24	0.743375	7.00082	0.779704	0.377232	6.84937	7.37509	6.32129	7.27006
LOC150776	0.742629	3.22135	0.733142	0.391867	3.44109	4.16114	2.21227	2.79529
KIAA0319	0.742587	1.9057	0.756098	0.384552	2.52577	2.7368	1.0426	1.84947
RBP7	0.738815	1.2238	0.711286	0.399017	1.41578	1.08575	1.14493	2.58666
NRBP2	0.736398	3.24916	0.546914	0.459581	3.90044	4.15249	1.49417	2.39854
NFIL3	0.735744	5.28528	0.781344	0.376731	4.66578	5.29344	5.11332	5.91848
EIF4EBP3	0.734582	3.93073	0.707014	0.400437	2.69927	3.52732	4.27779	4.78856
PDK3	0.733802	4.97471	0.811686	0.367622	4.67412	5.43742	4.54905	5.20623
PPP1R9B	0.733614	6.97533	0.242377	0.622494	7.99648	7.89744	1.77513	3.0491
FLJ43681	0.733147	0.6044	1.17967	0.277423	1.24713	1.67424	0.749649	1.13862
ZNF251	0.732761	1.95188	0.689228	0.406427	2.60934	2.81558	0.988572	1.76697
KLF11	0.732523	4.59925	0.799639	0.371201	4.59433	5.18527	3.84805	4.65731
OTUD7B	0.732309	2.30292	0.46844	0.493706	2.95797	3.43051	0.749649	1.22356
RNF24	0.731367	5.82394	0.684755	0.407954	4.75499	5.41229	5.89171	6.66688
MAPK7	0.731223	3.89434	0.736186	0.390885	4.09522	4.73643	2.8344	3.53791
ZNF84	0.731185	3.70904	0.829585	0.362393	3.75074	4.12182	3.0607	4.03754
NEK8	0.730886	2.4007	0.715808	0.397522	2.88319	3.22319	1.45487	2.24446
RGS1	0.729488	6.46308	0.551447	0.457727	4.63478	5.37746	6.7994	7.48692
DYNLL1-AS1	0.727893	2.63853	0.693411	0.405007	1.68154	2.35495	3.08665	3.59482
FKBP8	0.727629	7.20619	0.642069	0.422963	7.47898	7.93605	5.83734	6.82135
ZNF630	0.726845	0.815324	1.26046	0.261563	1.30556	1.5742	0.988572	1.61804
C12orf66	0.726659	1.75719	0.925077	0.336145	1.46789	1.91819	2.06343	2.70955
CLIP2	0.726634	4.94708	0.356809	0.550284	5.71326	5.99198	1.74286	2.66468
LOC100131564	0.726186	4.55745	0.705334	0.400997	3.52342	4.17828	4.69112	5.41703
ZNF467	0.726023	4.12651	0.431477	0.511265	4.93235	5.0073	1.64148	2.7242
ADORA2B	0.723291	4.01661	0.57851	0.446897	2.58595	3.03843	4.26648	5.14766
SNX25	0.723181	2.10424	0.961255	0.326871	2.11639	2.5387	1.98282	2.7242
U2AF2	0.721426	6.21131	0.302287	0.582452	6.94726	7.34505	2.16434	3.03741
DYRK1B	0.721198	2.86926	0.608068	0.435516	3.27555	3.87614	1.64148	2.22399
CDK19	0.721132	4.82953	0.406431	0.523786	5.48102	5.89294	2.11477	2.96525
LAMP1	0.720892	8.46938	0.396717	0.528789	9.21655	9.3586	5.61915	6.90248
TET3	0.72086	5.73251	0.332819	0.564004	6.5691	6.72472	2.18851	3.28476
ADORA2A	0.720247	4.30529	0.777312	0.377965	3.86687	4.97334	4.05277	4.31421
PTPLA	0.720166	0.618429	1.01433	0.313868	0.835893	0.972421	1.19349	1.9275
ZNF248	0.718353	2.91218	0.844594	0.358086	2.93963	3.4728	2.47055	3.19296
OPN3	0.716865	7.20246	0.636721	0.424901	6.47038	6.70712	6.93054	8.1182
SLC41A3	0.716393	3.54758	0.809009	0.368413	3.49231	3.73269	3.04755	4.12294
SMPDL3A	0.713989	4.28784	0.645369	0.421773	4.19521	3.94284	3.56394	5.17724
ZNF180	0.713275	2.99414	0.822196	0.364539	2.74221	3.64911	2.819	3.17174
FLNB	0.711625	6.01789	0.530947	0.466209	6.22186	7.09106	4.38623	4.90886
LOC645513	0.710159	1.86799	0.982934	0.321475	1.88686	2.36995	1.86783	2.4871
ZFYVE28	0.709777	3.40431	0.738087	0.390274	3.69718	3.76141	2.52849	3.73162
C9orf91	0.708084	3.56963	0.610593	0.434565	3.93787	4.49448	2.25866	2.95286
LINC01003	0.707482	3.20939	0.831529	0.361831	2.87357	3.67952	3.09945	3.56258
ST6GALNAC2	0.707237	3.77073	0.623602	0.429712	3.05484	3.13815	3.61832	4.86326
PCED1A	0.706829	4.24649	0.704538	0.401263	4.4431	4.96348	3.2448	4.04922
ARRB2	0.706533	7.81698	0.521205	0.470328	8.32762	8.55527	5.99293	7.16592
CYP2R1	0.705825	2.674	0.828381	0.362741	2.67731	3.25584	2.34718	2.97753
CDKN2D	0.705178	2.69946	0.687764	0.406926	2.92106	3.63676	1.92647	2.39854
SNX29P2	0.705082	0.389637	1.10295	0.293619	0.913095	1.62509	0.874051	0.901411
C7orf13	0.704776	2.26073	0.862902	0.352928	1.92464	2.74832	2.45071	2.76727
CD300E	0.703316	6.77477	0.418275	0.517799	7.16263	7.94139	4.35454	4.95306
NOL3	0.703186	2.94583	0.8108	0.367884	2.88319	3.56038	2.6023	3.16101
TMCC3	0.702612	4.65043	0.667327	0.413985	4.91603	5.34368	3.50744	4.41246
MUCL1	0.702047	1.59185	0.467819	0.493992	1.82828	3.00039	0.874051	0.794411
C1orf21	0.701693	2.50489	0.632243	0.426534	1.61378	2.12679	2.92347	3.54618
PIK3IP1	0.701554	3.98714	0.735942	0.390964	4.24084	4.44223	3.04755	4.14488
SPDYE5	0.700433	1.383	1.03192	0.309707	1.33392	2.07283	1.74286	1.97727
DET1	0.698278	2.17002	0.870393	0.350846	2.31437	2.61621	1.89745	2.7242
LINC01140	0.697832	0.212288	1.24817	0.263901	0.622612	1.12164	1.09467	1.26422
ANKRD6	0.696839	1.4235	0.960101	0.327161	1.8676	2.17881	1.19349	1.84947
JUP	0.696545	4.67379	0.676981	0.410628	4.93929	5.20422	3.6094	4.66871
IRS2	0.696177	5.08118	0.472652	0.491769	5.63566	6.02077	3.02089	3.93422
FOXO3	0.69604	6.29483	0.63562	0.425301	6.43319	7.07113	5.17509	5.90729
PPP2CB	0.695655	5.01963	0.574007	0.448671	5.54761	5.44275	3.52652	4.94995
FAM213B	0.695597	6.05085	0.711008	0.399109	5.73601	6.15669	5.61915	6.56883
LINC01089	0.695505	0.945419	0.908882	0.340411	1.63672	1.89764	0.749649	1.30377
DSG2	0.69546	2.13235	0.833016	0.361402	2.35644	2.87985	1.74286	2.32356
PDGFRB	0.694308	0.357491	1.04031	0.307749	0.667866	1.54807	1.14493	0.952074
STRIP2	0.69428	1.76124	0.82444	0.363885	2.21115	2.55191	1.28598	1.9526
EFNA4	0.694061	2.12857	0.798271	0.371611	2.46298	2.86934	1.60604	2.28455
SLAMF1	0.693267	0.273021	1.03604	0.308743	0.754324	0.805972	0.932448	1.64909
AK9	0.692958	2.52781	0.816247	0.36628	2.25629	2.94138	2.56587	3.0491
ZNF696	0.691731	2.22425	0.456935	0.49906	2.80433	3.37212	0.874051	1.26422
EIF4EBP1	0.690997	6.78838	0.478853	0.488943	4.8562	5.62879	7.20158	7.78688
ZNF213	0.690971	3.7096	0.451655	0.50155	4.27415	4.73932	1.77513	2.46982
CBR3-AS1	0.69084	0.589404	1.0321	0.309666	0.667866	1.25686	1.45487	1.58632
NCF1B	0.689544	6.86442	0.572753	0.449167	6.47038	7.82888	6.25419	6.26379
LOC100507217	0.688981	6.02614	0.623385	0.429792	5.00909	5.60997	6.09553	6.84835
ALG10B	0.688764	2.89847	0.642852	0.42268	3.31164	3.67952	1.89745	2.67979
CENPK	0.687719	1.24289	0.769837	0.380268	0.913095	1.31999	1.89745	2.38016
IKZF4	0.687288	2.67131	0.434771	0.509657	3.20822	3.8117	1.09467	1.5207
CHML	0.686374	3.27083	0.683075	0.40853	3.388	4.11738	2.52849	3.02563
AHRR	0.68608	7.67908	0.350373	0.553902	8.10406	8.89344	4.85105	5.41477
FAM122B	0.686016	3.91134	0.499756	0.479607	4.51297	4.78759	2.11477	3.02563
HIST1H2BD	0.683934	2.15149	0.654607	0.41847	2.27103	3.23142	1.67607	1.82249
MTFR2	0.68365	0.951517	1.09144	0.296153	1.18622	1.54807	1.33009	1.84947
OSCP1	0.683022	0.331981	0.964179	0.326136	0.711742	0.805972	1.0426	1.70923
SERPINF2	0.682262	1.9144	0.854883	0.355175	2.08337	2.68976	1.70985	2.16078
STK17B	0.682185	5.81441	0.445571	0.504446	6.25003	6.84699	3.78606	4.50445
CMTM4	0.681615	3.42965	0.313069	0.575803	4.07856	4.61266	0.874051	1.30377
ASMTL-AS1	0.68128	2.99017	0.366808	0.544749	3.66963	4.09499	0.932448	1.45195
KLF16	0.681214	4.22748	0.348905	0.554734	4.95535	5.26965	1.53243	2.30419
UFSP2	0.680229	4.89191	0.521448	0.470225	3.56587	3.95781	5.04879	5.96394
LSP1	0.679891	10.7265	0.465146	0.495229	9.91142	10.5942	10.6834	11.3596
LINC01011	0.679521	1.68708	0.83857	0.359806	1.46789	1.8768	2.0102	2.61838
UBE2R2	0.678739	6.61678	0.681761	0.408981	6.37639	6.94912	6.12869	6.89926
LSM14B	0.678284	4.55278	0.320547	0.571279	5.13528	5.74263	1.64148	2.18216
LOC100272217	0.678241	0.523123	1.07829	0.299081	0.754324	1.19083	1.28598	1.58632
THNSL1	0.678183	1.49108	0.72435	0.394721	0.986375	1.5742	2.18851	2.4871
ZC4H2	0.676519	0.77698	0.973782	0.323739	0.950201	1.19083	1.33009	1.9275
FCHSD1	0.676159	4.19004	0.444547	0.504936	4.72853	5.19583	2.23565	2.96525
FLJ37453	0.67613	3.21032	0.75754	0.384099	2.78392	3.51388	3.22157	3.70232
MED26	0.675715	3.10255	0.550763	0.458006	3.66963	3.8866	1.77513	2.66468
SLC16A5	0.675699	2.54444	0.664047	0.415135	2.95797	3.25584	1.74286	2.53774
ICAM4	0.675309	2.63448	0.737496	0.390464	2.27103	3.26389	2.72301	2.87623
LINC00999	0.67503	1.8609	0.450595	0.502053	2.45008	3.04779	0.749649	1.04836
AP3S1	0.67395	6.24538	0.6189	0.431456	5.39617	5.90329	6.21356	7.03544
TULP3	0.673717	2.56601	0.760609	0.383138	2.6662	3.02902	2.21227	2.98971
OXR1	0.673666	4.82761	0.708533	0.399931	4.54667	5.16607	4.4724	5.15308
PI4KAP1	0.673255	3.42461	0.732917	0.391939	3.43456	3.96276	2.92347	3.61854
RRN3P2	0.673022	2.49498	0.743405	0.388572	2.30007	2.62873	2.45071	3.26486
AKR1C2	0.672475	0.60027	0.509978	0.475148	1.02167	0.566635	0.749649	2.18216
WDR76	0.671928	1.82848	0.710942	0.399131	2.38382	2.60358	1.19349	1.9275
SKA1	0.671863	0.374055	0.944861	0.331031	0.527611	1.0112	1.37289	1.5207
ITPK1-AS1	0.671602	1.90316	0.549143	0.458668	0.986375	1.54807	2.63783	2.97753
CBFA2T3	0.670702	3.36951	0.559769	0.454353	3.69171	4.31628	2.21227	2.76727
ITM2C	0.67061	1.6072	0.795641	0.3724	2.09998	2.41402	1.19349	1.82249
GATAD2B	0.670335	4.87511	0.416892	0.518492	5.55515	5.75267	2.65527	3.67242
CTNNAL1	0.670264	3.38573	0.689623	0.406293	2.67731	3.72688	3.61832	3.76742
ZGLP1	0.670215	3.00993	0.569742	0.450362	2.04958	2.47077	3.31233	4.05503
IRF7	0.669941	5.3054	0.664233	0.415069	5.20985	5.8129	4.69955	5.40116
MT2A	0.669919	8.6041	0.267374	0.605099	4.89478	6.57666	9.66264	9.28913
FCGR2A	0.667236	8.04542	0.581968	0.445542	8.07837	8.36303	7.23242	8.2766
NFKBIL1	0.667068	3.57257	0.706442	0.400627	3.61291	4.17828	2.99372	3.64957
KLF8	0.666993	2.34179	0.735936	0.390966	2.47576	3.10268	1.98282	2.45233
GLUL	0.665597	10.8224	0.419559	0.517157	10.198	10.3984	10.5325	11.6625
PIWIL4	0.664357	1.6863	0.76527	0.381684	2.11639	2.5387	1.28598	1.82249
KATNAL1	0.663841	2.61407	0.647304	0.421078	2.99395	3.33439	1.83759	2.58666
CREB3L4	0.663718	2.03741	0.810401	0.368002	2.03238	2.3398	2.0102	2.76727
DDT	0.662392	6.10518	0.42284	0.515523	3.97435	4.96348	6.7125	6.99977
ADAMTS2	0.658923	3.95933	0.331826	0.564586	4.92305	4.70129	1.37289	2.53774
APOL4	0.65831	2.17983	0.768863	0.380569	2.14868	2.41402	2.11477	2.92777
FANCD2	0.658094	3.01662	0.526313	0.468161	3.428	3.97262	1.83759	2.39854
SIK1	0.656414	1.8508	0.462864	0.496289	2.58595	2.86934	0.749649	1.26422
ZNF70	0.655233	1.92017	0.538634	0.462999	2.41069	3.00039	1.09467	1.45195
IRF4	0.654453	3.52938	0.566672	0.451585	3.97435	4.24893	2.34718	3.22421
GNA13	0.654184	7.1012	0.579357	0.446564	7.25311	7.54946	6.14576	7.14634
DYNC2LI1	0.653867	2.6166	0.519132	0.471212	1.74626	2.01676	2.92347	3.76033
RICTOR	0.653697	5.21043	0.48481	0.486252	5.6069	6.08466	3.66212	4.4349
ZNF501	0.653012	1.07463	0.993684	0.318844	1.24713	1.79026	1.45487	1.76697
MDK	0.652847	2.68298	0.417172	0.518352	1.30556	1.64988	3.20981	3.90879
SHC3	0.652754	1.485	0.825164	0.363675	1.78785	2.38479	1.37289	1.70923
OXSM	0.652184	3.55648	0.552638	0.457242	2.32853	3.28778	4.09173	4.26997
PLP2	0.651248	7.3979	0.589683	0.442542	6.73509	7.36389	7.29843	7.96396
ZNF202	0.650284	2.72992	0.674054	0.411642	2.90225	3.41613	2.21227	2.8091
ZNF57	0.650197	2.09433	0.632688	0.426371	1.6593	1.89764	2.34718	3.16101
DKFZP434I0714	0.650142	1.35371	0.929593	0.334969	1.49325	2.07283	1.56971	1.90196
LOC100130744	0.64986	2.24193	0.38633	0.534235	3.02036	3.24775	0.749649	1.30377
C16orf86	0.649178	0.913491	0.989481	0.319869	1.08976	1.72178	1.41446	1.58632
NOTCH1	0.648946	7.17671	0.233597	0.628869	7.89784	8.33536	2.84963	3.61854
ARHGEF39	0.648337	2.11027	0.767401	0.381022	1.94317	2.39948	2.23565	2.82278
WIPF2	0.648217	5.20725	0.502676	0.478327	5.647	5.93388	3.74592	4.69869
HSD17B4	0.64709	7.89648	0.523823	0.469216	7.55848	7.60992	7.41438	8.65213
METRNL	0.646871	5.93761	0.430606	0.511692	6.33753	6.92394	4.13589	4.80588
PARP16	0.646483	2.40343	0.673341	0.411889	1.90588	2.57797	2.72301	3.10614
SHMT1	0.646382	3.5883	0.546827	0.459617	3.40814	3.17277	3.11214	4.55449
LOC642852	0.646375	2.6037	0.343844	0.557619	3.20822	3.77274	0.874051	1.22356
ZNF581	0.645644	3.14499	0.702174	0.402054	2.8443	3.35715	3.07374	3.71704
ERRFI1	0.645234	1.79686	0.788142	0.374662	2.08337	2.51191	1.56971	2.11704
BACH1	0.645192	7.32126	0.436468	0.508832	7.36725	8.41478	5.96698	6.20103
EIF3J-AS1	0.644339	2.5534	0.671653	0.412476	2.06657	2.98099	2.8344	2.98971
GPR18	0.644192	-0.278608	1.11773	0.290407	0.527611	0.761176	0.749649	1.04836
C15orf39	0.64374	5.42426	0.259693	0.610331	6.18731	6.51053	1.89745	2.66468
ZNF285	0.643397	0.598212	1.06791	0.301417	1.12263	1.4098	0.988572	1.45195
PPP1R3B	0.643211	3.78359	0.438782	0.507711	4.04036	4.91062	2.34718	2.64941
SOWAHC	0.642878	4.4499	0.560819	0.45393	4.76543	5.13129	3.33416	4.17718
C10orf25	0.642821	0.949118	0.932276	0.334272	1.12263	1.43853	1.41446	1.9275
ANKAR	0.642769	0.77305	0.99205	0.319242	1.12263	1.35055	1.19349	1.76697
KIAA1407	0.64273	1.96826	0.677761	0.410359	2.32853	2.8265	1.49417	1.97727
C4orf46	0.642265	2.56804	0.627938	0.428113	2.27103	2.45679	2.56587	3.48728
SYNJ2	0.641202	3.59723	0.45252	0.50114	3.88615	4.6864	2.23565	2.58666
NLRP12	0.641041	3.96131	0.472324	0.49192	4.50675	4.807	2.36849	3.20345
USP3	0.64098	6.34972	0.617686	0.431909	5.95947	6.55139	6.06486	6.73898
ARMC5	0.640803	2.88417	0.501214	0.478967	3.42141	3.73269	1.67607	2.39854
PKD1	0.640302	5.98341	0.258746	0.610983	6.48309	7.25047	2.5473	2.97753
FEM1C	0.639703	4.79099	0.571238	0.449768	5.0309	5.44452	3.77014	4.57888
GNB5	0.639472	2.56441	0.607168	0.435856	2.55015	2.48461	2.2813	3.45251
FANCG	0.639402	2.03846	0.756555	0.384409	1.8676	2.65345	2.21227	2.43462
NCF1C	0.639338	7.85845	0.517235	0.472024	7.0046	8.31395	7.94115	7.9041
LGALS3	0.638991	11.6954	0.245143	0.620516	8.92031	9.40586	12.1142	12.9057
TRIP10	0.638148	5.30263	0.538544	0.463037	5.52626	6.02315	4.22035	4.95927
EPB41L4A-AS1	0.637649	1.92384	0.739773	0.389734	1.80821	2.70167	2.06343	2.16078
ITGA2	0.636547	0.988365	0.698451	0.403305	1.46789	2.16168	0.932448	1.04836
SLC35A3	0.636237	4.2707	0.636347	0.425037	4.23334	4.48762	3.74592	4.69869
BRAF	0.636123	2.53033	0.539802	0.462515	2.94883	3.43051	1.64148	2.18216
LOC644961	0.63571	0.973757	0.799748	0.371169	0.835893	1.59987	1.77513	1.73839
CCR7	0.635538	7.20552	0.32491	0.568672	4.88762	5.14006	7.461	8.46665
ICOSLG	0.635034	4.92948	0.487184	0.485186	5.21367	5.83333	3.6094	4.20356
TFRC	0.634822	8.63631	0.506433	0.476687	8.20273	9.22026	8.32959	8.57845
RRNAD1	0.634758	3.74038	0.418766	0.517554	4.18357	4.78199	2.11477	2.63398
KCNJ5	0.634705	0.780148	0.916722	0.338337	0.87501	1.5742	1.49417	1.5207
PHC2	0.634356	7.21491	0.47038	0.492812	7.36853	8.13816	5.96523	6.45377
TMEM44-AS1	0.633881	0.666473	0.690958	0.405839	0.527611	1.08575	1.70985	1.73839
ANGPTL6	0.633011	2.66835	0.627317	0.428341	2.50098	2.65345	2.5473	3.49585
ARID3A	0.632088	4.86707	0.501327	0.478918	5.2476	5.62255	3.54535	4.37117
USP30	0.631931	3.00818	0.668286	0.41365	3.02906	3.43051	2.65527	3.37107
CYGB	0.631096	4.87442	0.484605	0.486344	3.68622	4.13943	5.07819	5.83658
CLN3	0.630421	6.69492	0.595424	0.440329	6.35579	6.97755	6.367	6.99373
ZMIZ1	0.629499	8.1752	0.378411	0.538455	8.53532	9.18413	6.35504	6.95777
ZGRF1	0.629492	1.65033	0.629096	0.427687	1.96145	2.70167	1.33009	1.5207
ERMAP	0.629265	3.37457	0.433589	0.510233	4.00553	4.21196	1.8067	2.63398
FUT11	0.629105	4.22073	0.57703	0.447479	4.25574	4.99526	3.4978	3.94676
MRGBP	0.628262	4.19619	0.634998	0.425528	3.93787	4.61266	3.92916	4.44378
JRKL	0.628261	4.02658	0.655316	0.418218	3.87654	4.39536	3.67072	4.33345
CENPO	0.628135	2.35057	0.514129	0.473357	2.93038	3.17277	1.37289	2.07194
LETMD1	0.627349	3.57822	0.576413	0.447722	3.64721	4.40631	2.89439	3.28476
WTAP	0.626873	7.68974	0.522236	0.46989	7.26512	7.49407	7.3549	8.37388
SGOL2	0.626081	2.89475	0.617308	0.432049	2.89275	2.96132	2.56587	3.60277
ZNF20	0.626049	2.20392	0.666912	0.41413	2.41069	2.42842	1.89745	2.90223
PPME1	0.62513	5.0464	0.549975	0.458328	4.26313	4.77074	5.09106	5.79381
ENO3	0.624557	2.38156	0.605208	0.436598	2.22636	2.30901	2.32556	3.30439
AMZ2P1	0.624037	3.02613	0.439759	0.507239	1.99735	2.16168	3.26766	4.21398
MARK4	0.62378	3.99194	0.231431	0.630465	4.86837	5.01924	0.81319	1.41631
PATL1	0.623522	5.27166	0.390832	0.531863	5.83232	6.17174	3.33416	4.17185
DHODH	0.623374	1.98961	0.590825	0.4421	1.36172	1.95843	2.56587	2.88929
MAST4	0.62302	0.97046	0.930385	0.334763	1.217	1.62509	1.37289	1.76697
PHACTR1	0.622958	2.45809	0.669403	0.41326	2.56218	2.97119	2.18851	2.82278
ELL3	0.621964	0.527911	0.878224	0.348689	0.711742	1.15665	1.37289	1.58632
FAM206A	0.621873	4.12447	0.538645	0.462995	3.38122	3.68552	4.15441	5.02582
CAMK1D	0.621667	3.26523	0.637197	0.424728	3.16941	3.45181	2.97994	3.82292
FAM49A	0.620854	5.54149	0.558009	0.455064	5.62566	5.86146	4.78919	5.76577
LOC100288846	0.620254	0.600189	0.742589	0.388833	0.575894	1.15665	1.60604	1.61804
ARMC2	0.620221	1.1963	0.843394	0.358428	1.44207	1.62509	1.41446	2.09467
INF2	0.620039	6.21968	0.319058	0.572175	6.79623	7.29387	3.636	4.32867
PRUNE	0.619891	3.68554	0.622737	0.430032	3.59545	3.92772	3.32328	4.13943
C19orf48	0.619853	4.25514	0.450361	0.502164	2.94883	3.37955	4.55371	5.28245
PELI1	0.619804	4.90797	0.558914	0.454698	5.05239	5.16607	4.12341	5.20362
SCAF1	0.618744	5.49526	0.217012	0.641326	6.22376	6.64606	1.64148	2.24446
TNNI2	0.617716	4.07583	0.445081	0.50468	2.57412	3.3496	4.61739	4.95306
PLA2G12A	0.617614	3.67048	0.549154	0.458664	3.05484	3.33439	3.68777	4.55449
RPS6KA5	0.617143	2.9954	0.645204	0.421832	2.87357	3.34202	2.819	3.44369
ANKRD46	0.616724	2.87305	0.564274	0.452543	2.83441	2.75975	2.5473	3.71704
RFC5	0.616294	3.09734	0.622455	0.430136	2.71013	3.20657	3.13718	3.73885
ABHD16B	0.616199	3.96021	0.278347	0.597787	4.72318	5.0049	1.28598	1.9275
MAPK8IP3	0.615878	5.58383	0.255975	0.612899	6.1805	6.7664	2.38949	2.92777
ZNF530	0.615447	0.673446	0.853415	0.355588	1.27664	1.72178	0.874051	1.13862
ZNF717	0.615343	2.13915	0.686518	0.407351	2.28562	2.47077	1.95492	2.76727
ALG9	0.61534	3.97974	0.605915	0.43633	3.388	3.95781	4.03289	4.6147
MSL1	0.614362	5.12346	0.303417	0.581748	5.80726	6.13929	2.50944	3.28476
TAF4	0.614215	3.67701	0.298527	0.584807	4.52839	4.57757	1.28598	2.11704
VWCE	0.613939	1.02938	0.776188	0.378309	1.36172	1.35055	1.24048	2.09467
DHX40	0.613681	4.63824	0.528249	0.467344	4.88043	5.30714	3.65346	4.39426
YPEL3	0.61322	6.38366	0.558723	0.454775	6.21616	6.88663	5.88063	6.42155
PAX8-AS1	0.612791	5.76857	0.374604	0.540505	6.39501	6.58391	3.77014	4.75328
C12orf76	0.61238	1.94554	0.726963	0.393869	1.92464	2.32449	2.03706	2.60261
RGS5	0.611675	0.2613	0.987389	0.320381	0.711742	1.22422	1.09467	1.18171
DENND5A	0.611536	6.6987	0.456725	0.499159	6.73973	7.63613	5.64993	5.96394
MYLIP	0.610649	3.02889	0.613428	0.4335	3.16152	3.37955	2.56587	3.42587
SPTBN1	0.60942	2.86421	0.402093	0.52601	3.09681	4.03039	1.77513	1.90196
C11orf68	0.608609	5.24775	0.551047	0.45789	4.78353	5.22911	5.08464	5.82473
ZNF85	0.60838	1.26351	0.720444	0.395998	1.05611	1.64988	1.92647	2.11704
CACNB3	0.608266	0.883061	0.75305	0.385512	1.56677	1.83418	0.81319	1.26422
MYADM	0.608085	6.20302	0.562874	0.453104	5.98651	6.59751	5.78284	6.37125
CRX	0.608047	1.4454	0.687654	0.406963	1.12263	1.8768	2.11477	2.16078
GIPC3	0.608023	2.68631	0.601371	0.438055	2.86388	3.32673	2.23565	2.8091
ZBTB17	0.607682	5.13975	0.481605	0.487696	5.12923	6.02196	4.31118	4.59889
DCAF15	0.607665	4.22444	0.30246	0.582345	4.96671	5.20213	1.77513	2.53774
LACE1	0.607544	1.71616	0.675627	0.411097	1.49325	1.8768	2.08933	2.61838
TMEM191B	0.606853	0.829671	0.894298	0.344315	1.05611	1.67424	1.37289	1.48674
MSMO1	0.606394	5.38671	0.410222	0.521857	3.89093	4.45635	5.74056	6.34542
HINFP	0.60609	3.6518	0.609242	0.435074	3.43456	4.02567	3.44863	3.97766
RBM48	0.605507	3.59334	0.530585	0.466361	2.79416	3.30349	3.81739	4.41246
PPP4R1L	0.605446	1.7854	0.603548	0.437227	2.22636	2.67776	1.33009	1.76697
APOBR	0.605226	7.96618	0.208984	0.647565	8.41149	9.28498	4.09173	4.40793
GLTSCR2	0.605185	6.02118	0.381097	0.537017	6.28948	7.07856	4.40697	4.80243
ARSG	0.604686	2.6565	0.604391	0.436907	2.35644	3.2149	2.75572	2.92777
MSANTD2	0.604666	2.4541	0.602823	0.437503	2.7316	3.04779	1.98282	2.66468
RAB11B	0.603271	6.45711	0.54551	0.460158	6.32699	6.72545	5.94764	6.74169
PTPRJ	0.603077	7.74629	0.331324	0.564881	8.06257	8.86527	5.7868	6.18126
KIF20B	0.602733	3.07128	0.595064	0.440468	2.7316	3.12052	3.07374	3.76033
LPCAT1	0.602218	5.1903	0.393889	0.530262	5.5731	6.1491	3.60042	4.17718
NPHP4	0.601919	2.7266	0.337712	0.561153	3.32583	3.81718	1.14493	1.55388
LOC100133091	0.601812	1.93568	0.581202	0.445842	2.2414	2.87985	1.53243	1.82249
SMS	0.60132	7.02568	0.45671	0.499165	6.27584	6.46062	6.89886	7.90812
CEP72	0.600838	1.01972	0.540106	0.462389	1.56677	2.24538	0.81319	0.901411
ZRANB1	0.600786	4.34336	0.499523	0.47971	4.56173	5.11803	3.37684	3.953
LOC285074	0.600581	3.54701	0.604979	0.436684	3.43456	3.95781	3.25628	3.83647
TAB3	0.600549	4.52767	0.392598	0.530937	5.12315	5.34178	2.78771	3.66484
MIB2	0.599636	4.38179	0.355214	0.551176	4.7576	5.48124	2.63783	3.02563
HPCAL1	0.599102	7.0795	0.51912	0.471217	6.53133	7.28401	6.97637	7.41255
DAZAP1	0.598935	5.34447	0.285124	0.593362	6.15688	6.22735	2.63783	3.64188
POLR2J2	0.598816	3.05939	0.560258	0.454156	3.34685	3.37955	2.41019	3.42587
CPNE1	0.598498	6.37395	0.528544	0.46722	6.05518	6.3703	6.04183	6.90971
MYO1G	0.59804	6.1792	0.314999	0.574629	6.713	7.23827	3.84045	4.47009
METTL7B	0.597916	3.07612	0.387163	0.533794	2.03238	2.09104	3.27896	4.3045
EXPH5	0.597723	-0.176845	0.976232	0.323131	0.527611	0.891596	0.874051	1.00102
VAMP2	0.597613	5.47224	0.509993	0.475142	4.91369	5.31297	5.36463	6.13404
ZFP28	0.597157	1.4611	0.727675	0.393638	1.92464	2.05438	1.28598	2.00153
CREBRF	0.596479	5.8487	0.48441	0.486431	6.08468	6.41346	4.85105	5.68943
CCDC109B	0.596455	4.7415	0.490234	0.483823	4.29953	4.33551	4.4822	5.60092
IL1A	0.596433	3.33782	0.582512	0.445329	3.09681	3.93278	3.19796	3.44369
PQLC3	0.596088	7.24728	0.383821	0.535566	5.93075	6.18876	7.36488	8.29051
FANCB	0.595846	-0.0581406	0.94493	0.331013	0.527611	1.0112	0.988572	1.00102
ZNF532	0.595619	2.96515	0.277778	0.598162	3.95165	3.72104	0.874051	1.76697
MTFP1	0.595381	5.18828	0.353078	0.552376	3.20822	4.39536	5.94764	5.8633
AFMID	0.594858	1.52063	0.441718	0.506294	1.99735	2.72518	0.932448	1.04836
ANKZF1	0.594678	4.60154	0.468112	0.493857	4.80395	5.44275	3.57315	4.06657
UNKL	0.594358	4.11088	0.376355	0.539561	4.53145	5.13349	2.50944	2.98971
PLXDC1	0.594096	-0.0477884	0.789761	0.374172	0.575894	0.617784	0.874051	1.41631
RAB11B-AS1	0.593781	1.41422	0.650674	0.419872	1.08976	1.83418	2.11477	2.13908
KIAA2018	0.59377	4.73223	0.353743	0.552002	5.3656	5.59569	2.78771	3.64188
TMEM63B	0.592366	4.182	0.267251	0.605182	4.92305	5.21464	1.56971	2.22399
FCRLB	0.591994	2.87911	0.587857	0.443249	2.83441	3.46583	2.65527	3.06069
ZNF780B	0.591389	3.01959	0.261096	0.609368	3.90989	3.95781	0.81319	1.45195
ZNF678	0.590981	1.72096	0.585547	0.444146	2.32853	2.36995	1.19349	1.97727
ENTHD2	0.590437	3.87986	0.32675	0.567579	4.51606	4.87428	1.86783	2.50418
ASB16-AS1	0.590374	2.1916	0.534281	0.464813	2.65501	2.98099	1.53243	2.11704
HIC2	0.590155	3.58139	0.342629	0.558316	3.89569	4.75082	2.03706	2.24446
EXOC3	0.589606	6.46354	0.372173	0.541822	6.88154	7.40178	4.74914	5.38512
CST7	0.589374	5.0637	0.299244	0.584357	3.00281	3.23961	5.40127	6.29357
CLK4	0.588781	4.22523	0.545541	0.460145	4.29953	4.70129	3.61832	4.32867
IER3	0.588021	7.78187	0.373925	0.540873	7.9926	8.75821	6.39453	6.79817
TRIM2	0.587848	1.50818	0.499595	0.479678	2.21115	2.44268	0.874051	1.37977
CD9	0.58732	10.3163	0.296708	0.585953	8.72188	9.19456	10.6076	11.3083
CCNG1	0.586894	4.54939	0.538682	0.462979	4.16396	4.55806	4.39144	5.12299
ZNF132	0.586846	1.79754	0.599564	0.438744	2.27103	2.55191	1.37289	1.9526
TMEM234	0.58578	3.34828	0.524671	0.468856	2.60934	3.38694	3.67072	3.93422
RANBP9	0.585452	4.62952	0.355478	0.551029	5.36731	5.27564	2.75572	3.90237
TICAM1	0.585368	5.01526	0.494162	0.482077	5.21176	5.43028	4.18476	5.09509
ZNRF1	0.584428	2.66001	0.548362	0.458988	2.42394	2.66566	2.67251	3.44369
RNF214	0.584376	3.58128	0.536948	0.4637	3.78195	4.12182	2.909	3.63414
NCKAP1	0.584166	0.758094	0.553948	0.456709	1.36172	2.01676	0.749649	0.794411
MIR155HG	0.58365	3.33403	0.40179	0.526166	2.28562	2.49833	3.60042	4.44378
TMEM67	0.582946	0.666914	0.877536	0.348878	1.18622	1.43853	1.0426	1.48674
GAB2	0.582182	5.66129	0.250905	0.616438	6.40507	6.67653	2.70637	3.49585
ZNF169	0.58196	1.68777	0.58977	0.442508	1.92464	2.65345	1.53243	1.67947
FAM57A	0.581619	0.54014	0.845012	0.357967	1.18622	1.22422	0.874051	1.5207
APPL2	0.581537	4.48865	0.472724	0.491737	4.87803	4.84237	3.44863	4.57888
EPC2	0.581391	3.90312	0.272129	0.601907	4.63478	4.92592	1.49417	2.11704
CCDC163P	0.581293	-0.117498	0.907205	0.340857	0.622612	1.12164	0.81319	0.794411
PAX8	0.580463	3.64703	0.510674	0.474847	3.69718	3.62431	3.13718	4.28487
DUSP10	0.580073	5.41895	0.482326	0.487371	5.21938	5.32841	5.00184	6.02733
TRIB3	0.579706	2.06749	0.349527	0.554381	1.217	1.22422	2.45071	3.41688
AP1S3	0.579005	1.69302	0.625486	0.429016	1.63672	1.83418	1.92647	2.61838
FZD7	0.578756	1.36935	0.605311	0.436559	1.90588	2.29336	1.09467	1.48674
WSB1	0.578598	7.07727	0.488581	0.484561	6.68093	7.41449	6.85707	7.27193
AXIN1	0.577669	4.63362	0.268681	0.604218	5.14531	5.79495	2.23565	2.63398
ALKBH5	0.577158	6.57878	0.43346	0.510296	6.72509	7.38389	5.55322	6.0347
PNRC1	0.57681	7.72612	0.364642	0.545939	6.58688	6.74499	7.76053	8.7509
ZNF766	0.576549	3.93209	0.508361	0.475849	3.48601	3.6915	3.84045	4.72078
RILPL1	0.576127	1.49047	0.645506	0.421724	1.46789	1.67424	1.8067	2.45233
RIOK3	0.575967	6.23637	0.50711	0.476393	5.90971	6.59672	5.96872	6.41818
CXCL8	0.575937	11.5684	0.315407	0.574381	10.9349	11.5159	11.5136	12.0841
CDC42EP3	0.575683	5.20629	0.495069	0.481675	5.242	5.58448	4.5859	5.36188
RALGDS	0.575358	6.06265	0.351302	0.553377	6.45997	7.02924	4.38099	4.93428
ORC2	0.574863	3.82454	0.527611	0.467613	3.7973	4.46685	3.36629	3.76742
NOA1	0.574581	3.67733	0.525665	0.468435	3.83251	4.13943	3.07374	3.82292
ACOT4	0.573279	3.91569	0.290973	0.589598	2.11639	2.22902	4.2436	5.19838
HLA-F-AS1	0.573135	0.143667	0.895735	0.343928	0.711742	1.19083	0.988572	1.04836
C17orf67	0.572334	1.57272	0.696789	0.403865	1.78785	2.03569	1.64148	2.24446
GOLGA8A	0.570794	3.82075	0.383952	0.535496	4.03173	4.87164	2.67251	2.88929
ZFP62	0.569794	3.26887	0.470595	0.492713	3.71884	3.77274	2.34718	3.28476
IGF2BP2	0.569419	2.64262	0.340914	0.559302	3.33987	3.55383	1.24048	1.84947
KIF9	0.569142	0.815597	0.734377	0.391468	0.913095	1.35055	1.53243	1.76697
RTN4R	0.568942	2.07333	0.569285	0.450543	1.72501	2.24538	2.45071	2.82278
AKAP10	0.568924	5.39214	0.434379	0.509848	5.44248	6.19614	4.57219	4.92797
KMT2E	0.568477	7.09012	0.459328	0.497938	6.49491	7.01738	7.0275	7.63333
CBX8	0.567887	2.13408	0.554758	0.45638	2.14868	2.97119	2.06343	2.16078
NPHP3	0.567565	2.91674	0.400368	0.526899	3.15359	3.95781	2.03706	2.22399
PARP6	0.56696	5.52683	0.488957	0.484393	5.24946	5.86675	5.24876	5.74077
CTDNEP1	0.566156	6.53824	0.396172	0.529073	6.97846	7.19734	5.15377	6.04786
GSTM2	0.566007	0.227885	0.700971	0.402458	0.575894	0.805972	1.19349	1.5207
TMEM66	0.566004	8.67921	0.373397	0.541158	7.92431	8.13432	8.59719	9.51655
HIPK2	0.565892	7.28859	0.241982	0.622778	7.71691	8.50202	4.60398	4.93428
KLF5	0.565666	1.4641	0.61031	0.434671	1.18622	1.95843	2.11477	2.09467
SCD	0.565649	6.0331	0.456224	0.499394	6.11256	6.09711	5.32431	6.45268
CLDND1	0.56494	6.55906	0.413204	0.520348	5.69014	5.97001	6.58063	7.41875
C9orf66	0.564901	2.84545	0.333609	0.563542	1.41578	1.99758	3.57315	3.84989
USP32P2	0.564716	3.29376	0.249874	0.617164	4.03173	4.34692	1.09467	1.58632
CSTB	0.564694	10.9399	0.2265	0.634131	8.62015	9.2672	11.482	11.9629
SIGLEC12	0.564529	3.07348	0.498341	0.48023	2.93038	2.97119	2.87962	3.85656
ZNF555	0.563883	2.57384	0.554651	0.456423	2.55015	2.91094	2.47055	3.07218
TSTD1	0.563842	3.70789	0.323786	0.569341	2.01497	2.61621	4.34382	4.70609
CEP70	0.56363	1.15966	0.360036	0.548486	0.622612	0.761176	1.95492	2.53774
VIM-AS1	0.562844	3.16377	0.516948	0.472147	2.62089	3.33439	3.39772	3.67995
FPR2	0.562032	4.5926	0.376984	0.539222	5.04598	5.42131	3.17396	3.84989
RCOR3	0.561464	4.32689	0.482377	0.487347	4.50364	4.79871	3.6094	4.37582
C3orf18	0.561129	1.16524	0.638632	0.424207	1.63672	2.10903	1.14493	1.41631
BTBD2	0.560936	4.71372	0.282891	0.594813	5.25132	5.781	2.5842	3.08359
TOB1	0.560079	5.22352	0.453475	0.50069	4.87803	5.04516	4.96734	5.89277
ZNF442	0.559055	0.672584	0.603077	0.437406	0.622612	1.19083	1.67607	1.64909
USP37	0.558824	4.49613	0.439699	0.507268	4.53756	5.31491	3.77014	4.06081
TGFBR1	0.558349	7.33641	0.358565	0.549304	7.6808	8.17598	5.93698	6.5484
PPAP2B	0.558252	5.34493	0.427057	0.513437	5.23638	5.11358	4.82045	6.0347
ARRDC4	0.558145	5.76032	0.432088	0.510966	5.6722	6.50035	5.15377	5.42153
DCAF6	0.556715	5.25199	0.438476	0.507859	5.50927	5.67178	4.35454	5.27002
SCG5	0.55633	4.3165	0.283156	0.59464	2.18025	2.99072	5.09106	5.23208
STRADB	0.556151	4.47204	0.396919	0.528685	3.57778	3.77837	4.57219	5.43717
2022-09-10	0.556094	4.79957	0.460698	0.497298	4.98023	5.03814	4.05934	5.0695
RTN4	0.555543	7.97733	0.403956	0.525053	8.14739	8.30983	7.1332	8.07671
PPP3R1	0.555305	5.19942	0.265447	0.606402	6.00867	6.01482	2.7718	3.76742
GTF2IRD2	0.555102	3.41383	0.520003	0.470841	3.32583	3.79513	3.17396	3.71704
S100A10	0.554949	9.53945	0.257969	0.611519	7.47023	8.14308	10.0667	10.5004
ORAI3	0.554254	5.29207	0.468377	0.493735	5.1513	5.5086	4.89943	5.62258
TMEM107	0.553809	4.21742	0.407428	0.523278	3.12142	3.73269	4.59497	5.01395
ZBTB45	0.55224	3.19069	0.374946	0.540321	3.82254	3.90216	1.89745	2.7242
BLM	0.552182	1.40125	0.598919	0.438991	1.92464	2.19575	1.19349	1.67947
SAMD1	0.552034	3.61419	0.381551	0.536774	4.15604	4.362	2.32556	3.08359
SLC44A1	0.551734	7.31184	0.440378	0.50694	7.15372	7.68978	6.873	7.43331
CSGALNACT2	0.551078	7.30182	0.406506	0.523748	7.49516	7.88248	6.37097	7.07741
SLX1B-SULT1A4	0.550268	3.35757	0.368615	0.54376	3.70805	4.33168	2.23565	2.58666
SLX1A-SULT1A3	0.550267	3.35757	0.368535	0.543804	3.70805	4.33168	2.23565	2.58666
RNF145	0.550257	5.76461	0.374065	0.540797	6.18828	6.44301	4.45258	5.26752
APMAP	0.549742	8.11951	0.409427	0.522261	7.97188	8.33034	7.66958	8.40661
RASSF1-AS1	0.549	0.812189	0.558994	0.454666	1.38901	1.97814	0.874051	0.952074
ZBTB3	0.547763	2.65059	0.511539	0.474473	2.76322	3.01954	2.38949	3.07218
ASCL2	0.547021	3.13755	0.380868	0.537139	2.90225	4.18677	2.80344	2.52106
CLK3	0.546822	5.24834	0.453884	0.500496	4.86837	5.2895	5.09106	5.73535
MTSS1	0.546745	4.84495	0.430592	0.511699	5.01567	5.5018	4.0262	4.59092
ALOX5	0.546694	7.58953	0.396416	0.528946	7.73762	8.19637	6.71146	7.3395
STK10	0.546674	7.31691	0.301256	0.583096	7.56148	8.38534	5.73647	5.99749
HAUS3	0.546397	3.75797	0.483606	0.486794	3.84734	4.01616	3.26766	4.11184
MZF1	0.54533	3.62499	0.322157	0.570314	3.71884	4.78479	2.5473	2.50418
COL9A2	0.54467	1.8329	0.469842	0.49306	2.31437	2.7368	1.33009	1.70923
SYK	0.54462	8.06982	0.380537	0.537316	8.18144	8.68572	7.23459	7.81495
ZNF230	0.544267	2.64189	0.487428	0.485077	2.92106	3.02902	2.18851	3.00178
LOC100129550	0.543933	3.49584	0.251294	0.616165	4.24084	4.48418	1.37289	1.9526
PABPC4	0.543443	6.30055	0.265942	0.606067	6.96832	7.22956	3.96457	4.74971
COX20	0.543265	5.58164	0.32116	0.570911	3.88135	4.68939	6.15805	6.39089
RAB20	0.54304	6.8704	0.421257	0.516311	6.55109	6.75788	6.57492	7.44552
GTSF1	0.542873	0.531263	0.718436	0.396657	0.950201	1.08575	1.14493	1.64909
SH3KBP1	0.542785	6.64067	0.339431	0.560158	7.07454	7.45856	5.12901	5.81279
SLC40A1	0.542328	4.36688	0.341277	0.559093	4.25944	3.69746	3.73775	5.34776
KBTBD7	0.542084	2.75433	0.499935	0.479529	2.7209	2.97119	2.62017	3.31411
RAPGEF6	0.542044	4.79736	0.401219	0.52646	4.87321	5.63501	3.99229	4.27495
RMND1	0.541989	3.40144	0.480691	0.48811	2.96705	3.46583	3.4978	3.98376
ZNF236	0.541856	3.80129	0.444785	0.504822	4.11578	4.33551	2.97994	3.75321
HPSE	0.540814	3.97916	0.273793	0.600799	4.93467	4.18677	2.06343	3.68745
RXRB	0.540378	4.72499	0.259041	0.610779	5.43759	5.65505	2.45071	3.19296
ZNF345	0.538929	1.22413	0.585426	0.444193	1.59046	2.19575	1.28598	1.41631
CD27-AS1	0.538794	2.12697	0.529091	0.466989	2.09998	2.29336	2.18851	2.87623
FAM98C	0.53871	2.83268	0.498848	0.480007	2.81442	3.16419	2.67251	3.26486
NTAN1	0.538652	6.97995	0.331957	0.564509	5.98651	6.02433	6.96505	7.99751
HSD17B14	0.537206	4.84651	0.381708	0.536691	4.54667	4.34692	4.47731	5.72264
MAMDC4	0.536475	1.64659	0.278433	0.59773	2.18025	2.92116	0.749649	0.794411
SIAH1	0.535679	5.10112	0.415215	0.519334	4.7861	4.85575	4.832	5.80592
PATL2	0.532569	1.33652	0.540652	0.462163	1.76721	2.29336	1.24048	1.45195
ZCCHC7	0.532455	3.79726	0.399635	0.527278	2.89275	3.39429	4.12341	4.59889
TMEM163	0.532155	3.40506	0.428767	0.512595	2.83441	3.15556	3.55468	4.20356
ZNF175	0.530691	2.79957	0.275159	0.599892	3.58959	3.66743	1.19349	1.84947
LRRC37BP1	0.530304	3.42907	0.385502	0.534673	3.90044	4.11293	2.38949	3.10614
MFGE8	0.530243	1.38393	0.380077	0.537562	2.14868	2.38479	0.749649	1.13862
MZT1	0.529879	4.48415	0.421009	0.516434	3.80239	4.28498	4.61739	5.14494
ZNF26	0.52976	2.98378	0.481849	0.487586	2.98504	3.34202	2.7718	3.35234
LOC100287015	0.529599	1.49048	0.458973	0.498104	1.05611	1.54807	2.23565	2.43462
ZBTB1	0.529085	6.43957	0.426791	0.513568	6.2804	6.74858	6.05174	6.62943
ZNF850	0.529045	0.950536	0.509674	0.47528	1.72501	1.89764	0.749649	1.18171
PLCB1	0.527963	2.14535	0.530005	0.466605	2.09998	2.57797	2.25866	2.63398
SF3A2	0.526721	4.66721	0.418056	0.517909	4.86837	5.15961	3.91475	4.63034
TAF7	0.526659	6.8636	0.39794	0.528155	6.25189	6.74499	6.85895	7.40972
TMEM45B	0.526436	2.43023	0.465467	0.49508	2.14868	3.01	2.65527	2.66468
SCIN	0.526173	3.36292	0.3817	0.536695	2.38382	3.05708	3.85562	4.10065
ZFAND3	0.524425	5.4637	0.194054	0.659564	6.23225	6.49095	2.41019	3.08359
RAB33B	0.524141	2.94497	0.454567	0.500174	3.15359	3.29565	2.50944	3.28476
ZSCAN21	0.523602	2.48413	0.451989	0.501392	2.58595	2.57797	2.2813	3.18239
RCBTB2	0.523082	7.36814	0.400894	0.526628	7.12561	7.59882	7.05896	7.62554
GRPEL2	0.523053	2.84139	0.417976	0.517949	2.69927	3.66135	2.70637	2.66468
LZTFL1	0.52261	2.45161	0.476373	0.49007	2.64372	2.91094	2.18851	2.79529
BCAR3	0.521694	4.68995	0.428501	0.512726	4.35246	4.70721	4.55371	5.20362
LUC7L2	0.521316	6.10429	0.412766	0.520569	5.81985	6.37588	5.86572	6.3371
HPS3	0.521019	5.82044	0.394442	0.529974	5.94115	6.17174	5.13213	5.92325
SLC41A2	0.520849	4.72252	0.41724	0.518318	4.7861	5.24139	4.14209	4.68752
DDIT3	0.52067	6.17681	0.244006	0.621327	4.00112	4.45635	6.69469	7.25058
MGAM	0.520316	2.333	0.227423	0.633441	2.64372	3.66135	1.09467	1.00102
ASCC1	0.519678	4.52259	0.391643	0.531437	3.75599	4.19942	4.69955	5.24738
CDK3	0.518172	1.6658	0.418992	0.51744	2.04958	2.70167	1.33009	1.45195
LATS2	0.517786	4.32247	0.24342	0.621747	5.05452	5.23116	2.16434	2.87623
AMDHD2	0.517668	5.10367	0.405082	0.524477	5.13528	5.23321	4.56759	5.47448
RGP1	0.517611	3.0748	0.369596	0.543224	3.54177	3.82808	2.11477	2.70955
ZNF570	0.517562	0.54116	0.672593	0.412149	1.27664	1.4098	0.81319	1.26422
LCORL	0.517014	4.18061	0.418909	0.517482	4.05321	4.13504	3.87063	4.77103
NEK7	0.516564	6.10773	0.388629	0.533021	6.24257	6.49009	5.3909	6.15986
TGIF1	0.516468	6.21089	0.385837	0.534496	5.71999	5.92503	6.07947	6.89441
NGLY1	0.516447	5.3213	0.386119	0.534346	4.6433	5.17036	5.42435	5.90247
CD22	0.516434	3.48846	0.429116	0.512423	3.47967	3.51388	3.1618	4.07802
MT1E	0.516219	5.72682	0.211383	0.645686	3.01161	4.0066	6.61447	6.55967
VWF	0.515979	1.45439	0.308617	0.57853	2.09998	2.62873	0.749649	0.901411
FZR1	0.515845	4.69373	0.318577	0.572464	5.12111	5.54539	3.33416	3.88291
DTX2P1-UPK3BP1-PMS2P11	0.515834	0.783884	0.503122	0.478132	1.51817	1.85564	0.749649	1.00102
CNNM3	0.515306	4.18508	0.319349	0.571999	4.67135	5.01686	2.819	3.41688
SBF2-AS1	0.515174	3.88788	0.38037	0.537405	3.00281	3.49348	4.20858	4.66871
ZCCHC2	0.514904	5.92646	0.249765	0.617241	6.30209	7.02035	4.06588	4.35243
FBXO42	0.514557	4.74438	0.424285	0.514807	4.57961	5.10688	4.45756	4.92163
SLC16A6	0.513438	5.78591	0.366354	0.544998	5.72133	6.50375	5.21092	5.43717
LOC100289561	0.51342	2.26614	0.4236	0.515146	2.08337	3.09368	2.38949	2.22399
SCAND2P	0.512518	3.14498	0.335747	0.562294	3.44109	4.12624	2.21227	2.43462
PHOSPHO2	0.512196	0.813851	0.307611	0.57915	0.622612	0.566635	1.53243	2.32356
NGFRAP1	0.512098	2.64069	0.315572	0.574281	1.76721	1.93845	3.04755	3.75321
GTF2IRD1	0.511154	2.50161	0.364964	0.545762	2.78392	3.44474	1.89745	2.09467
PFN1P2	0.510902	1.18068	0.400891	0.526629	1.56677	2.38479	1.09467	1.00102
CLIP4	0.510785	5.63497	0.324708	0.568792	5.85939	6.48923	4.55371	4.92163
H3F3C	0.51062	2.45768	0.189438	0.663384	0.835893	0.849419	3.00737	3.86979
RECQL4	0.510527	1.55136	0.411196	0.521363	2.13262	2.51191	1.09467	1.41631
HMGCL	0.510504	5.74227	0.350512	0.553824	4.86594	5.28358	5.90817	6.49066
CECR5	0.510168	6.1342	0.39298	0.530737	5.65545	6.3181	6.08913	6.43163
PTTG1IP	0.50983	8.3137	0.348969	0.554697	7.8727	8.38441	8.19294	8.69761
FAM107B	0.509818	7.07283	0.37843	0.538445	7.03514	7.28054	6.56226	7.32875
PCNXL4	0.509136	4.35691	0.373443	0.541134	4.55272	5.07292	3.56394	4.00791
UBALD2	0.508769	5.3806	0.142762	0.705551	6.24724	6.42786	1.45487	2.04885
AUH	0.508406	3.68828	0.400272	0.526949	3.05484	3.60542	3.92197	4.3045
SNAPC3	0.507998	4.26112	0.426194	0.513862	4.02305	4.47381	4.10449	4.61863
RAB5B	0.507839	6.07316	0.333649	0.563518	6.50819	6.61257	4.86985	5.75867
SAMD8	0.507725	5.03907	0.36863	0.543752	5.21367	5.67178	4.25509	4.77807
TMOD1	0.50767	1.78233	0.432971	0.510535	1.56677	2.64114	2.16434	1.84947
MARCKSL1	0.507434	6.40866	0.361759	0.547531	5.89075	6.04667	6.28393	7.13199
IL18R1	0.506582	0.149619	0.717727	0.396891	0.950201	1.15665	0.749649	1.04836
METTL10	0.506089	3.27419	0.393164	0.530641	2.79416	3.03843	3.39772	4.07231
RORA	0.506058	1.48578	0.492545	0.482794	1.76721	1.64988	1.53243	2.41669
ANAPC16	0.506022	6.70979	0.363274	0.546693	5.98986	6.46587	6.7935	7.31914
DCK	0.506013	5.79247	0.349935	0.55415	5.39112	5.41048	5.56941	6.54634
ZNF586	0.505957	2.86873	0.44088	0.506698	2.62089	3.14688	2.96603	3.32376
RCE1	0.505699	4.54106	0.3796	0.537817	3.90044	4.24893	4.63508	5.25496
ABHD5	0.505614	5.19794	0.38656	0.534113	5.19059	5.6733	4.69535	5.19575
DCBLD1	0.505611	1.71314	0.526133	0.468237	1.74626	2.05438	1.95492	2.41669
YPEL2	0.504992	4.2266	0.315266	0.574466	4.75499	4.97088	2.87962	3.58683
MAP1LC3B2	0.504388	1.48047	0.315515	0.574315	1.12263	1.0112	1.89745	2.83633
LRRC23	0.503448	2.42508	0.451453	0.501646	2.50098	2.84808	2.32556	2.82278
BANP	0.503371	4.4489	0.407975	0.522999	4.36625	4.67437	4.11713	4.77103
TGFB1	0.503362	7.23523	0.25108	0.616315	7.82854	8.09538	5.29956	6.02437
ZNF784	0.503261	1.99247	0.285923	0.592845	2.57412	3.08461	1.0426	1.26422
TMEM231	0.503085	0.0656844	0.562047	0.453437	0.575894	0.667182	1.0426	1.45195
MAP7	0.502964	2.69417	0.314066	0.575195	3.24601	3.57339	1.64148	2.11704
ZNF497	0.502922	0.312946	0.693581	0.404949	1.05611	1.22422	0.81319	1.18171
CCDC13	0.502882	0.334621	0.681906	0.408931	0.835893	1.08575	1.09467	1.37977
FAM127B	0.50264	5.16202	0.28174	0.595563	3.68622	4.16974	5.60576	6.08522
EIF4B	0.502247	6.98454	0.267383	0.605093	7.38175	7.93479	5.37519	5.8145
GDI1	0.50215	6.86855	0.363105	0.546787	6.96889	7.27557	6.18832	6.87649
DVL1	0.50215	4.61635	0.232765	0.629481	5.05877	5.72815	2.70637	2.97753
ICAM3	0.502052	5.05651	0.242581	0.622348	5.49207	6.12389	3.22157	3.54618
CENPQ	0.501889	2.30248	0.449779	0.50244	2.35644	2.51191	2.25866	2.94037
GOLGA7	0.501668	6.41439	0.324198	0.569096	5.52011	5.74263	6.50568	7.27504
KDM4C	0.501661	4.53035	0.332073	0.564441	4.79887	5.37003	3.50744	3.88943
KANTR	0.501551	0.599802	0.403381	0.525348	0.527611	0.805972	1.64148	1.84947
FRAT1	0.501314	3.63997	0.298494	0.584828	4.16001	4.5081	2.3036	2.83633
GRINA	0.501196	8.30569	0.171892	0.678435	9.29369	9.03423	5.11016	6.35015
DOCK5	0.500862	5.90297	0.243077	0.621993	6.2593	6.98305	4.14826	4.40339
ZSCAN5A	0.500271	2.70283	0.366772	0.544769	2.11639	2.41402	3.03428	3.59482
SMAD2	0.500032	6.5092	0.376402	0.539535	6.25375	6.54232	6.23981	6.94062
LOC728730	0.499772	2.52094	0.315413	0.574377	1.49325	2.35495	3.32328	3.18239
NAGS	0.499645	1.3476	0.528817	0.467105	1.38901	1.64988	1.77513	2.22399
EID2B	0.499617	1.08374	0.516817	0.472203	1.08976	1.38048	1.70985	2.07194
ZNF681	0.498271	0.607181	0.60986	0.434841	1.30556	1.25686	0.874051	1.5207
EIF5A2	0.498269	1.79478	0.329457	0.565979	1.94317	1.46671	1.64148	2.96525
PIP4K2C	0.498002	5.05215	0.375835	0.539841	5.09857	5.16822	4.52553	5.42153
FAM50B	0.497952	2.39561	0.438215	0.507985	2.37019	2.61621	2.41019	3.00178
RBPJ	0.497662	7.96946	0.322877	0.569884	7.20259	7.67325	8.07193	8.59224
CTBS	0.497474	6.53832	0.338146	0.560901	5.70785	6.08466	6.6627	7.26944
RMND5A	0.497073	5.69042	0.368077	0.544055	5.77531	6.02077	5.08464	5.81279
FBP1	0.496231	10.0012	0.203094	0.652235	7.95373	9.10371	10.7687	10.6084
SPSB3	0.495497	4.87352	0.388313	0.533187	4.79887	5.15096	4.50643	5.1119
FAM220A	0.494387	3.46405	0.279914	0.596758	4.11578	4.25702	2.0102	2.69474
USP25	0.493233	5.12332	0.347632	0.555457	5.26611	5.76832	4.38623	4.83991
PKIG	0.49289	1.30138	0.503945	0.477772	1.59046	2.21248	1.45487	1.5207
PARD6A	0.492653	1.82419	0.449552	0.502548	2.25629	2.14434	1.56971	2.43462
RPTOR	0.492322	4.67118	0.196859	0.657268	5.17305	5.83468	2.36849	2.61838
LINGO3	0.490885	3.76281	0.161915	0.687399	4.27048	5.02872	1.24048	1.34227
MORN1	0.490721	0.155499	0.685937	0.40755	0.913095	1.08575	0.81319	1.13862
KCTD11	0.490299	3.86409	0.371961	0.541937	4.00993	4.56459	3.2448	3.60277
ZFP36	0.490152	6.3361	0.365054	0.545713	6.25838	6.48407	5.90817	6.65067
MCOLN3	0.489337	2.75018	0.325678	0.568215	1.96145	2.32449	3.20981	3.67242
SNX33	0.489303	3.69562	0.191958	0.661292	4.37992	4.76791	1.45487	1.84947
NPIPA1	0.489136	3.20547	0.231598	0.630341	3.83251	4.22439	1.53243	1.9275
MKS1	0.488991	2.64756	0.386526	0.534131	2.16455	2.75975	3.02089	3.24468
SDCBP2-AS1	0.488895	0.785322	0.601897	0.437855	1.15478	1.64988	1.28598	1.37977
DPEP2	0.488594	4.18153	0.38239	0.536327	3.99669	4.16114	3.97155	4.73532
NPIPA5	0.488194	2.4768	0.266614	0.605612	3.21586	3.31902	1.24048	1.82249
ATP8B2	0.487594	1.83044	0.246893	0.619271	2.42394	3.00039	0.874051	1.00102
RGS3	0.487444	2.26952	0.337555	0.561244	2.63235	3.22319	1.67607	1.87595
LOC100289230	0.487149	1.70937	0.488051	0.484798	1.70344	2.32449	2.0102	2.11704
C9orf89	0.487007	6.17	0.306495	0.579839	5.01348	5.62879	6.5366	6.87649
EAF1	0.486611	5.41178	0.264479	0.60706	5.81608	6.32196	3.96457	4.39883
DENND4C	0.486333	6.01402	0.254034	0.614249	6.40673	6.97694	4.45258	4.83317
SLC2A11	0.486104	0.821131	0.586976	0.443591	1.36172	1.67424	1.09467	1.37977
ATP6V0C	0.485894	8.48088	0.298083	0.585087	8.71466	8.70672	7.64578	8.62237
ZC3H6	0.485646	3.5388	0.347798	0.555362	3.69718	4.33551	2.909	3.16101
FSD1L	0.485111	3.1513	0.322632	0.57003	3.71346	3.79513	2.11477	2.84975
MTRNR2L6	0.484759	2.68706	0.217653	0.640834	1.08976	2.03569	3.76211	3.36174
PDCD1	0.484546	1.01825	0.500669	0.479206	0.986375	1.49434	1.77513	1.84947
KCP	0.484305	3.02691	0.177243	0.673753	3.88615	4.0066	0.874051	1.34227
EPS8L1	0.484017	0.418046	0.59936	0.438822	0.913095	1.46671	1.09467	1.04836
SPIN3	0.483914	1.30948	0.450072	0.502301	1.99735	1.95843	1.0426	1.70923
RPLP0P2	0.483693	1.22771	0.474296	0.491018	1.54268	1.43853	1.41446	2.22399
TRIM33	0.483494	5.85308	0.342892	0.558165	5.95148	6.31131	5.21681	5.80592
PRKAG2	0.483116	6.11911	0.356422	0.5505	5.78817	6.27692	5.96698	6.43051
SLC45A4	0.482985	4.28917	0.190094	0.662839	5.05026	5.26565	1.86783	2.45233
SORL1	0.482945	7.22114	0.173107	0.677365	8.0554	8.13734	4.20266	5.05219
SLC46A2	0.482713	2.09423	0.402753	0.525671	2.48842	2.81558	1.70985	2.13908
NSMF	0.482675	3.87951	0.319789	0.571734	4.36968	4.53496	2.7718	3.47867
ZNF768	0.482598	4.17788	0.215746	0.642301	4.9599	5.02161	2.08933	2.83633
IPO11-LRRC70	0.48209	1.07329	0.516863	0.472183	1.6593	1.85564	1.09467	1.5207
SAP30	0.481795	4.49687	0.333742	0.563464	3.61291	4.21196	4.82431	5.13675
TMEM143	0.481683	2.54119	0.396966	0.52866	2.22636	2.83733	2.819	3.01376
MYBPC3	0.48161	2.22477	0.173423	0.677087	2.7209	3.53399	0.749649	0.737781
HSD17B11	0.481067	6.43093	0.337272	0.561408	6.04878	6.21495	6.25705	7.04277
NHSL2	0.480499	3.54533	0.376607	0.539425	3.71346	3.78398	3.07374	3.88291
SDHAP1	0.480362	3.79417	0.382688	0.536168	3.55387	4.26506	3.71298	3.89591
TBC1D32	0.480222	0.281604	0.605792	0.436377	0.711742	1.22422	1.19349	1.13862
LOC100130992	0.48022	1.96501	0.326557	0.567693	2.34255	3.00039	1.45487	1.55388
PRAF2	0.479876	2.94152	0.321655	0.570615	2.25629	2.49833	3.26766	3.86979
CABIN1	0.479486	5.08328	0.201194	0.653759	5.69014	6.11613	2.84963	3.31411
BROX	0.479272	5.79733	0.326497	0.567729	6.04235	6.17815	4.99158	5.79381
CD96	0.479212	0.513675	0.376345	0.539566	0.667866	0.667182	1.33009	1.9275
H2AFY	0.479036	9.31508	0.282625	0.594986	8.87188	9.38376	9.22721	9.67186
ZNF229	0.477702	0.808429	0.504512	0.477524	1.59046	1.54807	0.81319	1.41631
ZBTB42	0.47748	1.93264	0.282107	0.595324	2.71013	2.78234	0.988572	1.5207
C6orf211	0.477152	5.54003	0.335961	0.56217	5.37245	5.4392	5.21387	6.08238
LOC100506746	0.476563	0.661115	0.584627	0.444504	1.18622	1.5742	1.09467	1.26422
TSPAN10	0.476346	0.00948487	0.592269	0.441543	0.711742	0.761176	0.874051	1.30377
C21orf119	0.476155	2.46018	0.277663	0.598237	1.54268	1.85564	3.04755	3.49585
GGPS1	0.475638	4.99162	0.266935	0.605395	3.88135	4.04448	5.21681	5.97623
RIPK2	0.475269	6.1131	0.254958	0.613606	5.00027	5.04048	6.23692	7.13611
NOXA1	0.475153	1.90344	0.357435	0.549934	2.50098	2.66566	1.33009	1.84947
PCIF1	0.474321	5.54894	0.344453	0.55727	5.53697	5.89294	5.09106	5.66306
TESK1	0.473496	5.47106	0.255033	0.613554	5.93769	6.30353	4.01949	4.56674
CTDSP2	0.473347	7.40224	0.189895	0.663004	8.02584	8.41116	4.98814	5.53389
PKD1P1	0.473242	6.21974	0.132122	0.716242	6.80954	7.45812	2.50944	2.75306
ST14	0.473039	7.58951	0.259526	0.610446	7.79993	8.48469	6.45305	6.70892
PSMC3IP	0.472793	0.922733	0.534235	0.464832	1.49325	1.69821	1.09467	1.48674
RNF38	0.472648	4.81103	0.26408	0.607331	5.33961	5.5925	3.36629	4.00191
ESPL1	0.472559	3.36336	0.228069	0.632959	3.63016	4.52495	2.11477	2.09467
NUDT7	0.472204	2.23891	0.266964	0.605376	1.27664	1.64988	2.95198	3.27485
GPHN	0.471619	3.20097	0.35834	0.54943	2.99395	3.87614	3.14955	3.11728
BBS9	0.471522	2.1053	0.391433	0.531547	2.56218	2.5387	1.70985	2.46982
SPIN4	0.471171	1.94092	0.430985	0.511506	2.27103	2.45679	1.77513	2.32356
EID3	0.470558	0.288998	0.571224	0.449773	0.754324	0.972421	1.14493	1.41631
SLC25A45	0.469447	2.39951	0.385346	0.534756	2.50098	3.02902	2.2813	2.53774
ZNF799	0.469043	2.38578	0.365242	0.545609	2.19578	2.35495	2.5473	3.18239
ZFP90	0.468936	3.14711	0.292985	0.588314	3.8125	3.61804	2.03706	3.00178
KAT6B	0.468595	4.21845	0.350878	0.553616	4.18746	4.77919	3.84805	4.14488
WHAMMP1	0.468023	1.97226	0.250986	0.616381	2.58595	3.03843	1.0426	1.26422
ZBTB4	0.467849	5.58447	0.165706	0.683956	6.46878	6.44655	2.72301	3.57879
HMBOX1	0.4675	4.2614	0.309279	0.578123	3.55387	3.75571	4.40697	5.09509
PPBP	0.467295	5.9445	0.194767	0.658978	6.27492	7.10401	4.03955	4.12845
UBAP1	0.46688	5.80326	0.327184	0.567322	5.78946	5.98956	5.35131	6.0681
FAM45A	0.466651	4.27946	0.242364	0.622504	2.71013	3.32673	4.91399	5.13948
TMEM80	0.466484	3.76192	0.362316	0.547223	3.55387	3.84428	3.67072	4.24986
THAP7-AS1	0.466123	1.03348	0.507583	0.476187	1.27664	1.46671	1.49417	1.9275
OSER1	0.465986	6.34071	0.289886	0.590293	5.48261	5.77256	6.48876	7.11889
TBC1D10C	0.465981	3.61044	0.35906	0.549029	3.29731	4.06766	3.64476	3.73162
ARID3B	0.465694	3.89795	0.252425	0.615373	4.5497	4.65613	2.38949	3.09491
C19orf40	0.465297	1.96673	0.33424	0.563173	1.46789	1.79026	2.52849	2.91506
NR1D2	0.465151	4.44365	0.267961	0.604703	5.08195	4.91062	3.09945	4.12294
CCT6P1	0.464374	1.13926	0.479165	0.488801	1.72501	1.72178	1.14493	1.76697
MFSD9	0.464157	2.17217	0.357494	0.549901	2.50098	2.98099	1.8067	2.07194
MIR4458HG	0.464094	1.36802	0.411547	0.521185	1.33392	1.46671	1.83759	2.38016
NXF1	0.463873	6.72092	0.286307	0.592597	6.63325	7.52496	6.13181	6.15986
PPP2R2A	0.463863	4.64861	0.27217	0.60188	5.13528	5.36816	3.38732	4.02576
KANSL1	0.463671	4.65055	0.183905	0.668039	5.28075	5.69727	2.38949	2.8091
UBA2	0.463071	5.89069	0.327359	0.567219	5.70242	6.05597	5.62801	6.18523
BZW1	0.463018	8.41339	0.274619	0.60025	7.613	8.25282	8.61122	8.89422
TOP1MT	0.462884	3.42388	0.341794	0.558796	3.29009	4.0995	3.25628	3.29461
RAD18	0.462842	3.5916	0.344419	0.557289	3.17726	3.47972	3.68777	4.2397
MTMR3	0.462795	6.31952	0.192732	0.660652	6.81207	7.39584	4.19672	4.51712
PIGV	0.462143	3.95189	0.359398	0.548841	3.59545	3.99697	3.9785	4.44378
NACC1	0.462122	5.59788	0.11388	0.73577	6.61531	6.49694	1.49417	2.26465
CENPL	0.462113	1.70472	0.448411	0.503091	1.72501	2.12679	2.0102	2.30419
ARHGAP18	0.462112	7.19737	0.315549	0.574295	6.95811	7.29338	6.95275	7.53549
IRF2BP2	0.461949	7.41489	0.204879	0.650811	8.01767	8.31298	5.41414	6.03028
GPNMB	0.460622	11.3269	0.187775	0.664775	10.9242	10.7271	11.0324	12.1506
PHF1	0.460387	5.01606	0.245047	0.620584	5.41454	5.91228	3.67072	4.05503
LOC554206	0.460258	0.626648	0.412757	0.520573	0.795685	0.891596	1.41446	1.87595
TBC1D24	0.460057	3.24608	0.199992	0.654727	4.09522	4.04915	1.41446	2.11704
ZNF595	0.460005	1.5982	0.331016	0.565062	1.68154	1.4098	1.70985	2.7387
AMN1	0.459999	2.87864	0.295543	0.58669	2.25629	2.41402	3.17396	3.82971
GINS3	0.459372	2.7674	0.358031	0.549602	2.58595	2.84808	2.84963	3.38957
DFNA5	0.45909	6.49071	0.297346	0.585551	5.73866	6.18981	6.64426	7.10005
2022-03-01	0.458848	6.44117	0.285765	0.592947	6.73708	7.06883	5.46201	6.0347
ZNF446	0.458682	2.10059	0.406027	0.523993	2.27103	2.44268	2.06343	2.63398
PIM2	0.458597	3.52996	0.332403	0.564247	3.74019	4.1438	2.96603	3.39873
KCNJ15	0.45845	4.0899	0.181369	0.670199	4.50364	5.27961	2.16434	2.24446
SLX4	0.458098	4.18574	0.18503	0.667086	4.84639	5.20003	2.06343	2.50418
TUBG2	0.458092	1.89767	0.416937	0.51847	2.19578	2.35495	1.8067	2.36154
CXorf23	0.458044	3.41401	0.312636	0.576067	3.83251	3.98241	2.6023	3.26486
ZNF224	0.457542	3.45064	0.275837	0.599443	3.93324	4.22439	2.38949	2.90223
OGG1	0.457494	4.4997	0.336733	0.561721	4.05321	4.64076	4.56759	4.8533
WDR20	0.457093	4.5447	0.336713	0.561733	4.18746	4.57757	4.51601	5.00197
SMA4	0.456433	2.3472	0.29683	0.585876	2.8443	3.18129	1.64148	2.02538
CTC1	0.456214	4.92116	0.222166	0.637395	5.41454	5.8588	3.31233	3.73162
RNF187	0.456199	6.38827	0.313363	0.575624	5.94919	6.3084	6.33082	6.87321
MDM2	0.455505	6.68325	0.265718	0.606218	7.11339	7.30805	5.4768	6.17993
VTA1	0.455379	6.27799	0.253276	0.614778	5.18671	5.38302	6.49119	7.19382
ACTL10	0.454908	0.517603	0.460715	0.49729	0.711742	1.04896	1.45487	1.58632
POLR2J4	0.454732	2.26379	0.267703	0.604877	2.77361	3.23142	1.45487	1.70923
ZNF181	0.45456	3.12091	0.359165	0.548971	2.95797	3.34202	3.12472	3.5544
TNFAIP8	0.45452	7.37994	0.245099	0.620547	6.26023	6.52819	7.61769	8.2528
C11orf80	0.454499	1.01638	0.405874	0.524071	1.68154	1.35055	0.988572	1.9275
MOB2	0.454196	4.23196	0.340848	0.55934	4.13605	4.42797	3.99229	4.56267
ZZZ3	0.453948	4.32301	0.325849	0.568114	4.45283	4.4979	3.81739	4.63422
HMGN3-AS1	0.453921	1.46931	0.361973	0.547412	1.30556	1.43853	1.98282	2.52106
COX10-AS1	0.45333	1.33262	0.473673	0.491302	1.61378	1.99758	1.56971	1.82249
CKS2	0.453304	3.99652	0.185435	0.666743	1.96145	2.39948	4.70794	5.04345
EHD2	0.453291	0.188244	0.511278	0.474586	0.622612	1.25686	1.19349	0.952074
C17orf97	0.45249	1.60905	0.269889	0.603406	2.50098	2.35495	0.81319	1.45195
C1orf35	0.452429	3.89665	0.350133	0.554038	3.69718	4.27306	3.80181	4.07231
TRIT1	0.452348	3.42879	0.349789	0.554233	3.22346	3.72104	3.4183	3.74605
KRT79	0.452238	0.963813	0.500136	0.479441	1.38901	1.76779	1.28598	1.48674
AP4M1	0.45204	2.77836	0.353585	0.552091	2.75275	2.97119	2.72301	3.29461
ADPRHL2	0.451862	5.4099	0.260762	0.609597	4.26681	4.87428	5.83352	6.09934
TVP23C	0.451631	1.66689	0.375619	0.539957	1.68154	1.69821	1.92647	2.61838
PERP	0.451231	1.77814	0.287208	0.592015	1.24713	1.43853	2.38949	2.87623
ABHD14B	0.451224	4.9106	0.297501	0.585453	4.25574	4.62209	5.05538	5.56067
SEMA4D	0.450988	5.53616	0.181095	0.670434	5.81985	6.71888	3.72954	3.71704
PBX4	0.450193	0.570554	0.474472	0.490937	0.87501	1.04896	1.33009	1.67947
CEP78	0.449947	1.73969	0.425699	0.514107	1.78785	2.19575	2.0102	2.28455
PHF12	0.449161	4.6702	0.148897	0.699592	5.46349	5.6733	1.89745	2.43462
GPR89B	0.448841	2.99461	0.327759	0.566982	2.53801	3.00039	3.27896	3.60277
VIM	0.448597	11.7706	0.190521	0.662483	11.2507	12.0447	11.7848	11.8878
DCXR	0.44797	6.2104	0.232274	0.629843	4.72318	5.28753	6.7125	7.02365
MGAT4B	0.4479	6.71933	0.238609	0.625213	7.26971	7.3578	5.2772	6.06953
C3orf58	0.447897	4.41552	0.314868	0.574709	4.40352	4.94357	4.03289	4.34771
ARL6IP6	0.447111	4.97893	0.288819	0.590979	4.41352	4.64076	5.0322	5.67254
WDR34	0.446258	2.47521	0.345747	0.556531	2.30007	2.60358	2.65527	3.10614
KHDRBS3	0.446022	2.24084	0.166578	0.683172	1.217	0.972421	2.5473	3.68745
MANBA	0.445659	6.59027	0.267059	0.605312	6.95298	7.16654	5.54623	6.21146
GPSM3	0.445498	6.60029	0.2425	0.622407	7.11032	7.24996	5.23722	5.97317
FOXO1	0.445433	3.78652	0.336289	0.561979	3.64155	3.9677	3.66212	4.1665
ZNF845	0.445292	3.37096	0.322036	0.570387	3.55989	3.91244	2.909	3.36174
NBR2	0.445136	1.26242	0.375568	0.539985	1.99735	1.95843	0.988572	1.58632
RGL2	0.44455	5.21418	0.218593	0.640114	5.77789	6.02433	3.636	4.23459
IL2RA	0.444522	0.205202	0.531296	0.466063	0.913095	1.31999	0.874051	0.901411
MIS18A	0.444042	2.81721	0.301549	0.582913	2.27103	2.61621	3.17396	3.59482
CCR5	0.444021	6.89858	0.261369	0.609181	7.05071	7.61544	6.07785	6.39319
RTN4RL2	0.44402	2.68836	0.328913	0.5663	2.58595	3.33439	2.70637	2.7242
PLIN4	0.443831	1.52102	0.352163	0.552891	1.6593	2.51191	1.67607	1.48674
PGAP2	0.443545	3.9339	0.294926	0.587081	3.08017	3.77837	4.36518	4.47876
PRKRA	0.443305	4.95355	0.237388	0.626099	3.7922	4.08594	5.29678	5.85666
ULK1	0.443297	5.07822	0.129562	0.718887	5.73069	6.24169	1.98282	2.26465
LIPT1	0.442955	2.64541	0.304712	0.580944	2.21115	2.47077	2.95198	3.45251
RIN3	0.442925	6.705	0.248662	0.618019	6.95697	7.506	5.66293	5.98993
ZNF184	0.442699	2.91151	0.324712	0.568789	3.12142	3.08461	2.56587	3.38035
HDAC4	0.442672	4.79535	0.148076	0.70038	5.37245	5.95144	2.23565	2.46982
TGDS	0.44179	3.91484	0.248789	0.617929	2.63235	3.35715	4.55835	4.6147
FAM219B	0.441444	5.17704	0.27755	0.598312	5.49365	5.62723	4.33303	5.05219
RAF1	0.440952	7.05274	0.2768	0.598806	7.09124	7.60715	6.47409	6.83322
FDXR	0.440336	2.39437	0.341534	0.558945	2.47576	2.565	2.34718	3.00178
RAVER1	0.440274	5.65431	0.2029	0.652391	6.12783	6.59433	4.0262	4.41246
SMAD3	0.439522	0.73828	0.464248	0.495645	1.18622	1.72178	1.19349	1.18171
FAM110A	0.439402	4.86039	0.291651	0.589165	5.10269	5.14225	4.17874	4.98383
ZNF558	0.439362	3.49739	0.28261	0.594996	3.8125	4.2408	2.73946	3.10614
ACAD8	0.439285	4.77417	0.30042	0.58362	4.55272	5.30714	4.59044	4.68378
LGALS8	0.439275	6.53612	0.29712	0.585693	6.44542	6.84966	6.17629	6.64106
ZNF525	0.438754	2.66715	0.239759	0.62438	2.98504	3.6915	1.89745	1.9526
GPR161	0.438655	0.769534	0.428155	0.512895	1.49325	1.69821	0.874051	1.18171
HMGXB4	0.438279	4.37227	0.310549	0.577343	4.29953	4.82343	4.09173	4.40339
CARF	0.437661	2.40775	0.313124	0.57577	2.8443	2.94138	1.92647	2.53774
PSD4	0.437622	5.42368	0.189375	0.663438	6.03373	6.32869	3.53597	4.07231
SIVA1	0.437378	5.71162	0.224368	0.635732	4.2778	4.94858	6.26417	6.43831
C5AR2	0.437256	4.10609	0.238611	0.625211	4.40017	5.03814	3.0607	3.24468
TMEM52B	0.43709	3.99435	0.266721	0.60554	3.02036	3.47972	4.41723	4.76396
ANG	0.436754	2.42577	0.34409	0.557478	2.41069	2.77109	2.49012	2.86305
WDR19	0.436002	3.07244	0.262247	0.608581	3.61291	3.76708	2.11477	2.69474
HCFC1R1	0.435582	5.38968	0.251859	0.615769	4.4689	4.82343	5.65428	6.14769
CD81	0.435525	8.59771	0.218213	0.640405	9.09744	8.91212	7.41053	8.46337
KIAA1328	0.435244	1.19377	0.443177	0.505593	1.6593	1.79026	1.33009	1.795
COL15A1	0.435172	0.767955	0.409903	0.522019	1.56677	1.31999	0.81319	1.58632
NOTCH2NL	0.435129	6.80059	0.27293	0.601373	6.36441	6.55796	6.71977	7.38918
SMG1P7	0.435082	2.5766	0.272908	0.601388	2.89275	3.45884	2.0102	2.18216
ITPKB	0.434996	5.07911	0.21675	0.641528	5.54761	5.94018	3.66212	4.10065
ARHGAP19	0.434664	4.0988	0.176048	0.674792	4.69066	5.13129	2.18851	2.52106
LMO4	0.434303	5.36797	0.293397	0.588052	5.16912	5.49498	5.16903	5.6913
MEP1A	0.434016	3.57068	0.317375	0.573189	3.31164	3.63676	3.59139	4.06657
SVIP	0.433983	2.7689	0.291663	0.589157	2.51343	2.5387	2.86471	3.61068
ZNF75D	0.433679	3.53003	0.214062	0.643602	4.18357	4.33932	2.08933	2.66468
CANT1	0.433412	5.55968	0.153911	0.694825	6.2731	6.5481	3.04755	3.57879
HLA-H	0.433236	5.97682	0.0975283	0.754816	1.84807	2.01676	6.61112	7.24043
FAM26F	0.433175	2.41995	0.305413	0.580509	2.13262	2.3398	2.68954	3.21387
SPDL1	0.433002	3.0066	0.312606	0.576085	2.93038	3.01	2.9378	3.63414
JARID2	0.432766	6.33176	0.198241	0.656144	6.68782	7.33505	4.80881	5.01395
DUSP4	0.432713	3.69538	0.281076	0.595997	3.90517	4.40631	3.07374	3.37107
EXTL2	0.432533	1.31423	0.374438	0.540595	1.6593	1.49434	1.45487	2.26465
PTK6	0.432251	1.11037	0.407358	0.523314	1.68154	1.93845	1.14493	1.45195
FSTL3	0.432208	1.57153	0.392753	0.530856	2.01497	2.16168	1.49417	1.97727
NPEPPS	0.432106	6.2931	0.275936	0.599377	6.41505	6.80898	5.65211	6.11053
RAB40C	0.432017	4.02168	0.289022	0.590848	4.20291	4.68939	3.40804	3.73162
SIK2	0.431854	3.9204	0.110028	0.740112	4.66578	5.07292	0.874051	1.09419
SBNO2	0.431567	6.79447	0.102338	0.749042	7.54906	7.93699	2.5842	2.98971
CFDP1	0.431526	5.34431	0.261484	0.609103	4.52224	5.02872	5.61693	5.94842
TCF19	0.431421	1.52684	0.345662	0.556579	2.19578	2.07283	1.19349	1.90196
IFNAR1	0.431295	7.77093	0.265853	0.606127	7.70509	8.10633	7.37083	7.82815
CTSF	0.431225	1.81679	0.288454	0.591213	2.57412	2.29336	1.19349	2.04885
LINC00115	0.431151	1.40205	0.393616	0.530405	1.33392	1.79026	1.98282	2.11704
PIGA	0.431142	3.48584	0.28239	0.595139	3.78709	3.50031	2.89439	3.96538
LOC101926888	0.430994	0.228779	0.396504	0.5289	0.622612	0.714945	1.19349	1.55388
TMEM187	0.430914	2.13812	0.360677	0.54813	2.19578	2.59083	2.23565	2.53774
ZNF701	0.430893	3.98604	0.32056	0.571271	3.80745	4.16974	3.88549	4.33345
RASL10A	0.43061	1.64018	0.237182	0.626249	0.87501	1.4098	2.62017	2.55423
SARM1	0.430482	1.64332	0.230482	0.631167	2.48842	2.52537	0.81319	1.26422
PMP22	0.430317	7.02649	0.239571	0.624516	6.92238	6.59113	6.55182	7.73854
BRAP	0.429719	4.92296	0.289818	0.590337	4.74446	4.93352	4.72042	5.36422
FAM188A	0.42951	4.19883	0.251909	0.615734	3.388	3.5927	4.44257	5.05219
LOC388813	0.429468	0.973166	0.391833	0.531338	1.08976	1.25686	1.60604	2.00153
CDS2	0.429306	6.54642	0.256035	0.612858	6.14393	6.10833	6.3841	7.27068
PPP2R2D	0.429295	4.68473	0.298851	0.584603	4.53756	5.0025	4.4822	4.84327
BBS1	0.429104	2.62748	0.252541	0.615291	3.10506	3.46583	1.83759	2.18216
DUSP28	0.429041	2.29415	0.303832	0.58149	1.84807	2.3398	2.78771	2.97753
NR2C2	0.428914	5.35061	0.140873	0.707414	6.06578	6.38698	2.65527	3.11728
KIAA1715	0.428614	4.63675	0.294697	0.587226	4.67135	4.90806	4.2436	4.82978
SESN1	0.428506	4.37812	0.294143	0.587578	4.11169	4.82616	4.30567	4.40793
NPRL2	0.427952	3.88505	0.260336	0.609889	3.12142	3.34202	4.14826	4.72807
HMGB2	0.427796	5.74089	0.256989	0.612197	5.14931	5.34178	5.7868	6.43497
KCNE1	0.427534	2.39199	0.298677	0.584713	2.68833	3.12936	2.03706	2.30419
FLOT1	0.427498	7.31785	0.267885	0.604754	7.2784	7.58564	6.90434	7.44663
HBP1	0.4272	6.70937	0.26909	0.603943	6.43646	6.55057	6.50568	7.23852
SELPLG	0.426989	7.01911	0.254568	0.613877	7.17982	7.04392	6.36435	7.34721
POLR2A	0.426944	6.89693	0.180367	0.671058	7.36639	7.87855	5.12901	5.45924
PELI3	0.426699	3.60035	0.251766	0.615834	4.02305	4.35071	2.65527	3.09491
ZCWPW1	0.426555	2.18319	0.329755	0.565803	2.28562	2.29336	2.18851	2.88929
CKMT2-AS1	0.426553	0.99422	0.425406	0.514252	1.217	1.4098	1.53243	1.90196
ZMYND8	0.426504	4.96497	0.281797	0.595526	4.86351	5.44452	4.66983	4.91526
PPP4R2	0.426098	4.03464	0.247337	0.618956	4.57367	4.63766	2.909	3.61854
ANKDD1A	0.426097	1.73235	0.332884	0.563966	2.22636	2.48461	1.45487	1.82249
PCOLCE2	0.425738	2.03308	0.324562	0.568879	1.99735	2.79351	2.21227	2.09467
RNF139	0.425255	5.37297	0.250928	0.616422	4.7758	4.88997	5.41158	6.12992
ZBTB49	0.424512	2.15535	0.309933	0.577721	2.57412	2.83733	1.77513	2.18216
ZDHHC8	0.424129	4.02058	0.141906	0.706393	4.7205	5.08887	1.64148	1.97727
ARHGAP21	0.424051	5.06716	0.174249	0.676363	5.73601	5.95765	3.09945	3.66484
PRDX2	0.423856	4.31819	0.224938	0.635303	3.23101	3.50711	4.69535	5.21921
STAC	0.423403	3.84182	0.279541	0.597002	3.59545	4.5081	3.75404	3.63414
KLF6	0.42307	8.31607	0.23173	0.630244	7.88921	8.0237	8.21186	8.9211
TMEM14A	0.422695	2.89316	0.17802	0.67308	1.41578	1.81239	3.67072	3.91519
NCKIPSD	0.422586	5.07014	0.280904	0.59611	5.04383	5.43386	4.71211	5.14221
CDC42SE2	0.422462	6.02381	0.268487	0.604349	5.9943	6.02196	5.61915	6.4238
RALGAPA2	0.422261	4.23361	0.166637	0.683119	4.83899	5.24952	2.3036	2.64941
RSBN1	0.422237	4.62754	0.275603	0.599598	4.67412	5.18315	4.17269	4.47443
CIDECP	0.422064	3.39962	0.229221	0.632102	2.32853	2.78234	3.95756	4.2397
BCKDK	0.421665	7.21471	0.2462	0.619763	6.50742	6.91885	7.36421	7.78993
USF2	0.421583	6.84457	0.186719	0.665661	7.53958	7.52245	5.04879	5.89115
PPP1CB	0.421293	7.27314	0.262224	0.608596	7.20162	7.51699	6.90434	7.42605
FAM135A	0.421057	3.04021	0.224038	0.63598	3.68622	3.76141	1.89745	2.50418
ST18	0.420921	2.10629	0.183501	0.668382	2.58595	3.28778	1.14493	1.13862
DLGAP1-AS1	0.420885	2.57629	0.267399	0.605082	2.14868	2.29336	2.87962	3.46128
SNTB1	0.420741	4.60672	0.177571	0.673469	5.43595	5.25357	2.68954	3.61068
LOC100288069	0.420495	2.61148	0.219851	0.639153	3.08851	3.5669	1.70985	1.9275
PPP3CA	0.420458	4.73692	0.202287	0.652881	5.33436	5.5086	3.22157	3.82971
TMEM222	0.420098	5.13097	0.248369	0.618226	4.3867	4.75939	5.34863	5.79034
GNA15	0.419315	6.5953	0.221339	0.638022	6.85977	7.41675	5.5392	5.81107
MED15	0.418921	5.90346	0.224689	0.63549	6.23225	6.64375	4.85105	5.26
TMEM183B	0.418691	5.58397	0.245039	0.62059	4.84885	5.16392	5.76085	6.26505
ZNF254	0.418661	2.44555	0.284262	0.593921	2.91169	2.79351	1.95492	2.75306
ACYP1	0.418581	1.875	0.198462	0.655965	0.986375	1.22422	2.67251	3.01376
DEGS1	0.418428	7.71747	0.244628	0.620883	7.20786	7.53415	7.72587	8.23245
ZNF568	0.41819	1.92774	0.352891	0.552481	2.06657	2.26155	2.03706	2.50418
GPRC5C	0.418162	1.7651	0.336041	0.562123	2.16455	2.01676	1.64148	2.43462
ITGB2-AS1	0.417572	5.00831	0.26801	0.60467	4.60309	5.36067	5.03886	5.08944
2022-03-06	0.417184	6.09028	0.214605	0.643181	6.53668	6.80967	4.83965	5.38281
NINJ1	0.417137	9.14236	0.184877	0.667215	8.15113	8.29198	9.31574	10.0078
ZNF234	0.416979	3.26284	0.266434	0.605734	3.60712	3.91244	2.6023	3.03741
RAD51B	0.416421	1.67049	0.254504	0.613922	1.56677	1.35055	1.92647	2.84975
PCGF1	0.416276	3.83814	0.238206	0.625505	2.98504	3.23961	4.17269	4.69126
THAP9-AS1	0.416201	3.35898	0.288434	0.591226	2.96705	3.47972	3.56394	3.80236
PPP1R16A	0.416169	2.93567	0.219455	0.639455	3.39474	3.84428	1.98282	2.24446
SP4	0.416055	2.58362	0.227091	0.633689	3.16152	3.40161	1.67607	2.09467
BRCA1	0.415799	2.82626	0.258039	0.61147	3.26822	3.50711	2.13977	2.60261
EXD3	0.415441	1.8212	0.349441	0.55443	2.13262	2.42842	1.77513	2.11704
GPBP1L1	0.415065	6.36384	0.251528	0.616001	6.58023	6.81378	5.63682	6.22182
FAM134A	0.414961	6.28358	0.229578	0.631837	6.66219	6.92521	5.21681	5.7693
SESTD1	0.414922	4.78306	0.2464	0.619621	5.11296	5.37561	3.92197	4.45261
ATXN3	0.414727	5.11772	0.262064	0.608706	4.5914	5.09339	5.24011	5.54219
CDK2	0.414347	3.73132	0.258098	0.61143	4.01869	4.38433	3.04755	3.44369
RNF11	0.414321	5.15142	0.240209	0.624055	5.5385	5.57804	4.2436	5.00197
RFX3	0.414272	2.9594	0.230748	0.63097	3.44109	3.77274	2.06343	2.43462
PMS2P9	0.414269	2.42121	0.227341	0.633502	2.92106	3.32673	1.64148	1.90196
USP12	0.41399	6.27244	0.261621	0.609009	6.35579	6.64298	5.74056	6.27005
UAP1	0.413982	4.19644	0.247262	0.619009	3.35379	3.8603	4.57678	4.84327
AGPAT5	0.413893	4.66993	0.242906	0.622115	3.90989	4.19942	4.90308	5.40798
TBC1D25	0.412785	4.0389	0.269496	0.60367	4.14408	4.68039	3.55468	3.79544
C17orf103	0.412672	3.49004	0.146334	0.702064	4.328	4.38802	1.41446	1.9526
SIAH2	0.412036	4.7051	0.274646	0.600232	4.45928	4.93352	4.62183	4.94057
LOH12CR1	0.41197	3.6613	0.228846	0.632381	2.63235	3.20657	4.21448	4.37117
ZNF600	0.411969	2.91654	0.291152	0.589483	3.07177	3.15556	2.67251	3.31411
ZADH2	0.411953	4.88707	0.264864	0.606798	5.00468	5.20422	4.39144	4.98687
ARL4C	0.411907	6.45067	0.181898	0.669747	7.24613	6.73272	4.76127	6.07383
LOC653513	0.411874	1.78646	0.247259	0.619011	1.63672	1.43853	2.03706	2.94037
SNX9	0.411792	7.26027	0.246362	0.619648	7.24426	7.68716	6.81597	7.19119
NRF1	0.411531	3.77755	0.265535	0.606343	4.04036	4.35071	3.1618	3.61068
ATL2	0.411422	4.46099	0.26991	0.603392	4.55573	4.92084	4.00595	4.42597
FAM160A2	0.41104	4.46225	0.23286	0.629412	4.87079	5.12909	3.4685	3.98376
VPS37B	0.410662	4.75545	0.250329	0.616844	4.98471	5.35315	4.04618	4.46574
NOTCH2	0.410548	8.34111	0.137404	0.710876	8.96915	9.34657	5.96872	6.40574
CTC-338M12.4	0.410398	0.604286	0.369781	0.543124	0.711742	1.28877	1.60604	1.41631
AHNAK2	0.410336	1.15162	0.249177	0.617655	1.56677	2.36995	1.09467	0.901411
PAPD7	0.410303	4.12991	0.159295	0.689807	4.75236	5.12909	2.23565	2.58666
MBD5	0.409853	1.37859	0.259932	0.610167	2.03238	2.38479	0.988572	1.18171
TICAM2	0.409844	4.33529	0.266681	0.605567	4.53451	4.62209	3.79396	4.48307
LOC100287042	0.409513	1.95844	0.152009	0.696623	2.50098	3.1982	0.874051	0.848903
LINC01138	0.408934	0.892074	0.344209	0.55741	1.63672	1.81239	0.874051	1.18171
SPDYE1	0.408805	0.140668	0.414916	0.519485	0.950201	1.35055	0.749649	0.737781
HSPB7	0.408767	1.47327	0.25732	0.611968	1.05611	1.31999	2.23565	2.52106
MFSD10	0.408625	6.17221	0.257529	0.611823	5.73468	6.26894	6.19579	6.4669
ABHD14A	0.40862	2.92078	0.204943	0.65076	1.8676	2.24538	3.54535	3.8432
RBBP6	0.408576	5.16787	0.251602	0.615949	5.33436	5.57157	4.58135	5.13675
AGO2	0.408263	3.9902	0.222166	0.637394	4.2778	4.87952	3.0607	3.22421
SIGLEC7	0.407588	6.33242	0.243435	0.621736	5.69014	6.09372	6.47409	6.87485
CCDC101	0.407563	4.10993	0.246801	0.619336	3.388	3.76708	4.40697	4.79204
FTH1P3	0.40737	5.60575	0.0845959	0.771163	1.59046	1.67424	6.2165	6.8936
PBX3	0.407369	4.50901	0.251645	0.615919	4.41683	4.28498	4.22035	5.13675
GREM1	0.40728	5.29271	0.249842	0.617186	4.73652	5.44629	5.45455	5.53597
EIF3F	0.406776	6.37616	0.251722	0.615865	5.95263	6.33252	6.36832	6.7921
IGSF8	0.406507	4.04795	0.270974	0.602679	4.24458	4.36948	3.54535	4.1825
CCNI	0.406255	6.89632	0.247172	0.619074	6.747	7.06135	6.63439	7.1258
BPGM	0.405972	4.86106	0.20255	0.65267	3.87654	3.95781	5.09746	5.80419
FBXO46	0.405723	3.38975	0.228654	0.632524	3.90517	4.0538	2.43059	2.98971
GNG7	0.405697	2.16907	0.259941	0.610161	2.75275	2.38479	1.64148	2.63398
FAM193B	0.40546	4.88171	0.140359	0.707924	5.4012	5.99682	2.75572	2.92777
DGKE	0.405394	3.46955	0.142058	0.706243	3.96531	4.63456	1.67607	1.73839
IRAK3	0.40538	6.57338	0.179819	0.671529	7.07611	7.43736	5.00184	5.43717
DUS4L	0.405194	1.57878	0.361878	0.547465	1.74626	2.17881	1.83759	2.00153
SCAMP1	0.405067	5.5088	0.241067	0.623437	5.17892	5.29147	5.40643	6.08806
GFRA2	0.404972	2.27453	0.307295	0.579345	2.32853	2.565	2.34718	2.78135
ZNF598	0.404758	4.16318	0.168135	0.681775	4.91603	4.94357	2.36849	3.03741
USE1	0.404724	3.80607	0.244485	0.620986	2.97607	3.82808	4.30014	4.17718
LOC100630923	0.404636	2.37632	0.282025	0.595377	2.71013	2.95138	2.06343	2.4871
ZNF414	0.404098	3.24294	0.279669	0.596918	2.96705	3.64295	3.37684	3.42587
PRDX4	0.403974	6.17816	0.144398	0.703948	3.90044	4.39169	6.86271	7.14838
ATXN7L2	0.403753	1.29899	0.312413	0.576203	1.84807	2.21248	1.19349	1.37977
MIPEPP3	0.403634	0.538846	0.355575	0.550974	0.950201	0.891596	1.19349	1.76697
KLHL17	0.403598	2.54947	0.150247	0.698299	3.22346	3.61804	1.09467	1.30377
TMEM120A	0.403379	5.47584	0.236859	0.626484	4.82657	5.33415	5.6758	5.95465
VPS37C	0.402932	5.48051	0.177265	0.673734	6.05411	6.28584	3.90749	4.4482
TCTN2	0.402854	2.1715	0.180551	0.6709	2.80433	3.20657	1.14493	1.34227
ARL4D	0.402301	0.643796	0.368139	0.54402	1.44207	1.19083	0.81319	1.55388
C22orf39	0.401707	4.59334	0.222303	0.637291	3.86201	3.99214	4.7733	5.41703
ELL	0.401402	4.71343	0.207452	0.648772	4.97348	5.57319	3.76211	3.93422
TOM1L2	0.400686	4.03958	0.186029	0.666243	4.67135	4.83158	2.56587	3.11728
ZNF529	0.400684	3.16778	0.251162	0.616258	3.54177	3.77274	2.52849	3.00178
RBM4B	0.400221	3.88059	0.274405	0.600392	3.63016	4.0066	3.89286	4.26497
ZNF34	0.399703	2.86839	0.275042	0.599969	2.58595	3.0755	3.09945	3.30439
IL15	0.39967	2.65	0.202345	0.652835	1.68154	2.16168	3.35565	3.49585
EPB41L3	0.399489	8.83494	0.170786	0.679414	9.25042	9.60259	7.5517	7.99601
SPTLC2	0.399473	5.55996	0.220572	0.638604	5.95263	6.05481	4.60846	5.28245
ELF2	0.399435	4.27424	0.262814	0.608193	4.35246	4.51486	3.90019	4.49594
MED13L	0.399394	5.75487	0.138844	0.709433	6.39417	6.75502	3.50744	3.90879
RAD51AP1	0.399185	2.66795	0.204588	0.651043	2.58595	2.12679	2.50944	3.7097
DPYSL3	0.398814	5.41788	0.242488	0.622415	5.29704	5.84813	5.15684	5.38512
ADAMDEC1	0.398803	9.33703	0.176675	0.674246	8.36674	8.77556	9.62523	10.0125
RBM22	0.398721	5.74514	0.237771	0.625821	5.4162	5.58287	5.65428	6.27129
MMGT1	0.39837	4.86356	0.21247	0.644838	5.37245	5.39406	3.75404	4.48737
PRRC2B	0.398109	6.42223	0.110864	0.739162	7.13671	7.50727	3.30129	3.68745
SAP130	0.398027	4.34445	0.227986	0.633021	4.80141	4.79594	3.4183	4.1665
2022-09-01	0.397781	-0.106263	0.449287	0.502674	0.622612	0.891596	0.932448	1.00102
CYB5RL	0.397638	1.88854	0.321895	0.570471	2.09998	2.22902	1.95492	2.45233
XAB2	0.39761	4.98068	0.123471	0.7253	5.68327	6.02196	2.43059	2.8091
RPS6KA2	0.397397	5.65848	0.214538	0.643234	5.99208	6.26694	4.7369	5.2372
KIAA1191	0.397299	5.28144	0.246315	0.619682	5.17892	5.44982	5.0322	5.53597
RPS6KA4	0.397294	4.89924	0.15035	0.698201	5.647	5.73541	2.86471	3.49585
YTHDC1	0.397136	5.44354	0.215033	0.642851	5.63423	6.16208	4.67411	4.92163
ZNF707	0.396953	3.1114	0.163023	0.686388	3.94707	3.84964	1.53243	2.20323
ZBTB44	0.396903	4.58439	0.157571	0.691403	5.10886	5.58769	2.86471	3.12834
IKZF1	0.396792	6.35679	0.196618	0.657465	6.74502	7.11685	5.18413	5.59296
RASGRP4	0.396731	3.93376	0.141103	0.707187	4.62621	4.93099	1.89745	2.26465
SLC25A36	0.39671	4.94214	0.249626	0.617339	4.68517	5.28358	4.86236	5.03172
PRKAR1B	0.396617	1.10123	0.380166	0.537515	1.49325	1.59987	1.41446	1.84947
CSF2	0.396606	0.257589	0.347994	0.555251	0.527611	1.19083	1.41446	1.04836
LOC113230	0.395545	0.0490787	0.44138	0.506457	0.711742	0.932574	0.988572	1.13862
PHYKPL	0.395492	4.92208	0.250706	0.616578	4.72853	5.17677	4.78919	5.10631
C21orf67	0.39544	3.38199	0.10685	0.743759	3.63016	4.75369	1.45487	1.18171
PLEKHF2	0.394921	5.61379	0.22213	0.637422	5.17892	5.25357	5.5763	6.27751
ALDH3B1	0.394912	6.23417	0.239993	0.624212	6.20852	6.63757	5.84686	6.19709
CAMK2G	0.39469	3.24284	0.118564	0.730597	4.2778	3.98728	0.988572	1.67947
C11orf30	0.394327	3.91479	0.21502	0.642861	4.28144	4.71604	2.97994	3.27485
COL8A2	0.393975	4.25868	0.14824	0.700223	4.89001	5.23935	2.36849	2.7242
SH3RF3	0.393884	2.15787	0.27267	0.601546	2.31437	2.93131	2.08933	2.11704
ANKRD44	0.393737	5.57805	0.218231	0.640391	5.93191	6.05713	4.69955	5.34065
SFR1	0.39353	3.6698	0.215386	0.642579	3.02906	3.0755	3.87063	4.56267
KBTBD11	0.393473	1.50888	0.213575	0.64398	2.08337	2.60358	1.0426	1.09419
FKBPL	0.393406	2.0272	0.300632	0.583486	1.96145	2.29336	2.32556	2.61838
TBC1D15	0.392834	5.21388	0.241812	0.6229	5.14731	5.42849	4.93557	5.41928
TMEM106C	0.392783	3.20508	0.239954	0.624239	2.8443	2.90066	3.33416	3.99589
CDK18	0.392501	3.22283	0.242359	0.622508	3.66963	3.57986	2.5473	3.32376
CTBP1-AS2	0.392037	2.94642	0.216509	0.641713	3.36757	3.74425	2.18851	2.4871
DUSP22	0.391906	5.42871	0.227004	0.633754	5.66385	5.70616	4.77729	5.49811
AKNA	0.391737	5.75146	0.0897925	0.764441	6.67471	6.72691	1.95492	2.53774
TRIM25	0.391677	6.78357	0.122945	0.725862	7.28295	7.92879	4.38623	4.51291
ARHGAP26	0.391637	6.1479	0.183088	0.668733	6.53516	6.97877	4.90673	5.23208
RRAD	0.391444	0.146776	0.4214	0.516239	0.711742	1.15665	1.09467	1.00102
ZFYVE21	0.391327	5.06775	0.199182	0.655382	4.09108	4.36575	5.3909	5.87319
RNF167	0.391311	5.33995	0.198861	0.655641	5.76753	5.99682	4.25509	4.78157
HIST2H2BE	0.389413	3.99578	0.248592	0.618068	4.04036	4.56785	3.64476	3.84989
FGD3	0.389337	5.64624	0.188998	0.663752	6.09714	6.35153	4.45756	4.95927
FAM126B	0.389109	4.64492	0.218184	0.640427	4.94849	5.2816	3.84045	4.24986
ATP11B	0.388501	5.63742	0.163373	0.68607	6.05198	6.57989	4.19672	4.42597
RAB3IL1	0.388469	4.45536	0.208176	0.648201	4.91838	4.48418	3.56394	4.72807
MMP1	0.388253	6.94835	0.218719	0.640018	6.49491	6.76357	6.95099	7.45269
ZNF10	0.387458	1.30449	0.313092	0.575789	1.94317	1.81239	1.19349	1.84947
CCDC28A	0.387296	5.52915	0.189991	0.662924	4.54667	4.77356	5.82005	6.35015
PTGES3	0.38729	8.27541	0.18588	0.666368	7.59188	7.75406	8.36779	8.97779
SIN3A	0.387102	4.86452	0.132756	0.715591	5.50771	5.87203	2.72301	3.07218
MECP2	0.387089	5.51817	0.179987	0.671384	6.01306	6.25689	4.22035	4.72443
LMBRD1	0.386942	6.52506	0.223778	0.636176	6.15192	6.34301	6.46422	7.03911
DEAF1	0.386752	4.02175	0.254373	0.614013	3.69718	4.23262	4.10449	4.29472
TAB2	0.386585	6.03025	0.138483	0.709794	6.70759	6.94662	3.90019	4.40339
SLC35A5	0.386552	5.2749	0.22644	0.634176	5.10681	5.16607	5.07171	5.76753
FOXJ3	0.386228	4.91302	0.207609	0.648648	5.15925	5.62723	4.11713	4.39426
TMEM91	0.386185	4.68251	0.183082	0.668738	3.36069	4.0351	5.3051	5.34776
RAB40B	0.386001	2.16472	0.196895	0.657239	1.30556	1.89764	3.02089	2.94037
CCDC146	0.385988	1.2203	0.262516	0.608397	2.06657	1.89764	0.874051	1.48674
BTN3A3	0.385985	2.92459	0.237287	0.626172	3.22346	3.57986	2.45071	2.76727
SH3BP5-AS1	0.385715	4.26784	0.140026	0.708255	4.81405	5.32071	2.43059	2.63398
SKIL	0.385522	6.02228	0.168794	0.681186	6.63253	6.72836	4.4822	5.13401
CCNDBP1	0.385506	6.72162	0.186855	0.665547	5.69424	5.9364	7.00726	7.5282
TCEA2	0.385081	1.76846	0.251986	0.61568	1.38901	1.76779	2.43059	2.60261
POLR2H	0.384558	4.64471	0.212805	0.644578	3.83747	4.26105	4.97778	5.28739
TNRC6C	0.38443	2.38601	0.178575	0.6726	3.01161	3.30349	1.41446	1.70923
RNF130	0.384379	9.78317	0.158328	0.6907	9.03269	9.18001	9.90018	10.5207
ARL6IP1	0.384361	8.39235	0.177945	0.673146	7.52774	7.76544	8.59719	9.12581
SDR39U1	0.383975	4.63036	0.221125	0.638184	3.98779	4.36948	4.86611	5.21921
GINM1	0.383914	4.8607	0.20744	0.648781	3.99225	4.44931	5.21974	5.49811
GPC1	0.383741	0.794416	0.368608	0.543764	1.44207	1.5742	1.0426	1.37977
ERI1	0.383718	3.93569	0.244537	0.620948	3.91459	3.90731	3.70463	4.4349
DSTNP2	0.383591	1.53279	0.249001	0.617779	2.19578	2.36995	1.14493	1.48674
ARL8A	0.383355	5.57144	0.204084	0.651445	5.95491	5.67027	4.72456	5.75511
UBE2D2	0.383234	6.32943	0.218969	0.639827	5.90026	6.0892	6.31445	6.88303
C19orf68	0.383114	2.57913	0.117174	0.73212	3.40814	3.59907	0.81319	1.09419
ELF4	0.383045	5.75334	0.149944	0.698589	6.33227	6.64683	4.00595	4.43044
FANCI	0.382959	1.81896	0.246703	0.619407	2.21115	2.72518	1.56971	1.64909
FASTKD3	0.382612	3.26587	0.225617	0.634793	2.71013	2.99072	3.5823	3.98984
PTPN12	0.382207	7.54373	0.138066	0.710211	8.06045	8.52837	5.66508	5.95465
RFC3	0.382137	2.73378	0.217383	0.641041	2.13262	2.45679	3.19796	3.52123
EPOR	0.381994	2.52873	0.254449	0.61396	2.80433	2.96132	2.2813	2.76727
DBP	0.381966	2.55768	0.245074	0.620565	2.74221	2.62873	2.38949	3.16101
PIGO	0.381592	4.90183	0.233127	0.629215	4.80901	5.21464	4.67838	5.01096
CERK	0.381269	5.70777	0.137384	0.710895	6.20852	6.73634	3.84805	4.06081
MED28	0.381177	5.39039	0.190273	0.662689	4.36625	4.807	5.78878	6.08664
SNHG21	0.380583	1.10908	0.239675	0.624441	0.795685	1.28877	2.11477	2.00153
PEX7	0.380501	2.66563	0.210769	0.646166	1.99735	2.39948	3.20981	3.43481
TADA1	0.380148	3.3632	0.205604	0.650235	2.69927	2.85875	3.67927	4.21398
FAM129B	0.379627	8.31782	0.0810492	0.775881	8.86553	9.57999	4.53026	4.57079
BAG2	0.379447	1.96465	0.178955	0.672273	1.18622	1.4098	2.70637	3.03741
NTPCR	0.379146	4.06535	0.172064	0.678284	3.01161	3.04779	4.39144	5.07808
PDXK	0.378872	8.95774	0.172297	0.678078	8.15883	8.5913	9.19701	9.52049
NAF1	0.378842	2.34365	0.180854	0.67064	2.94883	3.24775	1.45487	1.73839
ZFP82	0.37844	1.90918	0.200305	0.654475	1.51817	1.46671	2.34718	3.03741
TTC39C	0.377333	3.66082	0.214972	0.642898	4.10348	4.0995	2.89439	3.57879
PPP1R11	0.376945	6.79528	0.191156	0.661956	6.0992	6.22323	6.90707	7.53081
PHF3	0.376396	5.5488	0.183419	0.668451	5.95947	6.23965	4.46747	4.91845
C19orf47	0.376235	3.06082	0.217032	0.64131	3.42141	3.74999	2.45071	2.78135
TBC1D22A	0.375621	5.3765	0.2063	0.649683	5.41786	5.98956	4.89576	5.05798
MMP3	0.375499	5.73117	0.138905	0.709372	3.78195	4.5808	6.53071	6.43942
ABTB1	0.375305	6.09656	0.212554	0.644773	6.12479	6.18027	5.6928	6.37705
ARHGAP6	0.375217	2.0848	0.150008	0.698527	2.81442	3.09368	0.988572	1.22356
BOLA1	0.375008	2.65624	0.20684	0.649255	1.96145	2.52537	3.26766	3.30439
ZNF25	0.37495	3.6529	0.236595	0.626676	3.71884	4.06766	3.38732	3.73162
EVL	0.374912	5.5907	0.150405	0.698149	5.80726	6.63291	4.37574	4.2898
IMPDH2	0.374772	5.24384	0.217595	0.640879	4.89478	5.25761	5.25163	5.61867
ZNF148	0.374307	5.27678	0.219603	0.639343	5.17305	5.45159	5.05538	5.50661
MPZL1	0.37388	6.73433	0.202452	0.652749	6.36613	6.42068	6.64644	7.33354
ARRDC2	0.37378	6.13504	0.175301	0.675443	6.48547	6.9131	5.04549	5.35248
SLC25A5-AS1	0.373253	0.905464	0.309222	0.578158	1.217	1.19083	1.41446	1.9526
BEST1	0.373107	4.76384	0.212939	0.644474	5.01348	5.24343	4.11713	4.60286
CXCL3	0.373093	6.21666	0.214906	0.642949	6.04664	6.16423	6.00829	6.62748
MICU2	0.37289	5.98156	0.203188	0.65216	5.47148	5.69876	6.04845	6.55558
TRPT1	0.372726	3.75375	0.170231	0.679907	2.60934	2.90066	4.27215	4.65731
DAG1	0.372499	4.23633	0.159832	0.689312	4.77322	5.10464	2.84963	3.20345
ZNF789	0.371878	1.8695	0.280414	0.59643	1.84807	2.38479	2.21227	2.24446
VAT1	0.37184	8.516	0.177673	0.673381	8.17631	8.17625	8.37866	9.12063
ZMIZ1-AS1	0.371711	6.22039	0.202419	0.652775	5.47785	6.08693	6.50448	6.62651
ARNT	0.371145	5.40966	0.188747	0.663962	5.77918	5.97492	4.50162	5.02582
PPIF	0.371078	7.77127	0.195808	0.658126	7.75378	8.17278	7.37347	7.69319
MMP17	0.370681	1.92087	0.26451	0.607039	2.09998	2.64114	1.98282	2.02538
LOC613037	0.369983	4.92762	0.131165	0.717227	5.45221	5.95393	3.11214	3.31411
SUV420H2	0.369951	2.40135	0.125038	0.723633	3.12142	3.45884	0.988572	1.18171
AGTPBP1	0.369717	4.63085	0.183781	0.668144	5.16518	5.15961	3.53597	4.23459
FRA10AC1	0.36968	3.5565	0.221759	0.637703	3.23101	3.37955	3.66212	4.19832
RAB6A	0.369236	7.07274	0.202109	0.653024	6.80068	7.02332	6.95364	7.46419
TRADD	0.369109	4.81239	0.217686	0.640809	4.39008	4.90806	4.92482	5.11746
SLC2A13	0.368336	3.51771	0.18131	0.67025	3.97884	4.30852	2.5473	2.87623
RNF19B	0.36831	5.89889	0.17595	0.674877	6.37894	6.44389	4.79313	5.44604
ZNF75A	0.368106	2.60461	0.209188	0.647405	3.12953	3.15556	1.98282	2.55423
RFXAP	0.367956	1.55112	0.302067	0.582589	1.88686	2.03569	1.67607	2.07194
DNAJB4	0.367846	3.77714	0.202801	0.652469	3.33287	3.3496	3.88549	4.56267
SMYD3	0.367784	2.45619	0.164689	0.684876	1.74626	1.72178	2.89439	3.57071
PPP1R2	0.367675	6.10476	0.185104	0.667023	5.32026	5.60681	6.33894	6.77637
RNASEK-C17orf49	0.367327	0.764113	0.197949	0.656381	1.33392	0.761176	0.932448	2.09467
CD164	0.3673	8.98437	0.163718	0.685756	8.51689	8.57926	8.94886	9.61981
ZNF699	0.36729	1.12772	0.225365	0.634982	1.59046	2.26155	1.14493	1.00102
SESN2	0.367218	4.2422	0.185781	0.666452	4.69066	4.91318	3.25628	3.71704
WHSC1	0.367163	5.05971	0.121407	0.727514	5.81482	5.94519	2.87962	3.41688
STX7	0.367026	7.03362	0.191636	0.661559	6.76468	6.75502	6.86459	7.60343
ZNF837	0.366856	0.157425	0.347489	0.555538	0.754324	0.805972	1.0426	1.37977
BIN1	0.366801	4.59287	0.208861	0.647662	4.66857	5.15745	4.16053	4.37582
HNRNPU-AS1	0.366666	4.5865	0.131889	0.716481	5.17108	5.5667	2.78771	3.07218
BOD1	0.366624	3.23309	0.220364	0.638762	3.57184	3.71518	2.70637	3.21387
LPCAT4	0.366594	2.3475	0.188331	0.664309	3.08851	2.80459	1.53243	2.34267
DUSP18	0.366391	3.8833	0.212008	0.645198	3.29731	3.64911	4.16663	4.49594
ZRANB3	0.365993	0.998972	0.324647	0.568828	1.30556	1.43853	1.49417	1.84947
NOP14-AS1	0.365985	1.55021	0.300444	0.583604	1.82828	1.99758	1.74286	2.11704
LRP5L	0.36572	2.25254	0.185051	0.667068	2.92106	3.01	1.45487	1.90196
LINC00847	0.365705	5.1415	0.205116	0.650623	4.9599	5.07292	4.99158	5.59096
CAST	0.365264	6.81631	0.179728	0.671607	7.23113	7.26709	5.84116	6.52662
PGBD4	0.364915	1.82331	0.246746	0.619376	1.74626	1.83418	2.18851	2.67979
GNB2	0.364832	6.88687	0.119574	0.729497	7.71321	7.64077	4.61293	5.39201
ESCO1	0.36477	4.1664	0.221438	0.637946	4.00993	4.22439	4.08531	4.56267
ZER1	0.364766	4.6753	0.170654	0.679531	5.242	5.29344	3.4586	4.08938
BORA	0.364724	2.86194	0.217174	0.641202	2.74221	2.72518	2.909	3.57879
ZNF18	0.364191	3.13937	0.222706	0.636986	3.39474	3.30349	2.7718	3.51282
NUDT3	0.364003	5.86856	0.197191	0.656998	5.53545	5.68683	5.81424	6.37937
ECI2	0.363792	5.11775	0.148453	0.700018	3.63587	4.10847	5.71376	5.93116
MFHAS1	0.363486	4.21343	0.120393	0.728608	4.89478	5.19162	2.21227	2.55423
PI4KAP2	0.363478	4.6979	0.208366	0.648051	4.6433	5.21256	4.42742	4.55858
WDFY1	0.363455	6.45677	0.203099	0.652231	6.46238	6.79516	6.07461	6.46035
IFT52	0.363447	4.0007	0.198161	0.65621	3.33287	3.5669	4.28341	4.73169
PLEKHA8	0.363385	3.64348	0.171778	0.678537	4.08275	4.47727	2.63783	2.90223
PKM	0.36324	11.7999	0.126925	0.721641	11.4139	11.981	11.7898	11.949
EIF4A2	0.363182	6.75345	0.196268	0.65775	6.93342	7.05324	6.15958	6.75869
PARS2	0.36318	2.23782	0.231384	0.630499	2.30007	2.22902	2.3036	2.98971
OFD1	0.362609	3.91781	0.224806	0.635402	3.55387	3.99697	4.06588	4.29961
FNBP1L	0.362387	1.06134	0.273911	0.60072	1.76721	1.46671	1.0426	1.82249
NOD2	0.36192	4.72164	0.112276	0.737567	5.24573	5.83603	2.65527	2.75306
CSRNP1	0.361867	4.74183	0.185997	0.66627	4.6118	5.5069	4.42742	4.23459
INSIG2	0.36179	4.82112	0.196845	0.65728	4.47528	4.49448	4.78919	5.47231
LINC01128	0.36174	4.25941	0.177425	0.673596	3.31875	3.61804	4.66553	5.04637
SLC25A37	0.361563	4.10573	0.0797511	0.777635	4.13605	5.55854	2.0102	1.45195
FBXL4	0.361547	3.61291	0.225442	0.634924	3.55387	3.90216	3.51701	3.83647
RGS19	0.361373	6.04944	0.196998	0.657155	6.1941	6.20034	5.52977	6.23467
NRSN2	0.361237	1.04093	0.246916	0.619255	1.02167	1.15665	1.77513	2.11704
PFKL	0.361186	7.65368	0.182065	0.669605	7.5723	8.19136	7.29843	7.39834
HOMER2	0.361149	2.16558	0.202017	0.653098	1.68154	1.93845	2.72301	3.03741
ZNF813	0.360812	2.2891	0.204149	0.651393	2.74221	3.05708	1.8067	2.07194
ADIPOR1	0.36074	7.90675	0.163715	0.685759	7.23912	7.28203	7.98277	8.65881
CLPTM1	0.36053	6.46286	0.120491	0.728503	7.15818	7.35827	4.3276	4.82639
LOC101926889	0.359993	2.63965	0.218013	0.640558	2.30007	2.98099	3.02089	2.94037
EIF3H	0.359915	6.52227	0.192622	0.660743	5.93307	6.41978	6.69574	6.92009
TNRC18	0.35982	6.82763	0.0650782	0.798643	7.76261	7.83565	2.16434	2.69474
NRIP1	0.359769	5.08712	0.200548	0.654279	5.24573	5.4141	4.5859	5.11468
DOCK3	0.35973	4.18961	0.21479	0.643038	4.05321	4.5515	4.09173	4.27495
SLU7	0.359403	6.51762	0.181269	0.670285	5.83604	6.05365	6.67985	7.17328
KLHL2	0.359032	5.6032	0.197762	0.656533	5.56416	5.95517	5.30233	5.61474
CCSER2	0.35897	5.15887	0.196321	0.657707	5.06302	5.07292	4.92482	5.61474
TMEM170B	0.35877	5.52643	0.142507	0.705801	6.16184	6.25891	3.95756	4.54627
DNAJC5B	0.358708	2.64543	0.213711	0.643874	2.67731	2.60358	2.62017	3.32376
CDCA7L	0.358702	1.76969	0.249804	0.617213	1.88686	1.85564	1.98282	2.58666
RFNG	0.3584	4.09736	0.161481	0.687797	4.62046	4.87164	2.909	3.31411
BMF	0.358319	5.86205	0.0681051	0.794116	7.04643	6.53069	1.77513	2.76727
LENG8	0.358154	6.43837	0.0748393	0.784417	7.21502	7.54905	2.56587	2.88929
SLC25A14	0.357801	2.60571	0.181458	0.670123	1.97951	2.19575	3.09945	3.48728
ZNF341	0.357397	2.8664	0.1984	0.656016	3.19282	3.57986	2.36849	2.60261
CDCP1	0.357373	4.72796	0.168134	0.681776	4.77839	5.60681	4.10449	3.97153
CEMP1	0.357235	3.67763	0.137505	0.710775	4.40017	4.47727	2.11477	2.63398
KANSL1L	0.35712	2.77773	0.108325	0.742059	3.47967	3.85498	1.09467	1.26422
PRPF38A	0.356744	5.41973	0.182061	0.669608	4.92305	5.02161	5.47925	6.07954
RNF170	0.356452	4.84182	0.190971	0.662109	4.33503	4.52495	4.96384	5.46361
SMG1P2	0.356256	5.40754	0.119876	0.729169	3.36757	4.0351	6.20914	6.20103
ANKRD27	0.356238	4.30898	0.18175	0.669873	4.62334	5.00009	3.52652	3.82292
MAP3K7	0.356146	5.48387	0.194651	0.659073	5.32203	5.52208	5.32431	5.82133
TPM1	0.35606	3.36875	0.202738	0.65252	3.0463	3.16419	3.50744	4.04339
RAD21	0.355978	6.51988	0.137365	0.710915	7.14474	7.29043	4.86236	5.41251
CRELD1	0.355637	4.16335	0.196359	0.657676	3.51105	4.06766	4.51123	4.61863
ZAK	0.355615	5.29946	0.198301	0.656096	5.22885	5.54043	5.06193	5.44383
RPRD2	0.355595	4.56826	0.173227	0.67726	5.00468	5.21256	3.59139	4.05503
PIGH	0.355017	4.99384	0.137026	0.711256	3.53568	3.78398	5.50112	5.93274
ACP6	0.354909	1.39848	0.278961	0.597383	1.76721	1.72178	1.56971	2.13908
RTN2	0.354859	3.60256	0.189986	0.662928	4.06594	4.10399	2.819	3.41688
RAP1A	0.354822	6.75239	0.173098	0.677373	7.18518	7.07628	5.8045	6.61378
RAB11FIP1	0.354789	6.69612	0.132705	0.715643	7.17444	7.62484	5.11016	5.35954
HSPA1L	0.354747	1.28448	0.233404	0.629011	1.94317	2.16168	1.09467	1.34227
MLLT1	0.35474	5.13108	0.074881	0.784358	5.89551	6.24779	1.67607	1.9275
WDR5B	0.354738	3.45251	0.217144	0.641225	3.34685	3.66743	3.43859	3.76742
MRPL10	0.354714	4.82673	0.183473	0.668406	4.09108	4.47381	5.13213	5.43049
EXOC1	0.354601	5.70365	0.193606	0.659932	5.70649	5.99561	5.36463	5.77107
CCDC104	0.354491	3.88611	0.194531	0.659172	3.20822	3.64295	4.25509	4.47443
PIK3AP1	0.354445	8.32399	0.140819	0.707468	8.57669	9.17815	7.28449	7.38976
ASNS	0.354271	2.46364	0.124427	0.724282	1.54268	1.35055	2.86471	3.74605
ZNF891	0.354216	0.526911	0.31863	0.572432	1.05611	1.04896	1.14493	1.58632
LOC100190986	0.354139	5.00909	0.156924	0.692004	5.37586	5.82519	3.94343	4.17718
FSD2	0.353908	1.29455	0.234072	0.628521	1.05611	1.72178	2.16434	1.90196
ZNF304	0.353887	2.34082	0.18993	0.662975	2.99395	2.80459	1.67607	2.39854
LYSMD1	0.353762	0.321199	0.32861	0.566479	1.12263	1.35055	0.81319	0.952074
CYP1B1-AS1	0.353554	0.416006	0.300759	0.583407	0.913095	1.52146	1.14493	0.901411
MEGF6	0.353376	2.26396	0.176522	0.674379	2.88319	3.04779	1.53243	1.90196
CALCOCO1	0.353313	6.14946	0.172669	0.677751	6.33578	6.82879	5.42689	5.63038
TMEM255A	0.353058	4.02244	0.190051	0.662874	3.72955	3.61175	3.98541	4.77807
WAS	0.352977	6.08654	0.105115	0.745776	6.91712	6.92901	3.61832	4.26997
ANKRD12	0.352695	6.82177	0.185085	0.667039	6.45352	6.68855	6.80136	7.26568
IRF2	0.352548	6.32328	0.194379	0.659297	6.12884	6.38144	6.17477	6.61869
EXOC7	0.352472	6.43844	0.169099	0.680914	6.8506	6.96031	5.45953	6.04348
TAB1	0.352444	4.39121	0.0974747	0.754881	5.12518	5.42131	1.95492	2.26465
RPRD1A	0.352055	3.71246	0.182029	0.669635	4.13202	4.324	2.92347	3.37107
PRDM10	0.351935	3.6416	0.131668	0.716709	4.22579	4.59363	2.16434	2.41669
METTL6	0.351723	3.43879	0.211399	0.645673	3.24601	3.52732	3.50744	3.86979
POT1	0.351475	3.96116	0.212591	0.644744	3.91927	4.0351	3.80181	4.34771
ZNF429	0.351202	1.53945	0.255805	0.613017	2.06657	1.93845	1.45487	2.09467
ERLIN2	0.350968	5.2188	0.156817	0.692104	5.69424	5.89554	4.08531	4.55858
RAB28	0.350945	3.78815	0.195494	0.658383	3.48601	3.53399	3.84045	4.45261
DYRK1A	0.350913	5.31825	0.0924026	0.761145	6.04771	6.35719	2.62017	2.95286
VIPAS39	0.350448	4.38715	0.20219	0.652959	4.3067	4.70129	4.2262	4.5002
MKRN1	0.350373	6.64171	0.189202	0.663582	6.48468	6.70712	6.4518	6.92327
ANXA1	0.350178	9.64861	0.123295	0.725488	8.43561	8.75981	10.0501	10.4251
TMEM209	0.35006	4.59375	0.191685	0.661518	4.10348	4.43868	4.76529	5.10071
EXOC8	0.349898	4.38134	0.119846	0.729201	5.14131	5.20422	2.49012	3.03741
ATF4	0.349493	7.2759	0.178067	0.67304	6.88694	7.14	7.27111	7.7126
MALAT1	0.349451	13.7422	0.0480335	0.826521	8.79047	9.54212	14.7374	14.6835
TRIM59	0.349447	1.28907	0.272595	0.601597	1.82828	1.95843	1.33009	1.67947
ZNF331	0.349334	5.08618	0.170652	0.679533	5.53392	5.54208	4.15441	4.81617
CENPB	0.349171	5.52362	0.0572984	0.810818	6.49883	6.50799	1.0426	1.45195
TM2D3	0.348931	5.28779	0.148226	0.700236	4.12798	4.42797	5.72413	6.09934
ALDH3B2	0.348782	2.95729	0.204334	0.651245	2.77361	3.4728	3.09945	3.01376
RNMT	0.348653	5.50613	0.171781	0.678534	5.5278	6.17495	5.03886	5.07523
LOC646719	0.348605	2.92145	0.181581	0.670018	3.39474	3.57339	2.23565	2.64941
RRAGC	0.348532	5.12385	0.160993	0.688244	5.65966	5.58287	4.03955	4.78157
HIP1	0.348293	5.53461	0.123066	0.725732	5.92494	6.56041	4.01949	4.06657
ZNF782	0.348222	0.971223	0.280464	0.596397	1.56677	1.81239	1.14493	1.34227
PPP3CC	0.348217	4.73107	0.175887	0.674932	4.09936	4.29287	4.93913	5.41703
PTK2B	0.34819	6.55085	0.122355	0.726494	6.98574	7.55357	4.91761	5.0376
SDS	0.347831	6.37691	0.115679	0.733769	5.83108	4.98799	5.98433	7.52663
CHCHD10	0.347809	4.16003	0.13975	0.70853	4.80395	4.92592	2.72301	3.22421
ZNF624	0.347694	2.36734	0.183399	0.668468	3.00281	2.87985	1.70985	2.36154
APBB1IP	0.347693	6.07421	0.184372	0.667643	6.04664	6.47196	5.74668	6.00651
CREB5	0.347343	4.18397	0.199217	0.655354	4.3067	4.45986	3.82512	4.32867
HSF1	0.347312	5.10376	0.143827	0.704506	5.58642	5.911	3.82512	4.1665
WDSUB1	0.347194	4.32069	0.199161	0.655399	4.18357	4.39536	4.2262	4.67627
PIAS3	0.347145	4.10715	0.195683	0.658228	4.33853	4.44223	3.61832	4.1665
ZBTB39	0.347045	2.79362	0.118304	0.730881	3.68072	3.5669	1.24048	1.795
WDR73	0.346718	3.59283	0.200587	0.654247	3.20054	3.82264	3.8328	3.8432
CAMKK1	0.346626	3.63358	0.124091	0.72464	4.24084	4.59363	2.08933	2.34267
ADNP2	0.346604	3.69744	0.140726	0.70756	4.43003	4.35071	2.3036	2.96525
UGCG	0.346093	4.50594	0.190074	0.662855	4.59433	4.49106	4.14209	4.90886
TMEM134	0.346074	5.07499	0.148516	0.699958	3.85714	4.33168	5.61024	5.79555
PSMD5-AS1	0.345747	4.2393	0.149248	0.699255	4.60018	5.12909	3.19796	3.32376
TNFRSF6B	0.345719	0.77846	0.302975	0.582023	1.12263	1.59987	1.41446	1.34227
ELP2	0.345595	4.79767	0.189178	0.663602	4.34551	4.75082	4.94624	5.20623
PGRMC2	0.345518	4.14874	0.18828	0.664352	4.4625	4.54491	3.53597	4.10065
CCDC77	0.345421	3.38868	0.207368	0.648838	3.33287	3.64295	3.34495	3.66484
CHMP1A	0.345228	6.17243	0.186212	0.666088	6.14493	6.33156	5.86759	6.36191
XRCC4	0.34514	4.49938	0.160347	0.688837	3.60712	3.81718	4.85105	5.29967
LDHD	0.345031	1.52985	0.11846	0.730711	1.08976	0.761176	1.92647	2.97753
UBE2Q1	0.344416	5.21967	0.129729	0.718714	5.9191	5.90586	3.60042	4.25995
AVL9	0.343975	4.22015	0.186913	0.665499	4.52224	4.56133	3.62719	4.23459
SNHG6	0.343912	2.87176	0.195347	0.658503	2.45008	3.12052	3.27896	3.19296
UBOX5	0.343521	3.33607	0.199424	0.655186	3.47332	3.8335	3.0607	3.32376
ATP1A1-AS1	0.343267	0.508224	0.323114	0.569742	1.02167	1.19083	1.19349	1.41631
NCAM1	0.343118	3.85351	0.187178	0.665276	3.24601	3.73848	4.20858	4.34771
YY1AP1	0.343103	5.53203	0.176502	0.674396	5.73999	5.84813	4.96384	5.52556
ZNF112	0.342899	1.82011	0.201695	0.653356	2.48842	2.41402	1.37289	1.9275
KCTD18	0.342799	4.01607	0.187399	0.66509	4.3067	4.53496	3.4183	3.82971
TNFSF12	0.342494	4.95245	0.148689	0.699791	5.59962	5.20631	3.76211	4.79898
RHEBL1	0.342457	0.545568	0.18676	0.665627	0.950201	0.617784	1.09467	1.97727
CAB39	0.342052	7.38593	0.147328	0.701102	7.78556	8.04605	6.32266	6.74079
ACBD4	0.341857	1.99586	0.215342	0.642613	2.38382	2.67776	1.8067	2.04885
LYSMD3	0.341816	4.33132	0.16919	0.680833	4.81656	4.71897	3.44863	4.1825
CD58	0.341809	7.59619	0.0979187	0.754342	5.24013	5.60681	8.27281	8.58022
GOLPH3	0.341709	6.48876	0.177431	0.67359	6.40757	6.44478	6.2209	6.86
CRTC2	0.341691	5.29483	0.160296	0.688884	5.62422	5.92883	4.44758	4.80588
CRBN	0.341365	4.9344	0.144657	0.703694	3.90517	4.0398	5.28282	5.80936
C5orf15	0.34085	6.07535	0.170517	0.679653	5.60108	5.78799	6.14421	6.62943
OMA1	0.34074	4.04586	0.174145	0.676454	3.61869	3.58629	4.12966	4.81275
RNF5P1	0.340639	5.74119	0.148409	0.70006	4.88523	4.95853	5.96872	6.56578
ACVR2B	0.34063	2.7373	0.086396	0.76881	3.36757	3.92772	0.932448	0.952074
EMP3	0.34054	8.3223	0.117017	0.732292	6.87854	7.04392	8.7361	9.24933
ZFAND2A	0.340176	4.49288	0.129452	0.719001	2.95797	3.52061	5.20501	5.25748
APLF	0.339885	1.77312	0.198191	0.656185	1.68154	1.62509	2.13977	2.75306
COG6	0.339832	3.74913	0.193949	0.65965	3.90517	3.98241	3.4183	3.97153
C18orf21	0.339662	3.72996	0.160532	0.688667	2.81442	3.29565	4.26648	4.39426
LOC286437	0.339516	2.54173	0.185569	0.666631	2.88319	3.23961	2.16434	2.38016
ZNF197	0.339357	3.24954	0.152598	0.696064	3.95165	3.75571	2.16434	2.91506
CCDC34	0.339314	0.564344	0.20572	0.650143	0.622612	0.805972	1.60604	1.76697
CCL3L1	0.339222	8.62562	0.0658187	0.797525	4.82657	6.09146	9.81398	9.19991
RGS16	0.339042	2.77982	0.166074	0.683625	2.04958	2.51191	3.38732	3.47867
RCOR1	0.33903	5.44813	0.0982223	0.753974	6.27401	6.29176	3.08665	3.68745
NRIP3	0.338927	5.31841	0.147005	0.701414	4.19134	4.75082	5.84306	5.93432
NUPL1	0.338727	5.61619	0.16486	0.684721	5.79073	6.19509	5.00864	5.26752
LOC100507557	0.338492	1.14012	0.22218	0.637384	1.92464	1.54807	0.988572	1.795
PINLYP	0.338446	5.05628	0.0589933	0.808094	1.12263	1.8768	6.2599	5.79381
ZNF143	0.338415	4.91768	0.178999	0.672235	4.58846	4.79038	4.94269	5.39659
PLK2	0.338209	1.44017	0.253447	0.614659	1.59046	1.72178	1.83759	2.20323
TARSL2	0.337918	2.18483	0.212658	0.644692	2.42394	2.80459	2.11477	2.28455
B4GALT5	0.337722	5.62447	0.100208	0.75158	6.38488	6.51307	3.36629	3.86979
DUSP1	0.337682	5.83804	0.172809	0.677628	5.40288	5.82111	5.9352	6.17993
LIMS3	0.337663	2.39272	0.148936	0.699554	1.6593	1.83418	2.99372	3.37107
LIMS3L	0.337662	2.39272	0.148906	0.699583	1.6593	1.83418	2.99372	3.37107
TMEM18	0.337417	4.77145	0.141672	0.706624	3.48601	4.10847	5.40643	5.41251
KMT2E-AS1	0.337345	2.16304	0.189809	0.663076	1.70344	2.39948	2.819	2.61838
KLHL15	0.337236	2.67703	0.132591	0.71576	3.388	3.50031	1.53243	1.9275
KLHL28	0.337216	4.77071	0.18289	0.668902	4.39345	4.76507	4.86985	5.14766
STX6	0.33719	5.96297	0.159792	0.689348	6.19988	6.57423	5.23722	5.52556
DCAF10	0.337098	4.53153	0.187552	0.664962	4.5497	4.83158	4.26648	4.63034
EFCAB11	0.337085	2.22549	0.182304	0.669401	1.72501	2.16168	2.84963	2.92777
POLR1D	0.336676	5.20622	0.171071	0.679162	4.74182	5.02161	5.32703	5.70244
KANSL1-AS1	0.336576	2.25534	0.136801	0.711482	1.33392	1.62509	3.03428	3.23448
FOXN3	0.336521	6.69784	0.159326	0.689778	6.95126	7.26358	5.95117	6.30457
CYB5D2	0.336436	3.53751	0.189382	0.663431	3.21586	3.52061	3.71298	4.02576
FBXO34	0.336405	4.41304	0.184631	0.667423	4.42345	4.57757	4.17269	4.66112
ORC3	0.33619	4.25944	0.175679	0.675113	3.81752	3.94785	4.39144	4.90243
DUSP11	0.335983	5.16496	0.134188	0.714128	3.96531	4.20779	5.61024	6.01696
CACFD1	0.335962	1.72095	0.157503	0.691466	2.60934	2.35495	0.988572	1.61804
IL1R1	0.335826	5.35318	0.148574	0.699902	5.92144	5.66268	4.26648	5.16923
ING4	0.335758	4.47948	0.17848	0.672683	4.14408	4.29287	4.53026	5.02582
TIPARP	0.335748	6.30217	0.136425	0.711862	6.84445	6.99277	4.97431	5.48312
CEP57	0.335661	4.37024	0.1805	0.670944	4.29593	4.28893	4.19672	4.84662
SSBP2	0.335556	3.79442	0.174688	0.675979	3.12142	3.66743	4.21448	4.27992
LRRC37A3	0.335503	1.72564	0.120451	0.728546	2.27103	2.92116	0.988572	0.901411
PIGL	0.335281	1.66678	0.202118	0.653016	1.41578	1.69821	2.3036	2.50418
KCTD9	0.335058	4.02715	0.155713	0.693134	4.43003	4.78479	3.11214	3.38035
MUT	0.335024	4.95121	0.173391	0.677115	4.82907	4.80975	4.7733	5.44383
REV3L	0.334945	4.47316	0.159467	0.689648	4.97798	4.90033	3.53597	4.2397
C10orf12	0.334614	2.68824	0.137866	0.710412	3.20822	3.61804	1.77513	1.9275
TM7SF2	0.334438	2.14646	0.189998	0.662918	1.80821	2.09104	2.65527	2.90223
MAD1L1	0.334423	5.53589	0.172902	0.677546	5.4294	5.55526	5.34057	5.8699
RASSF3	0.334388	5.80058	0.08029	0.776905	6.69467	6.70416	2.80344	3.38957
WDR45B	0.334266	6.32779	0.173592	0.676939	6.28404	6.6818	6.03352	6.29602
CD37	0.334261	5.77915	0.157191	0.691756	6.13892	6.21702	4.96734	5.54219
LINC00662	0.334203	1.18161	0.182493	0.669239	0.913095	1.15665	2.06343	2.22399
TRIM62	0.334142	2.61375	0.10958	0.740622	3.31875	3.61175	1.24048	1.45195
C14orf1	0.333741	4.07941	0.110157	0.739966	2.55015	2.55191	4.55835	5.19575
MYO9A	0.33371	3.93064	0.171475	0.678804	4.23334	4.5711	3.27896	3.56258
MXD3	0.333707	1.40407	0.141647	0.706649	1.68154	2.65345	1.28598	0.901411
TMEM260	0.333673	3.88048	0.190455	0.662538	3.98779	4.25298	3.5823	3.9405
PIDD1	0.333606	2.46291	0.159894	0.689254	2.80433	3.35715	1.98282	2.00153
C1orf159	0.333605	2.75627	0.186615	0.665749	3.09681	3.24775	2.38949	2.8091
ARMC9	0.333296	6.36581	0.173871	0.676695	6.2556	6.61099	6.15498	6.45816
WASH3P	0.333096	3.87808	0.136871	0.711412	4.3867	4.73063	2.68954	2.95286
XYLB	0.332855	1.20911	0.224747	0.635447	1.12263	1.49434	1.98282	2.02538
FAM172A	0.332746	4.38265	0.182949	0.668851	4.20291	4.4979	4.34382	4.68378
RNF138	0.332525	4.08275	0.180338	0.671083	4.20675	4.08139	3.73775	4.49166
PRSS21	0.332455	1.97323	0.158874	0.690196	1.27664	1.91819	2.86471	2.63398
CCDC7	0.332453	1.28584	0.254056	0.614234	1.70344	1.67424	1.49417	2.00153
SMYD2	0.332111	3.72869	0.157269	0.691683	3.02036	3.20657	4.07886	4.50869
ZNF815P	0.332109	0.654321	0.22457	0.635579	1.30556	1.79026	0.932448	0.848903
SMC2	0.332069	4.49574	0.175968	0.674861	4.0274	4.45635	4.69535	4.89921
NBPF8	0.33178	6.63947	0.108005	0.742427	7.3881	7.40679	4.65689	5.28245
TGFBR2	0.331691	7.17985	0.141069	0.70722	7.52812	7.8561	6.20618	6.53599
TRMT11	0.331506	2.65525	0.177931	0.673157	2.28562	2.55191	3.03428	3.33335
CAPN7	0.331205	4.78826	0.159965	0.689189	5.14731	5.33607	3.99914	4.44378
AP1S1	0.331116	4.45917	0.137846	0.710432	5.11091	5.01924	3.18601	3.88291
PPM1A	0.330899	5.56133	0.140324	0.707959	6.01306	6.24474	4.46252	4.87315
GGA2	0.330842	6.60721	0.135872	0.71242	7.06558	7.3163	5.4218	5.82303
TP53BP2	0.33083	5.5967	0.147161	0.701263	5.91089	6.27593	4.7328	5.01395
IGBP1	0.330615	4.73463	0.177724	0.673336	4.65739	5.03108	4.56298	4.82639
KLF3	0.330594	4.82223	0.161703	0.687594	5.22128	5.08887	4.05934	4.823
ZNF383	0.330475	2.31174	0.192174	0.661113	2.42394	2.35495	2.34718	2.97753
FERMT2	0.330149	2.49888	0.175839	0.674974	2.03238	2.52537	3.03428	3.07218
LOC389641	0.330051	0.751713	0.250076	0.617022	1.217	1.08575	1.24048	1.82249
CITED2	0.329839	5.85095	0.0711271	0.789703	6.43155	7.05556	2.78771	2.8091
CTSV	0.329797	2.45172	0.141245	0.707047	1.6593	1.89764	3.09945	3.38957
CCDC126	0.329728	3.35791	0.169659	0.680415	3.06333	3.04779	3.4685	4.09503
ZNF441	0.329578	2.57867	0.194053	0.659565	2.67731	3.03843	2.56587	2.76727
SPAG9	0.3295	6.96986	0.134875	0.71343	7.35908	7.7087	5.87319	6.17594
PRDM15	0.329322	2.83595	0.110992	0.739018	3.47967	3.82808	1.49417	1.67947
B3GNT2	0.329017	5.11264	0.160547	0.688653	5.18282	4.95107	4.72042	5.59296
ANKRD49	0.328973	4.44656	0.15374	0.694987	3.76643	3.91244	4.70375	5.18785
GPR183	0.328914	7.51707	0.133459	0.714872	6.83581	6.70564	7.57135	8.35694
UVSSA	0.328874	4.0445	0.116474	0.732891	4.66857	4.93855	2.49012	2.8091
RREB1	0.328812	6.27823	0.08875	0.765772	6.94496	7.30903	3.81739	4.08938
CWC22	0.328803	4.84248	0.174766	0.675911	4.67966	4.87952	4.74914	5.1852
IGFBP4	0.328714	1.75802	0.138357	0.70992	2.51343	1.64988	1.19349	2.52106
ARHGDIA	0.328678	7.45446	0.139675	0.708604	7.93244	7.86671	6.42281	7.14021
DAZAP2	0.328508	9.31813	0.115799	0.733636	8.40001	8.49392	9.55204	10.1142
EPG5	0.328442	5.42924	0.0888948	0.765587	6.22376	6.34301	2.97994	3.46128
TFPI	0.3281	4.26364	0.141232	0.70706	3.39474	3.46583	4.5859	5.14221
TNFRSF18	0.327804	2.18343	0.20201	0.653103	2.03238	2.45679	2.56587	2.66468
FBXL12	0.327597	3.51932	0.164818	0.684759	4.00112	3.84964	2.80344	3.53791
TRDMT1	0.327542	2.882	0.185492	0.666695	2.64372	3.0755	3.13718	3.27485
CCT6P3	0.327415	2.3933	0.186135	0.666153	2.57412	3.04779	2.3036	2.38016
KHNYN	0.327395	6.41438	0.106209	0.744502	6.92238	7.39401	4.67411	4.84662
SLC24A4	0.327378	2.09056	0.139916	0.708364	2.53801	3.12936	1.49417	1.45195
SMURF1	0.327146	4.61442	0.108431	0.741938	5.1393	5.60205	2.99372	3.1502
CCDC15	0.327124	1.36946	0.232341	0.629794	1.90588	2.05438	1.37289	1.67947
FAM35DP	0.326924	1.33668	0.250636	0.616627	1.74626	1.91819	1.53243	1.82249
FDX1L	0.32684	4.82054	0.116641	0.732706	3.17726	3.94284	5.62359	5.44825
TMCC1-AS1	0.326518	1.55244	0.218337	0.64031	2.13262	2.03569	1.41446	1.97727
KCMF1	0.32651	5.92171	0.162319	0.68703	5.97305	6.11502	5.55787	6.05801
CBX3	0.326333	6.68506	0.159643	0.689486	6.29939	6.50205	6.7031	7.14702
GMEB2	0.326031	3.96654	0.120096	0.72893	4.48479	4.90549	2.6023	2.78135
KIAA1804	0.326002	1.92378	0.114166	0.73545	2.6662	2.95138	0.932448	1.09419
C2orf42	0.325925	2.96551	0.181808	0.669824	2.68833	3.08461	3.23323	3.40784
RUNX3	0.325891	6.47664	0.121333	0.727593	7.05657	7.22234	5.00184	5.47448
RC3H1	0.325872	4.87207	0.110389	0.739702	5.51082	5.73396	3.18601	3.57071
ETV3	0.325765	3.63716	0.141976	0.706324	4.19906	4.31628	2.6023	3.06069
RAB21	0.32553	5.65751	0.162899	0.686501	5.71595	5.84142	5.29678	5.80936
TUG1	0.32545	5.81992	0.0985813	0.753539	6.50352	6.7218	3.79396	4.19832
GNA11	0.325294	3.92038	0.139233	0.709045	4.40686	4.7131	2.84963	3.13931
SRBD1	0.324941	3.9638	0.180233	0.671173	3.68622	3.93278	4.05277	4.41698
SNX15	0.324937	4.25638	0.169548	0.680514	4.53451	4.53496	3.72128	4.33345
CHRAC1	0.324566	4.84009	0.159087	0.689998	4.25944	4.56459	5.07171	5.39201
CARKD	0.324536	4.64305	0.167451	0.682387	4.75236	5.09113	4.24935	4.53385
CHKB	0.324491	5.3461	0.163223	0.686206	5.24013	5.33224	5.16599	5.70798
SMOX	0.324405	6.20313	0.158937	0.690137	6.2133	6.71595	5.82005	5.95775
MASTL	0.324238	2.98253	0.171672	0.67863	3.27555	3.57986	2.5842	2.84975
ANXA4	0.324162	7.38103	0.143275	0.705047	6.95469	6.90926	7.34956	8.04022
PTP4A1	0.323921	6.66104	0.132617	0.715734	5.80346	5.82111	6.86552	7.49067
LGMN	0.3239	9.0413	0.122055	0.726817	9.0812	8.70395	8.56928	9.59337
TBCC	0.323815	5.21474	0.140562	0.707723	4.29232	4.64076	5.61024	5.8879
THAP6	0.323784	3.66812	0.172261	0.67811	3.27555	3.59907	3.89286	4.1665
ACTN4	0.323675	7.43527	0.0711309	0.789697	8.17165	8.50966	4.23202	4.52551
MTHFD1L	0.323294	2.17108	0.190363	0.662615	1.94317	2.30901	2.62017	2.76727
POLR3GL	0.323205	5.2148	0.136868	0.711415	4.48479	4.47381	5.3961	6.04056
PRICKLE3	0.322986	2.67539	0.138619	0.709658	3.23853	3.48662	1.83759	2.11704
PCYOX1	0.322838	5.07537	0.155849	0.693007	5.35353	5.5204	4.43249	4.88949
AGAP7	0.322603	0.644481	0.195285	0.658554	1.44207	1.76779	0.749649	0.794411
VAPB	0.322514	4.66435	0.166057	0.68364	4.64613	4.60635	4.42742	5.08944
BRD4	0.322408	6.16032	0.14977	0.698755	6.47277	6.61257	5.41158	5.90568
NCAPH2	0.322271	5.07139	0.163096	0.686322	5.1964	5.38302	4.65689	5.09509
CWC25	0.322196	5.17996	0.158493	0.690547	4.7043	5.11358	5.34863	5.56475
VSTM2L	0.32212	1.25453	0.156521	0.69238	1.94317	2.30901	0.932448	1.00102
IFI27L1	0.32191	2.24555	0.111334	0.73863	1.12263	1.43853	3.13718	3.24468
ZNF846	0.321812	1.94697	0.21199	0.645212	2.01497	2.36995	2.21227	2.36154
SMAP1	0.321553	5.60007	0.15771	0.691274	5.40789	5.48984	5.48414	6.03323
LBX2-AS1	0.321302	4.53208	0.167635	0.682222	4.24084	4.45635	4.57678	4.97773
RSL24D1	0.321271	6.20121	0.141084	0.707206	5.35871	5.60839	6.49966	6.88303
RTN3	0.321226	7.94691	0.140163	0.708119	7.53004	7.6427	7.95575	8.48316
GGA3	0.321044	5.58659	0.118552	0.730611	6.12681	6.37123	4.20266	4.57888
QSOX1	0.320899	7.52813	0.0745023	0.784891	8.03881	8.71482	4.86611	4.82978
POLL	0.320862	3.57915	0.146988	0.70143	3.96984	4.32015	2.80344	3.03741
CIC	0.320712	5.58357	0.0534111	0.817231	6.23977	6.81035	1.64148	1.67947
PPP1R15A	0.320689	7.81086	0.149343	0.699164	7.59737	7.93762	7.69774	7.99601
PRR14	0.320593	4.38751	0.122707	0.726117	4.96897	5.15529	3.07374	3.47867
IPMK	0.320561	4.7599	0.118491	0.730677	5.06724	5.73251	3.636	3.59482
WDR53	0.320491	2.74674	0.164063	0.685443	2.25629	2.70167	3.23323	3.32376
TTC5	0.32045	3.9646	0.145141	0.703223	3.26086	3.30349	4.2436	4.80932
ERMP1	0.320296	4.63754	0.149159	0.69934	5.02222	5.17677	3.84045	4.29472
NOD1	0.319981	4.0087	0.132043	0.716323	4.58256	4.73063	2.8344	3.26486
DYRK3	0.319973	1.63654	0.184906	0.66719	1.56677	1.5742	2.08933	2.58666
ATF1	0.319804	4.75188	0.167331	0.682495	4.51915	4.87952	4.74914	5.00498
RAB4A	0.31976	5.67863	0.140666	0.70762	4.85864	5.19793	6.01168	6.29724
METTL14	0.319729	4.26513	0.167262	0.682557	3.96531	4.16974	4.33844	4.74253
NFYC	0.31946	5.83202	0.152319	0.696329	5.4905	5.63656	5.83543	6.31792
RAD51L3-RFFL	0.319332	0.859178	0.201865	0.653219	1.78785	1.46671	0.749649	1.41631
LZTS2	0.319231	4.3078	0.128984	0.719488	4.82158	5.06373	3.1618	3.51282
LINC00685	0.319016	0.872484	0.201546	0.653476	1.05611	1.0112	1.53243	2.02538
LCMT2	0.318753	2.96645	0.178726	0.67247	2.97607	3.15556	2.96603	3.35234
ERCC6	0.318691	3.54732	0.10227	0.749123	4.3067	4.40267	1.86783	2.28455
HELB	0.318406	2.29597	0.152392	0.69626	2.77361	3.11163	1.77513	1.9526
WIPF1	0.318327	7.37523	0.120653	0.728327	7.99037	7.8864	6.0468	6.77988
KIAA0355	0.318315	3.78448	0.122642	0.726186	4.22957	4.69535	2.67251	2.79529
SESN3	0.318036	2.67077	0.0818354	0.774825	3.55989	3.61804	0.874051	1.18171
MKLN1	0.317975	5.74552	0.15074	0.69783	5.9606	6.13491	5.17206	5.62063
FAM76B	0.31794	3.89757	0.16862	0.681341	4.11169	4.34313	3.4685	3.82971
NSUN3	0.317623	3.24356	0.166066	0.683632	2.75275	3.23961	3.636	3.7097
BCAT1	0.317508	6.6368	0.156493	0.692406	6.40339	6.76782	6.56226	6.82645
ATG16L2	0.317415	5.68314	0.122489	0.72635	6.11052	6.47022	4.52553	4.78507
ZNF282	0.317377	3.67191	0.0763291	0.782335	4.56173	4.6	1.28598	1.67947
PPP2R5A	0.317317	5.65264	0.141879	0.70642	5.89432	6.24982	4.96384	5.22952
AVPI1	0.3173	5.62413	0.133332	0.715002	4.70158	5.0025	5.99465	6.31308
TANC2	0.317253	3.69901	0.094016	0.759132	4.52224	4.53828	1.8067	2.28455
RPP25L	0.31716	3.89919	0.150291	0.698258	3.16152	3.46583	4.30014	4.5829
OTUD1	0.317078	5.61912	0.137688	0.71059	6.08155	6.02433	4.68689	5.35954
GMEB1	0.316718	3.69078	0.170236	0.679902	3.75599	3.87614	3.4978	3.96538
MMP10	0.316599	5.77795	0.0661241	0.797066	2.50098	3.40161	6.88321	6.49173
BCDIN3D	0.316557	3.30337	0.16491	0.684676	3.00281	3.14688	3.4881	3.92156
ESYT2	0.316455	6.29122	0.126478	0.722112	6.48468	7.14817	5.42435	5.38742
BTBD7	0.316033	4.92314	0.143362	0.704961	5.31315	5.44452	4.10449	4.57888
MCEE	0.315614	2.97244	0.111577	0.738356	1.70344	2.10903	3.77014	3.84989
DGAT2	0.315458	4.2478	0.149805	0.698722	4.19134	4.95107	3.98541	3.82971
WASH2P	0.31542	3.7548	0.10192	0.749538	4.42014	4.67134	2.13977	2.43462
PLEKHG3	0.315174	3.29483	0.104467	0.746533	4.11169	4.04448	1.74286	2.28455
LOC728323	0.314849	1.23567	0.186158	0.666134	1.12263	1.31999	1.98282	2.20323
VDAC1	0.314789	7.96306	0.118454	0.730717	6.84937	7.27059	8.41079	8.61551
SENP2	0.314506	4.07298	0.160585	0.688618	4.36625	4.45283	3.53597	4.03754
HSD17B7P2	0.314383	0.763616	0.23345	0.628977	1.41578	1.69821	1.0426	1.13862
PDE8A	0.314194	5.11832	0.137132	0.711149	5.5278	5.67178	4.23782	4.69869
HAUS6	0.31399	4.34825	0.152872	0.695806	4.4625	4.95356	3.92916	4.03754
PCNX	0.313705	6.60388	0.0730512	0.786945	7.19391	7.74258	3.91475	3.98376
TNFSF9	0.313685	1.52617	0.213127	0.644327	1.84807	1.79026	1.70985	2.24446
DNAJB2	0.313678	5.0168	0.0686883	0.793256	5.76623	6.08466	2.13977	2.38016
DND1	0.313479	2.05629	0.133729	0.714597	2.7209	2.92116	1.33009	1.58632
RPL23AP82	0.313406	3.71505	0.107916	0.742529	2.39732	2.55191	4.28901	4.70609
GID4	0.313253	3.19685	0.14062	0.707666	3.77679	3.78398	2.32556	2.84975
TSC22D4	0.312994	5.43413	0.0999525	0.751887	6.11869	6.24271	3.67072	4.13943
WDR55	0.312823	4.73548	0.159128	0.689961	4.67135	5.04282	4.56759	4.79898
LOC643072	0.312685	3.27476	0.168564	0.681391	3.10506	3.34202	3.38732	3.71704
AACS	0.312393	2.32756	0.179095	0.672152	2.38382	2.84808	2.45071	2.50418
YIPF4	0.312392	5.8307	0.140552	0.707733	5.28438	5.47431	5.98261	6.40687
METTL5	0.311889	4.96042	0.0888483	0.765646	3.06333	3.18977	5.54623	6.01696
MBD1	0.31171	5.4192	0.127971	0.720545	5.71191	6.15993	4.56759	4.72807
FBXL3	0.311704	5.95181	0.15134	0.697258	5.85329	6.09146	5.76688	6.14224
ISCA1	0.311689	4.83051	0.138047	0.710231	4.08692	4.32015	5.14145	5.50873
CCDC170	0.311332	2.20247	0.132383	0.715974	2.89275	2.99072	1.41446	1.76697
DDX17	0.311138	7.93168	0.0797942	0.777576	8.63393	8.88905	5.56018	5.92007
NFKBIZ	0.311114	5.55705	0.121435	0.727484	6.0961	6.18558	4.36518	4.87644
C18orf25	0.311043	4.59312	0.14452	0.703828	4.91838	5.13129	3.90019	4.27992
SLC38A2	0.311035	7.50703	0.132962	0.715381	7.69317	8.06345	6.87207	7.12027
FAM168A	0.310978	5.62255	0.0754908	0.783504	6.33578	6.64837	3.0607	3.33335
USP1	0.310767	5.0414	0.15471	0.694074	4.9914	5.18951	4.84726	5.25244
PIAS4	0.310379	3.72499	0.137743	0.710535	3.97884	4.5081	3.09945	3.1502
WDR48	0.310041	4.83376	0.154825	0.693966	4.83155	4.91574	4.59948	5.11468
CD99P1	0.310036	2.18335	0.132516	0.715838	1.76721	1.64988	2.5842	3.2548
ZKSCAN5	0.309849	3.19737	0.143585	0.704742	3.57184	3.92264	2.56587	2.76727
STXBP1	0.309741	4.05977	0.164694	0.684871	3.88615	4.32785	4.07238	4.21398
TMEM99	0.309643	2.77982	0.115942	0.733478	1.8676	1.97814	3.35565	3.7815
RBBP8	0.309597	3.97848	0.16134	0.687926	4.07437	3.97752	3.70463	4.38507
TES	0.30957	5.4823	0.13569	0.712604	4.93467	5.04282	5.6258	6.1244
TPRG1L	0.309536	4.6151	0.125219	0.723442	5.24013	5.08433	3.4586	4.18779
CD151	0.309478	6.39603	0.150276	0.698272	6.37041	6.57423	6.124	6.53184
KBTBD2	0.3092	5.42229	0.141155	0.707135	5.62995	5.91484	4.85105	5.16923
SOCS5	0.309004	3.54352	0.1167	0.732642	4.20675	4.26907	2.3036	2.76727
ZNF217	0.308979	6.45652	0.0810725	0.775849	7.0928	7.48075	4.16053	4.37582
SETD1A	0.308887	4.41041	0.0591052	0.807916	5.34136	5.37375	1.24048	1.61804
SF3A1	0.30887	6.09556	0.121261	0.727671	6.57282	6.73923	4.98124	5.41928
GLTPD1	0.308818	3.95959	0.157232	0.691717	4.25203	4.36948	3.43859	3.89591
POLM	0.308659	3.90669	0.149902	0.698629	4.07016	4.5711	3.4586	3.53791
CYB561D1	0.308543	4.3678	0.13291	0.715433	4.75499	5.05215	3.51701	3.80236
C22orf46	0.308397	3.38819	0.0879656	0.76678	4.19521	4.27705	1.56971	1.9526
DDX11L2	0.30824	1.33405	0.152321	0.696327	1.02167	1.22422	2.16434	2.36154
FLCN	0.308039	5.6411	0.0735809	0.786193	6.33139	6.6878	3.08665	3.31411
FRS3	0.307734	1.3408	0.159337	0.689767	2.11639	2.17881	0.988572	1.30377
ANXA6	0.307111	5.62673	0.110194	0.739924	6.30209	6.19614	4.20266	4.89598
STK35	0.306962	4.10614	0.107147	0.743416	4.65177	4.99526	2.75572	2.97753
GPSM2	0.306883	1.30782	0.197092	0.657079	1.96145	1.72178	1.24048	1.90196
NNAT	0.306773	0.442451	0.253012	0.614962	1.08976	1.04896	1.0426	1.45195
TCAIM	0.30674	4.40595	0.148613	0.699865	4.08692	4.22851	4.4822	4.92797
CYB5R4	0.306173	6.76812	0.135122	0.713179	6.31637	6.37866	6.815	7.36016
SMARCD3	0.305748	3.0816	0.141203	0.707088	3.65285	3.46583	2.34718	3.0491
CDK10	0.305595	4.38665	0.154728	0.694057	4.22579	4.57757	4.35987	4.59092
ZNF791	0.305402	3.64111	0.147837	0.700611	3.23101	3.36466	3.85562	4.2898
ZNF385A	0.305241	8.08798	0.109137	0.741129	8.27717	8.90619	7.24543	7.22506
LGALSL	0.305177	0.850908	0.14874	0.699743	1.6593	0.972421	0.81319	1.9275
SLC25A1	0.305175	5.53096	0.13947	0.708808	5.17696	5.29147	5.5625	6.0464
CHERP	0.305159	4.77845	0.104995	0.745916	5.32556	5.63501	3.36629	3.63414
CLK2	0.305144	4.56656	0.122219	0.726641	5.06724	5.24952	3.4978	3.88943
SLC35E3	0.304738	5.19561	0.132386	0.715971	4.47209	4.807	5.51552	5.77107
ADCK5	0.304571	3.54789	0.15298	0.695704	3.77679	4.06766	3.14955	3.41688
IFITM10	0.304281	3.67833	0.156501	0.692399	3.75074	3.77837	3.4881	4.02576
NME7	0.304047	3.08255	0.105285	0.745577	2.04958	2.05438	3.59139	4.14488
ZNF107	0.30404	2.2848	0.141502	0.706792	2.96705	2.77109	1.64148	2.28455
MED23	0.303928	4.59017	0.114818	0.734724	5.20793	5.23731	3.32328	3.85656
GRB10	0.303822	1.7838	0.143252	0.705069	2.57412	2.41402	1.19349	1.73839
AGPAT9	0.303627	6.59806	0.131657	0.71672	5.82485	6.33156	6.94302	7.03544
SLC22A18	0.3035	4.51589	0.148646	0.699833	4.56173	4.4979	4.24935	4.89598
TTC32	0.303264	2.66924	0.116299	0.733084	1.76721	2.05438	3.35565	3.5544
MAGIX	0.302775	1.44889	0.190398	0.662586	1.36172	1.74497	2.11477	2.13908
LOC646471	0.302761	1.97077	0.13789	0.710388	2.46298	2.89029	1.53243	1.58632
EEF2	0.302705	8.4944	0.0606535	0.805466	9.17699	9.60278	5.37782	5.55248
BBS12	0.302681	2.20266	0.173454	0.67706	2.22636	2.74832	2.41019	2.38016
PKN1	0.302603	6.48636	0.087396	0.767514	7.18761	7.34883	4.4822	4.90886
RALBP1	0.302397	6.33966	0.139078	0.709199	6.44866	6.73489	5.89538	6.20625
STRBP	0.302389	3.58606	0.135748	0.712545	2.93038	3.14688	3.97155	4.30936
PIGN	0.302363	4.63075	0.150098	0.698442	4.49738	4.75082	4.55835	4.88624
RSPH3	0.302246	3.76577	0.153324	0.695379	3.50483	4.09499	3.90019	3.86979
SLX1A	0.302181	5.58668	0.130795	0.717609	4.88762	5.22293	5.88063	6.13541
SLX1B	0.302181	5.58668	0.130797	0.717608	4.88762	5.22293	5.88063	6.13541
CYTH3	0.302155	3.61416	0.087783	0.767015	4.37992	4.50131	1.83759	2.20323
RBM5-AS1	0.302151	1.63558	0.108099	0.742319	2.09998	2.8265	1.14493	0.952074
ITGA5	0.302035	7.97405	0.107245	0.743303	8.20345	8.79114	7.07444	7.08878
ZNF335	0.301962	4.77523	0.0948911	0.758049	5.32026	5.72086	3.19796	3.37107
SYTL3	0.301942	2.67255	0.128827	0.719651	2.97607	3.56038	2.18851	2.13908
WRAP73	0.301771	4.05042	0.155869	0.692988	3.97435	4.12624	3.97155	4.38967
FBXO25	0.301617	5.0145	0.104271	0.746763	3.80745	3.90216	5.44204	5.93274
WBP2	0.301597	7.6833	0.130255	0.718168	7.46903	7.56542	7.56906	8.07313
CCM2	0.301539	5.92616	0.138577	0.709699	5.96174	6.02077	5.608	6.14224
SLC25A10	0.301417	1.60851	0.198862	0.655641	2.01497	2.09104	1.67607	2.04885
LOC102724814	0.301384	3.18809	0.0785159	0.779319	4.14007	3.97262	1.24048	1.76697
NUDT21	0.301268	5.65729	0.141035	0.707255	5.61559	5.781	5.43449	5.85998
BRD2	0.301091	7.32443	0.102077	0.749351	7.80563	8.13268	5.98261	6.25247
ERMARD	0.301075	3.9303	0.145517	0.702857	3.63016	3.62431	4.00595	4.5829
SLC39A4	0.300997	3.6927	0.105074	0.745824	2.32853	2.91094	4.4822	4.39883
RDH13	0.30095	3.25805	0.138092	0.710185	2.55015	3.17277	3.82512	3.71704
STK38	0.300776	5.79201	0.122501	0.726337	6.20948	6.32965	4.88101	5.34776
EPC1	0.300627	4.60646	0.147335	0.701095	4.65739	4.94107	4.33303	4.62645
CDA	0.300543	5.74909	0.0966463	0.755892	4.07856	4.73354	6.50087	6.41705
TNFRSF14	0.300383	6.87296	0.136654	0.711631	6.79623	6.946	6.65405	7.10005
ZBTB7A	0.299605	5.77088	0.107401	0.743123	6.15092	6.6007	4.66122	4.79898
ZNF821	0.299497	0.931529	0.21772	0.640782	1.56677	1.67424	1.14493	1.41631
CSAD	0.299447	3.05499	0.0814452	0.775348	3.84734	3.99697	1.33009	1.61804
STBD1	0.29936	2.71597	0.160216	0.688957	2.8443	3.01	2.67251	3.02563
CLEC2B	0.299154	6.09334	0.105588	0.745224	4.84639	5.11358	6.57262	6.89198
POLR2C	0.299061	5.21656	0.140891	0.707397	5.12518	5.28358	5.0652	5.48956
RP2	0.299044	5.87858	0.132218	0.716143	6.13389	6.20243	5.28282	5.80074
FBRS	0.298921	5.59123	0.068429	0.793638	6.43482	6.51138	2.87962	3.34287
SSBP3-AS1	0.298611	0.383492	0.209925	0.646826	1.12263	1.52146	0.874051	0.794411
CHRNB1	0.29834	3.15317	0.125074	0.723595	2.45008	2.565	3.59139	4.01388
C17orf53	0.298139	0.16168	0.248671	0.618012	0.950201	0.891596	0.874051	1.26422
ZPR1	0.298115	5.50942	0.119372	0.729717	4.70701	4.90291	5.81811	6.20495
CSNK2A1	0.298092	5.76143	0.137674	0.710604	5.73468	5.90843	5.52266	5.93432
CCDC107	0.298019	5.4462	0.128493	0.719999	4.87321	5.08205	5.64776	6.02141
CNOT3	0.297952	4.55256	0.0923037	0.761269	5.25318	5.37746	2.84963	3.26486
RUFY2	0.297888	2.71453	0.155603	0.693238	2.93963	3.16419	2.5473	2.83633
RAD23B	0.297844	6.73375	0.109486	0.74073	7.2665	7.37787	5.50112	5.97623
KLHL36	0.297561	4.16884	0.100884	0.750771	4.69066	5.06833	2.84963	3.02563
KLHL7	0.297419	4.12233	0.146826	0.701587	4.00112	4.04915	4.06588	4.5829
EMP1	0.297374	8.04672	0.119939	0.729101	8.23434	8.46693	7.47396	7.83365
TJAP1	0.297304	3.868	0.118074	0.731132	4.40017	4.59682	2.819	3.16101
ATXN1L	0.297222	4.96615	0.0707967	0.79018	5.76883	5.90715	2.49012	2.87623
RUNX1	0.297158	6.56573	0.0707759	0.79021	7.20978	7.62289	4.09173	4.25995
TMEM38B	0.296947	6.47721	0.121973	0.726904	5.82235	5.89942	6.65297	7.16391
UBE4A	0.296863	6.20195	0.114148	0.73547	6.62538	6.89702	5.14762	5.45924
TRAF6	0.296842	4.27283	0.147413	0.70102	4.25203	4.33168	4.11713	4.60286
STAT3	0.29683	7.21608	0.116254	0.733134	7.56073	7.82106	6.34029	6.66877
ATF3	0.296819	7.47035	0.126009	0.722606	6.90063	7.39447	7.68399	7.77989
CCDC18	0.296804	2.84809	0.133269	0.715066	2.19578	2.71347	3.44863	3.41688
SMNDC1	0.296614	4.51475	0.140373	0.707911	4.76283	4.82616	4.01949	4.52132
LIMS1	0.296465	9.05316	0.101413	0.750141	8.20825	8.45292	9.35012	9.69715
MYZAP	0.29642	0.840047	0.224907	0.635326	1.46789	1.4098	1.14493	1.58632
VAMP4	0.296284	4.7833	0.143234	0.705087	4.69613	4.85575	4.65689	5.0695
MST4	0.29579	3.17786	0.11449	0.735089	3.72421	3.97752	2.21227	2.46982
CXorf57	0.295625	0.527572	0.233096	0.629237	1.02167	1.12164	1.24048	1.48674
LAMP3	0.295482	4.87952	0.11055	0.739519	4.0274	3.98728	5.14454	5.76222
PLRG1	0.295473	5.72909	0.117543	0.731715	4.94849	5.10464	6.00998	6.43386
[truncated: 9,423 more rows]

## Sheet: Supplementary Data 4
Supplementary Data 4. The raw data of metabolic profiling.
ImKCs		1-methylnicotinamide	2,3-BPG	2-aminoadipate	2-hydroxyglutarate	2-oxoadipate	3-hydroxybutyrate	3-phosphoglycerate	3-ureidopropionate	5-hydroxyindole_3-acetate	6-phosphogluconate	acetoacetate	acetylcarnitine	acetyl-CoA	acetylserine	adenine	adenosine	ADP	ADP-ribose	AICAR	alanine	alanine_13C3-15N	allantoin	alpha-ketoglutarate	alpha-lipoic_acid	AMP	anserine	arginine	arginine_13C6-15N4	argininosuccinate	asparagine	aspartate	aspartate_13C4-15N	ATP	beta-alanine	betaine	butyryl_carnitine	C5_carnitines	cAMP	carbamoyl_aspartate	carnitine	carnosine	CDP	choline	cis-aconitate	citrate	citrulline	CMP	creatine
Peak Quality	Samples													low			low, poor peak shape			present																			low, poor peak shape				low
Polar_01	DPI-50	0	0	0.512	0.441	0	0	0.256	0	0	0	0	7.818	0.174	43.154	0	0.001	0.013	0	0	60.111	0	0.08	5.61	0	0	0	8.08	0	0.026	0.087	0.298	0	0.298	133.329	538.008	4.496	0.15	0	0.015	117.632	0.245	0.002	0	0.044	71.663	0.29	0	104.905
Polar_02	DPI-50	0	0	0.632	0.534	0	0	0.182	0	0	0	0	5.93	0.205	40.323	0	0.003	0.007	0	0	119.572	0	0.079	8.292	0	0	0	7.171	0	0.025	0.062	0.374	0	0.293	287.674	497.883	4.069	0.147	0.001	0.017	99.773	0.322	0.001	0	0.054	88.726	0.335	0	155.39
Polar_03	DPI-50	0	0	0.766	0.518	0	0	0.242	0	0	0	0	7.244	0.226	46.649	0	0.001	0.018	0	0	127.679	0	0.092	5.908	0	0	0	11.224	0	0.023	0.075	0.49	0	0.235	265.459	575.744	4.428	0.163	0	0.025	123.213	0.428	0.003	0	0.06	112.41	0.48	0	191.236
Polar_04	DPI-50	0	0	0.62	0.593	0	0	0.182	0	0	0	0	7.841	0.072	40.107	0	0.001	0.017	0	0	111.253	0	0.084	5.054	0	0	0	8.012	0	0.022	0.083	0.359	0	0.347	307.734	582.893	4.802	0.152	0	0.021	120.059	0.367	0.003	0	0.065	90.429	0.307	0	142.165
Polar_05	DPI-2	0	0	0.59	0.653	0	0	0.156	0	0	0	0	5.221	0.102	37.402	0	0.003	0.013	0	0	73.997	0	0.08	5.593	0	0	0	7.184	0	0.02	0.095	0.413	0	0.319	163.024	508.363	4.282	0.122	0.001	0.014	92.637	0.329	0	0	0.057	56.365	0.29	0	147.93
Polar_06	DPI-2	0	0	0.651	0.727	0	0	0.157	0	0	0	0	6.034	0.188	36.374	0	0.001	0.014	0	0	94.361	0	0.083	9.043	0	0	0	7.892	0	0.021	0.105	0.575	0	0.2	205.858	535.511	5.022	0.113	0.001	0.016	90.037	0.396	0.003	0	0.076	76.043	0.346	0	194.294
Polar_07	DPI-2	0	0	1.044	0.143	0	0	0.34	0	0	0	0	40.531	0.291	62.634	0	0.003	0.008	0	0.001	1275.96	0	0.135	7.782	0	0	0	7.892	0	0.032	0.155	9.145	0	0.659	875.383	964.565	16.706	3.413	0.001	0.232	143.453	0.463	0.002	0	0.137	71.099	0.48	0	300.473
Polar_08	DPI-500	0	0	1.032	0.145	0	0	0.332	0	0	0	0	59.376	0.1154	74.601	0	0.002	0.014	0	0.001	1283.13	0	0.145	0.734	0	0	0	11.374	0	0.024	0.169	10.06	0	0.733	865.726	1396.86	17.246	3.599	0	0.221	270.525	0.833	0.002	0	0.134	41.008	0.497	0	256.135
Polar_09	DPI-500	0	0	1.291	0.17	0	0	0.478	0	0	0	0	52.554	0.2104	63.555	0	0.004	0.009	0	0.001	894.865	0	0.139	3.898	0	0	0	10.091	0	0.032	0.161	11.694	0	0.443	566.286	1231.66	17.765	3.319	0	0.352	196.032	0.846	0.002	0	0.145	30.774	0.617	0	386.547
Polar_10	DPI-500	0	0	1.049	0.154	0	0	0.394	0	0	0	0	46.898	0.076	61.474	0	0.003	0.008	0	0.001	943.049	0	0.138	4.226	0	0	0	9.226	0	0.033	0.164	9.843	0	0.702	649.22	1176.88	16.974	3.429	0	0.3	165.861	0.634	0.001	0	0.132	38.003	0.484	0	298.491
Polar_11	DPI-500	0	0	1.173	0.164	0	0	0.471	0	0	0	0	51.395	0.112	71.62	0	0.005	0.006	0	0.001	802.032	0	0.148	2.255	0	0	0	9.64	0	0.025	0.169	9.686	0	0.754	510.849	1182.67	19.519	3.863	0	0.321	202.423	0.555	0.001	0	0.099	32.953	0.508	0	294.296
Polar_12	DMSO	0	0	1.409	0.163	0	0	0.463	0	0	0	0	49.154	0.005	68.283	0	0.003	0.009	0	0.002	740.637	0	0.149	12.319	0	0	0	8.598	0	0.03	0.182	12.72	0	0.428	527.974	1318.14	17.761	3.482	0	0.33	199.812	0.75	0.002	0	0.086	145.049	0.612	0	406.615
Polar_13	DMSO	0	0	1.105	0.153	0	0	0.497	0	0	0	0	48.754	0.024	61.878	0	0.001	0.008	0	0.002	1706.17	0	0.141	14.087	0	0	0	9.658	0	0.033	0.16	10.555	0	0.676	1017.55	1132.72	18.408	3.523	0	0.345	192.466	0.647	0.002	0	0.11	188.736	0.564	0	319.847
Polar_14	DMSO	0	0	1.204	0.155	0	0	0.436	0	0	0	0	37.609	0.021	74.133	0	0.002	0.008	0	0.002	786.507	0	0.139	16.917	0	0	0	8.09	0	0.022	0.172	9.611	0	0.627	558.499	1056.19	16.955	3.476	0	0.226	170.28	0.559	0.002	0	0.108	196.188	0.514	0	316.028
Polar_15	DMSO	0	0	1.297	0.16	0	0	0.597	0	0	0	0	44.948	0.008	96.797	0	0.003	0.007	0	0.002	864.229	0	0.141	13.52	0	0	0	6.915	0	0.029	0.187	11.817	0	0.376	577.666	1154.5	17.443	3.457	0	0.336	172.559	0.52	0.002	0	0.077	176.273	0.557	0	421.559
[truncated: 121 more columns]

## Sheet: Supplementary Data 5
Supplementary Data 5. The raw data of metabolic profiling.
Intensity(cps)
group	Samples	G6P	F1,6BP	G3P	Lactate	Glucose	Pyruvate	Citrate	a-KG	Succinate	Furmarate	Malate
ImKC DMSO	S1	1748000	986700	5289	71620000	1821000	6216	20080000	21360	4028000	1713000	1713000
ImKC DMSO	S2	1757000	1086700	6035	74890000	1807000	5983	21090000	22420	4139000	1834000	1814000
ImKC DMSO	S3	1839000	886700	5475	75710000	1592000	6345	23180000	19876	4247000	1764000	1759000
ImKC DPI50	S4	2126000	1611100	10580	90470000	1523000	2879	945000	15631	2657000	453000	1341000
ImKC DPI50	S5	2043000	1567400	11258	89370000	1514000	2124	788000	14981	2347000	424000	1196000
ImKC DPI50	S6	2037000	1581400	13425	78080000	1409000	2800	874000	14865	2679000	489000	1273000
ImKC KO DMSO	S7	1562000	820100	5014	69420000	1567000	6014	20150000	20621	4192000	1792000	1569000
ImKC KO DMSO	S8	1421000	758300	5031	65130000	1482000	5894	20070000	21035	4054000	1682000	1552000
ImKC KO DMSO	S9	1265000	744100	4996	62110000	1429000	6218	19890000	18412	4021000	1714000	1502000
ImKC KO DPI50	S10	1692000	793100	6510	70130000	1395000	5426	18560000	18921	3569000	1562000	1365000
ImKC KO DPI50	S11	1655000	701200	5012	70010000	1387000	5028	18270000	20152	3428000	1509000	1302000
ImKC KO DPI50	S12	1182000	700100	5003	61920000	1458000	5531	19010000	16528	3611000	1493000	1429000
