# Supplementary material for: Activation of GPR3-β-arrestin2-PKM2 pathway in Kupffer cells stimulates glycolysis and inhibits obesity and liver pathogenesis
Source: Nat Commun. 2024 Jan 27;15:807. doi: 10.1038/s41467-024-45167-5 (PMC10821868; doi:10.1038/s41467-024-45167-5)
Supplement: Supplementary file 6 — Source Data [file 41467_2024_45167_MOESM6_ESM.xlsx]

## Sheet: Fig.1
Figure1a
	0	10	20	30	40	50	60	70	80	90	100	110	120	130	140
DMSO	47.6034	25.4613	35.9869	38.7407	39.2729	35.5268	44.5248	50.8414	48.6072	41.1539	44.6561	44.5196	7.75932	22.7028	13.6691
	48.7895	50.7176	39.0682	32.5435	45.9279	51.6731	41.7155	41.9413	54.0003	44.9212	37.1611	41.6813	13.7003	23.2408	11.0669
	44.9747	41.6773	43.0167	49.9614	37.0089	43.7523	49.1762	48.5282	38.3863	42.5461	41.6328	51.4357	21.7889	17.5831	14.1148
DPI-5nM	46.0411	50.1241	50.3911	40.0212	45.0341	50.7521	46.1511	50.151	42.0345	40.1544	34.0235	42.0641	6.16414	16.1851	10.0646
	42.0097	45.0214	42.0187	41.0017	43.0245	40.1567	52.0054	50.4123	50.7845	40.8511	39.8416	39.4511	18.1564	14.0104	9.8411
	47.0521	50.3256	45.5299	49.3015	46.0241	42.0645	59.751	36.1561	46.0561	55.0564	46.1891	50.4514	5.02344	16.0515	18.0411
DPI-50nM	43.7557	35.8043	48.9764	56.1752	58.7452	64.9866	71.1371	78.5972	70.4727	85.9905	65.5759	62.4641	14.09	19.4805	24.113
	40.5301	45.6015	42.0638	50.3887	57.685	70.8485	71.9219	75.57	78.8607	61.7311	54.0878	55.6489	27.0603	16.5279	14.8621
	31.7689	44.0216	43.2933	58.7177	64.6462	86.9978	71.9536	83.7143	62.217	63.2052	86.367	59.8168	26.1459	10.3239	10.4776
DPI-500nM	33.7478	43.3022	49.588	63.1669	79.9317	82.3025	77.6978	74.8228	88.5305	81.3944	93.2954	84.7271	14.8933	15.0246	22.2304
	42.2946	37.0166	36.6263	57.8613	87.5916	97.9484	87.8694	93.8343	77.9856	92.1937	70.6395	87.99	10.5034	20.5535	18.3502
	44.1014	53.1886	54.061	70.9373	93.9559	85.4387	95.1372	98.0686	83.8474	86.3122	93.792	71.5438	10.2723	11.849	21.0978
Figure1 b
	0	10	20	30	40	50	60	70	80	90	100	110	120	130	140
DMSO	96.7994	83.3849	99.813	101.859	91.2941	100.276	95.0277	96.5956	98.3235	98.9264	102.202	100.931	19.5078	16.6896	10.1915
	95.3328	88.7769	79.4294	71.3213	83.9772	87.1025	100.288	81.9222	73.0242	98.2754	92.2996	91.2277	16.6647	14.7845	13.1376
	89.7439	103.057	92.4069	77.6478	77.677	91.1459	95.5074	84.2137	85.7316	93.3354	91.8559	100.933	15.1424	17.8135	19.9803
DPI-5nM	89.0021	89.0037	90.3374	86.3215	90.1355	90.6671	91.0347	89.0342	89.0563	105.486	101.902	96.0156	16.8463	12.035	13.0265
	97.1202	101.624	90.6713	90.3601	92.6017	90.3142	92.0416	95.0324	92.1645	85.1357	88.9077	86.2054	9.0541	10.4531	10.4512
	100.601	89.3671	90.9714	86.917	90.1723	87.0314	85.6187	93.0213	86.0567	86.0241	92.0559	90.7831	8.0519	11.7159	13.0591
DPI-50nM	89.6006	97.9656	98.0248	72.7628	52.3833	40.8129	45.5125	41.0564	45.0741	41.0355	43.3435	43.2705	11.5636	13.6542	13.794
	90.1086	89.8785	100.432	78.1968	52.351	42.26	42.9783	40.821	39.6707	37.8227	26.1374	26.0349	9.34157	8.62055	8.93234
	93.9649	92.2498	101.428	94.8687	45.962	36.3988	31.5211	32.4548	37.027	47.3463	37.9939	38.602	23.4368	15.1025	9.21674
DPI-500nM	98.034	97.3414	92.4605	38.5329	24.8621	10.2594	9.72525	11.9847	15.7413	13.0327	7.8642	7.75767	10.8686	17.0805	10.6487
	85.8363	79.6183	96.4037	21.7342	21.2157	12.0359	12.7081	6.89086	4.3484	9.41848	12.2776	11.9187	16.0252	9.87979	9.92672
	92.1517	84.1712	91.702	32.1856	12.5514	12.6937	9.71963	8.30873	9.89687	13.5457	12.6226	8.45701	11.0627	11.4509	13.2543
Figure 1 c
WT	0	10	20	30	40	50	60	70	80	90	100	110
DMSO	26.78	24.73	27.17	46.21	48.91	45.47	87.91	78.17	67.18	21.8	16.91	25.4
	20.25	23.87	20.71	47.25	60.05	67.07	94.79	86.97	68.18	28.37	32.81	20.76
	25.88	29.87	22.25	48.18	45.56	44.87	101.36	87.63	106.44	27.33	30.09	18.57
	26.71	25.83	25.95	50.22	51.1	54.87	96.52	91.4	90.36	38.68	21.44	24.02
	28.74	26.86	26.15	41.9	41.97	44.12	99.36	95.29	93.92	20.62	23.68	25.76
	29.4	27.61	27.36	41.86	42	44	83.67	97.53	97	20.23	23.15	25.74
DPI-50nM	30.28	30.99	39.83	64.23	68.08	69.09	119.17	136.41	117.43	38.34	28.06	24.57
	38.35	39.36	37.34	69.52	64.85	69.83	119.74	128.25	138.63	24.12	24.61	21.03
	32.65	32.11	34.2	67.98	67.38	71.17	115.04	117.12	102.47	37.85	26.35	23.31
	39.6	34.04	39.24	70.15	67.68	70.82	130.28	129.97	132.83	41.67	33.72	25.17
	36.49	37.81	39.94	58.18	64.88	58.35	134.25	130.87	131.02	25.71	22.82	37.62
	36.88	35.63	36.14	43.57	40.86	53.55	88.96	103.22	98.8	38.1	32.78	14.62
DPI-500nM	36.82	39.29	30.12	84.13	83.33	86.22	134.76	125.08	135	37.4	30.77	27.83
	33.65	34.37	37.08	79.1	84.11	77.69	110.99	139.58	121.04	35.22	36.17	24.25
	37.93	30.8	33.36	81.18	75.47	78.16	116.26	131.13	134.24	34.93	32.95	28.06
	31.21	30.11	29.74	70.17	75.22	93.05	136.91	123.32	133.99	37.43	23.46	29.18
	26.13	30.67	31.99	79.82	83.93	92.34	137.75	131.14	117.37	39.35	31.75	27.41
	29.62	21.63	29.93	73.04	77.02	79.67	125.27	127.24	116.14	40.08	33.6	22.59
Figure 1d	Glycolysis
	DMSO	24.84	27.54	24.1	19.9367	32.7367	39.7567	22.85	20.23	19.54	22.1733	23.0533	26.8233	18.5467	18.6167	20.7667	18.82	18.96	20.96
	DPI-50nM	33.9067	37.7567	38.7667	46.2667	41.5967	46.5767	38.81	38.21	42	36.63	34.16	37.3	29.4633	36.1633	29.6333	15.07	12.36	25.05
	DPI-500nM	52.13	51.33	54.22	47.22	52.23	45.81	49.2	43.49	46.18	40.1467	45.1967	63.0267	46.9833	51.0933	59.5033	40.95	44.93	47.58
	Capacity
	DMSO	66.54	56.8	45.81	67.4767	59.6567	40.8667	76.03	62.3	81.11	68.4733	63.3533	62.3133	76.0067	71.9367	70.5667	60.63	74.49	73.96
	DPI-50nM	88.8467	106.087	87.1067	96.4867	104.997	115.377	85.87	87.95	73.3	96.76	96.45	99.31	105.533	102.153	102.303	60.46	74.72	70.3
	DPI-500nM	102.76	93.08	103	79.11	107.7	89.16	84.28	99.15	102.26	106.887	93.2967	103.967	104.913	98.3033	84.5333	93.18	95.15	84.05
	Reserve
	DMSO	41.0467	31.3067	20.3167	36.6667	28.8467	10.0567	55.1567	41.4267	60.2367	44.4567	39.3367	38.2967	56.6967	52.6267	51.2567	41.05	54.91	54.38
	DPI-50nM	52.0367	69.2767	50.2967	51.6733	60.1833	70.5633	46.1967	48.2767	33.6267	60.73	60.42	63.28	73.78	70.4	70.55	42.9667	57.2267	52.8067
	DPI-500nM	50.2	40.52	50.44	30.69	59.28	40.74	37.99	52.86	55.97	57.43	43.84	54.51	52.3867	45.7767	32.0067	48.6933	50.6633	39.5633
Figure1 e
Glucose				Glc-6-P				Fru-1,6-P				G3P
DMSO	DPI-50nM	DPI-500nM		DMSO	DPI-50nM	DPI-500nM		DMSO	DPI-50nM	DPI-500nM		DMSO	DPI-50nM	DPI-500nM
1.745	0.555	0.49		0.192	0.411	0.668		0.055	0.107	0.151		2.182	5.972	4.383
1.143	0.592	0.399		0.232	0.444	0.691		0.058	0.172	0.147		2.868	3.079	5.619
2.771	0.755	0.322		0.235	0.306	0.6		0.047	0.086	0.189		3.108	5.049	6.684
1.354	0.619	0.375		0.151	0.521	0.527		0.048	0.081	0.136		3.329	3.211	4.431
Pyruvate.				Lactate				Acetyl-CoA				Citrate
DMSO	DPI-50nM	DPI-500nM		DMSO	DPI-50nM	DPI-500nM		DMSO	DPI-50nM	DPI-500nM		DMSO	DPI-50nM	DPI-500nM
4.617	5.471	8.34		537.012	1327.27	1288.65		0.005	0.174	0.1154		145.049	71.663	41.008
3.967	9.364	5.665		491.005	941.469	1460.43		0.024	0.205	0.2104		188.736	88.726	30.774
4.351	6.693	12.172		831.822	760.866	2315.83		0.021	0.226	0.076		196.188	112.41	38.003
3.534	7.938	9.071		690.727	1704.76	1874.09		0.008	0.072	0.112		176.273	90.429	32.953
α-KG				Succinate				Fumarate				Malate
DMSO	DPI-50nM	DPI-500nM		DMSO	DPI-50nM	DPI-500nM		DMSO	DPI-50nM	DPI-500nM		DMSO	DPI-50nM	DPI-500nM
12.319	5.61	0.734		0.192	0.077	0.083		0.832	0.472	0.243		216.26	95.502	48.732
14.087	8.292	3.898		0.168	0.075	0.058		0.864	0.621	0.056		124.461	124.022	33.994
16.917	5.908	4.226		0.122	0.069	0.06		0.488	0.739	0.053		259.795	119.845	42.133
13.52	5.054	2.255		0.1207	0.073	0.067		0.691	0.564	0.093		215.089	102.091	37.641

## Sheet: Fig.2
Figure2 a
WT	DMSO	32.7533	42.0633	40.6233	38.9667	42.0067	46.8367	41.5533	37.2633	38.1833	41.5433	39.6433	45.1333	41.22	38.55	33.4
	DPI-50nM	47.14	42.27	45.87	47.1967	47.5767	52.8467	45.6533	49.9233	55.4033	44.4133	56.3933	47.8233	47.5733	52.6433	48.8133
	DPI-500nM	65.0467	60.7367	70.5167	69.26	68.92	64.54	65.8133	65.4533	66.5233	57.4033	63.4133	64.3633	65.7	61.78	63.15
KO	DMSO	24.3967	41.9267	31.0567	26.4333	30.9133	21.3933	25.23	21.2	33.17	37.8533	34.3633	35.4633	37.1833	31.8533	32.3233
	DPI-50nM	46.8233	43.3333	45.9733	42.4	44.37	36.77	47.5933	36.2033	45.8533	36.19	41.31	52.41	34.4833	36.6533	46.4233
	DPI-500nM	63.14	48.74	48.54	51.7133	48.4433	58.4733	65.4833	52.2433	41.6033	47.9067	46.3067	49.5267	44.7667	63.9167	56.7467
Figure2 b
WT
DMSO	9685	6478	11013
DPI（50nM）	19000	22300	21942
DPI（500nM）	22100	27100	24083
P47phox- KO
DMSO	7999	9973	8615
DPI（50nM）	19500	19200	19048
DPI（500nM）	19600	23300	21900
Figure2 c
DMSO	DPI(50nM)	Apocynin	DPI+Apocynin
19.95	50.28	17.75	41.38
15.19	57.65	11.43	51.43
26.84	52.7	15.57	50.78
26.85	56.2	16.03	55.16
28.72	59.92	17.5	58.44
24.96	52.43	18.35	62.02
21.6	55.94	13.39	69.2
18.56	58.32	16.76	55.8
22.18	46.51	14.56	48.41
25.29	54.61	15.49	35.86
24.17	50.67	15	53.51
22	50.35	16.27	39.67
Figure2 d
WT	DMSO	25.3258	32.4017	31.7572	26.5536	32.4418	29.7363	23.6565	30.0884	35.1411	22.4701	35.7133	26.4934	26.6523	27.8172	23.3172
	DPI-50nM	51.9771	37.3294	57.9297	52.2755	56.5683	57.2576	52.4246	56.5299	37.5652	55.3838	60.2249	54.5831	60.7613	54.4973	55.2767
	DPI-500nM	56.2467	64.3262	65.6758	48.2703	61.3853	52.8633	64.5312	64.2052	56.1201	62.2758	39.9955	60.0954	57.0063	59.2813	61.3333
KO	DMSO	26.1302	21.8925	23.3479	16.1189	19.9018	21.6844	17.5818	15.8723	17.6064	24.1456	19.2269	21.8917	18.6254	22.9575	15.8129
	DPI-50nM	18.0954	20.6242	12.5915	19.3724	16.2576	18.4146	34.1297	25.3481	16.9138	22.7929	31.1986	22.1517	27.3818	17.1905	19.9786
	DPI-500nM	33.1168	41.713	42.7904	24.779	41.8151	35.2292	38.7383	31.8682	32.0268	41.7756	38.2845	46.7674	43.5631	54.1732	42.1847
Figure2 e
DMSO
WT	0.7321	0.7171	0.7056	0.6716
Gpr3-KO	1.2151	1.0547	1.1908	0.9096
DPI（50nM）
WT	1.9119	1.7377	1.5148	1.2712
Gpr3-KO	1.2482	1.199	1.0622	0.9891
DPI（500nM）
WT	2.3864	2.2568	2.1562	2.0441
Gpr3-KO	1.4765	1.2482	1.0622	1.199
Figure2 f
DMSO
23.21	28.57	24.69	23.13	25.49	22.4	21.76	11.13	20.55	23.71	28.26	20.48
DPI(50nM)
62.27	68.86	68.11	59.63	67.9	69.29	60.14	60.52	65.2	60.72	67.61	53.79
S1P
25.19	27.96	20.59	35.21	38.89	38.95	36.83	31.31	31.61	22.88	22.3	20.99
Figure 2h
WT	DMSO	21.2657	27.7175	24.1704	33.18	39.3083	38.659	40.0959	36.0305	53.3037	50.3409	46.7777	41.8342	45.9642	39.3021	50.0162
	DPI-50nM	33.18	39.3083	48.659	63.4293	69.3639	46.6371	44.3409	50.7777	65.8342	52.6309	50.9688	46.6829	43.4748	64.6465	40.1202
	DPI-500nM	56.3531	69.8709	81.654	61.3373	73.4944	75.243	74.1312	76.5113	79.2576	77.6342	93.7306	76.9321	80.4247	73.3335	84.1866
KO	DMSO	34.7908	25.1723	27.4846	34.6278	30.4587	30.7399	32.7652	38.0703	38.7183	36.5036	33.4888	33.9258	23.5023	28.8726	31.5679
	DPI-50nM	35.4304	30.239	31.2987	29.2441	20.9004	30.6691	36.8602	36.8404	38.8119	35.0172	33.5939	31.1225	30.4052	39.8952	27.3004
	DPI-500nM	52.2438	38.1328	45.5804	29.1352	40.3491	53.0834	52.0298	37.3225	33.3117	38.0413	46.1776	42.3969	54.527	44.7866	43.4713
Figure 2i
WT
DMSO	6463	5421	7408	6396
DPI（50nM）	16000	14700	17100	14500
DPI（500nM）	20500	22200	17700	18200
Arbb2-/-
DMSO	5272	6027	4308	5290
DPI（50nM）	5293	3149	3082	3854
DPI（500nM）	5596	6163	5895	7831

## Sheet: Fig.3
Figure 3a
				β-arrestin	50kD
				β-tubulin	55kD
				ERK1/2	44/42kD
				Enolase	47kD
				GAPDH	37kD
				PKM2	58kD
Figure 3b
WT	DMSO	24.4133	24.0833	26.3033	22.6	21.54	22.96	21.58	20.56	22.95	22.3833	22.3133	24.5933	25.1133	23.7933	25.7733
	DPI-50nM	51.4033	51.1233	43.6533	37.81	37.59	40.07	40.46	38.96	40.27	40.48	39.22	41.46	40.2233	41.6633	44.2033
	DPI-500nM	48.8067	58.3067	61.0767	56.58	54.99	57.81	55.79	55.31	59.47	49.8733	60.7833	54.3433	61.89	62.1	54.29
KO	DMSO	17.18	16.87	19.17	21.8667	19.2267	20.6367	27.3433	26.6833	28.0833	20.6067	16.4667	16.8167	12.1267	19.6267	16.6567
	DPI-50nM	22.4933	22.4133	24.2133	27.2567	20.9767	18.0267	20.2533	19.1333	21.3433	15.4633	14.6633	17.5533	23.8867	27.8967	22.4767
	DPI-500nM	37.5333	41.8233	44.5133	30.1467	45.1967	53.0267	46.9833	41.0933	29.5033	43.3667	45.3267	46.4467	32.9067	36.7567	33.8167
Figure 3c
WT
DMSO	7495	9642	5385	7188
DPI（50nM）	11093	10030	13102	10194
DPI（500nM）	12200	11100	10900	14700
PKM2-KO
DMSO	1788	3773	2703	2764
DPI（50nM）	1006	4986	1966	1985
DPI（500nM）	3035	1968	2875	3792
Figure 3d
	WT:DMSO			WT:DPI
0	0.112	0.011	0.099	0.102	0.203	0.016
5	0.378	0.165	0.101	0.431	0.745	0.451
10	0.4669	0.302	0.299	1.393	1.609	1.106
15	0.691	0.903	0.853	1.5993	1.691	1.242
20	0.841	0.991	0.709	1.604	1.199	1.593
		barrestin-KO:DMSO			barrestin-KO:DPI
0	0.114	0.003	0.091	0.103	0.109	0.115
5	0.399	0.193	0.448	0.245	0.397	0.207
10	0.445	0.261	0.501	0.495	0.332	0.707
15	0.612	0.511	0.775	0.553	0.744	0.915
20	0.801	0.904	0.771	0.874	0.791	1.226
Figure 3e
	WT:DMSO			WT:DPI
0	0.012	0.001	0.019	0.035	0.051	0.102
10	0.231	0.401	0.118	0.503	0.294	0.601
20	0.301	0.523	0.221	0.743	0.992	0.598
30	0.459	0.669	0.395	0.895	1.043	0.799
	WT:DMSO			WT:DPI
		barrestin-KO:DMSO			barrestin-KO:DPI
0	0.011	0.043	0.019	0.042	0.016	0.118
10	0.203	0.498	0.108	0.259	0.453	0.207
20	0.364	0.551	0.199	0.391	0.603	0.228
30	0.468	0.702	0.394	0.509	0.407	0.511

## Sheet: Fig.4
Figure 4a
WT	cmyc	LDHA	HK2	PKM2	内参			PKM-/-	cmyc	LDHA	HK2	PKM2	内参
DMSO	30.41	15.56	20.74	15.97	13.82			DMSO	30.03	15.48	20.05	16.03	14.25
	30.49	15.31	20.78	15.66	13.17				30.59	15.03	20.16	15.26	14.06
	30.66	15.69	20.79	15.83	13.98				30.91	15.29	19.96	15.05	14.95
DMSO	31.23	15.63	21.39	15.9	13.95			DMSO	31.25	15.91	20.05	15.26	14.09
	31.78	15.56	21.43	15.82	13.97				31.55	15.62	20.99	15.09	14.41
	31.24	15.59	21.51	15.13	13.93				30.04	15.01	21.03	14.96	14.96
DPI-50nM	31.39	16.73	21.35	17.57	15.51			DPI-50nM	30.83	16.14	21.83	16.94	15.51
	31.76	16.74	21.68	17.3	15.44				30.92	15.99	21.58	17.04	15.07
	31.32	16.5	21.59	17.46	15.32				30.03	15.92	20.06	16.37	14.95
DPI-500nM	29.72	15.21	19.94	16.32	14.78			DPI-500nM	29.99	14.02	19.95	15.99	13.97
	30.02	15.35	20.21	16.16	14.86				29.96	14.92	20.14	16.03	14.04
	30.07	15.53	20.59	16.01	14.87				30.09	14.52	20.01	15.36	14.41
Δ1								Δ1
	cmyc	LDHA	HK2	PKM2					cmyc	LDHA	HK2	PKM2
DMSO	16.59	1.74	6.92	2.15				DMSO	15.78	1.23	5.8	1.78
	17.32	2.14	7.61	2.49					16.53	0.97	6.1	1.2
	16.68	1.71	6.81	1.85					15.96	0.34	5.01	0.1
DPI-50nM	15.88	1.22	5.84	2.06				DPI-50nM	15.32	0.63	6.32	1.43
	16.32	1.3	6.24	1.86					15.85	0.92	6.51	1.97
	16	1.18	6.27	2.14					15.08	0.97	5.11	1.42
DPI-500nM	14.94	0.43	5.16	1.54				DPI-500nM	16.02	0.05	5.98	2.02
	15.16	0.49	5.35	1.3					15.92	0.88	6.1	1.99
	15.2	0.66	5.72	1.14					15.68	0.11	5.6	0.95
Control Mean
	cmyc	LDHA	HK2	PKM2					cmyc	LDHA	HK2	PKM2
DMSO	16.8633	1.86333	7.11333	2.16333				DMSO	16.09	0.846667	5.63667	1.02667
Δ2								Δ2
DMSO	-0.273333	-0.123333	-0.193333	-0.0133333				DMSO	-0.31	0.383333	0.163333	0.753333
	0.456667	0.276667	0.496667	0.326667					0.44	0.123333	0.463333	0.173333
	-0.183333	-0.153333	-0.303333	-0.313333					-0.13	-0.506667	-0.626667	-0.926667
DPI-50nM	-0.983333	-0.643333	-1.27333	-0.103333				DPI-50nM	-0.77	-0.216667	0.683333	0.403333
	-0.543333	-0.563333	-0.873333	-0.303333					-0.24	0.0733333	0.873333	0.943333
	-0.863333	-0.683333	-0.843333	-0.0233333					-1.01	0.123333	-0.526667	0.393333
DPI-500nM	-1.92333	-1.43333	-1.95333	-0.623333				DPI-500nM	-0.07	-0.796667	0.343333	0.993333
	-1.70333	-1.37333	-1.76333	-0.863333					-0.41	0.0333333	0.463333	0.963333
	-1.66333	-1.20333	-1.39333	-1.02333					-0.41	-0.736667	-0.0366667	-0.0766667
2-Δ	cmyc	LDHA	HK2	PKM2				2-Δ	cmyc	LDHA	HK2	PKM2
DMSO	1.2086	1.08925	1.1434	1.00928				DMSO	1.23971	0.766664	0.89296	0.593231
	0.728668	0.825496	0.708742	0.797377					0.737135	0.918064	0.725309	0.886791
	1.1355	1.11214	1.23399	1.24258					1.09429	1.42076	1.54399	1.90088
DPI-50nM	1.97703	1.56193	2.41719	1.07425				DPI-50nM	1.70527	1.16205	0.622725	0.756109
	1.45734	1.47768	1.83189	1.23399					1.18099	0.950439	0.545884	0.52003
	1.81924	1.60585	1.79419	1.0163					2.01391	0.918064	1.4406	0.761368
DPI-500nM	3.79298	2.7007	3.87268	1.54043				DPI-500nM	1.04972	1.73708	0.788218	0.502316
	3.25653	2.59068	3.39482	1.81924					1.32869	0.97716	0.725309	0.512871
	3.16748	2.30271	2.62685	2.03261					1.32869	1.66632	1.02574	1.05458
Mean	cmyc	LDNA	HK2	PKM2				Mean	cmyc	LDNA	HK2	PKM2
DMSO	1.02426	1.00896	1.02871	1.01641				DMSO	1.02371	1.03516	1.05409	1.12697
DPI（50nM）	1.7512	1.54849	2.01443	1.10818				DPI（50nM）	1.63339	1.01018	0.869735	0.679169
DPI（500nM）	3.40566	2.53137	3.29812	1.79743				DPI（500nM）	1.2357	1.46019	0.846423	0.689922
SD	cmyc	LDNA	HK2	PKM2				SD	cmyc	LDNA	HK2	PKM2
DMSO	0.258583	0.159296	0.28078	0.222685				DMSO	0.258614	0.342412	0.432473	0.686111
DPI（50nM）	0.266443	0.0651328	0.349317	0.11274				DPI（50nM）	0.421086	0.132509	0.495871	0.137844
DPI（500nM）	0.338373	0.205519	0.628521	0.246814				DPI（500nM）	0.161063	0.419808	0.158448	0.315846
Figure 4b
Figure 4c
	Monomer				Dimer				Tetramer
DMSO	1	1	1	1	1	1	1	1	1	1	1	1
DPI(50nM)	0.821322	0.836962	0.85524	0.87021	1.29776	1.26918	1.34679	1.52774	1.47797	1.4765	1.79153	1.76603
DPI(500nM)	0.829924	0.853214	0.892141	0.813301	1.33391	1.26646	1.41294	1.44468	1.35311	1.35887	1.39188	1.31568
Figure 4d
Figure 4f
	negative control reporter
DMSO	0.95344	0.89943	0.717463	1.00534	1.42432
DPI(50nM)	1.26435	0.845021	0.903825	0.989954	0.996846
DPI(50nM)	0.893578	0.879676	1.19352	1.03574	0.997486
	myc-reporter
DMSO	0.984367	0.893852	0.994691	1.35701	0.770079
DPI(50nM)	3.25359	5.46342	3.09584	4.86592	5.03486
DPI(50nM)	4.39646	4.09386	3.78497	5.38483	5.03846
DMSO	0.984936	1.19016	0.898693	1.29804	0.628165
DPI(50nM)	0.88084	0.793725	1.29478	1.28528	0.745374
DPI(50nM)	0.889378	0.909383	0.999246	1.30092	0.90107
DMSO	0.67794	0.360593	0.780052	0.593541	0.783229
DPI(50nM)	0.583905	0.799052	0.590695	0.705915	0.490607
DPI(50nM)	0.689935	0.700635	0.690695	0.800406	0.698896

## Sheet: Fig.5
Fig. 5a
	mouse ID	base	1w	2w	3w	4w	5w	6w	7w	8w	normalized	0w	1w	2w	3w	4w	5w	6w	7w	8w
Veh. Group	439	20.7	21.5	25	27.9	31	33.7	36.5	39.1	41.2		0	0.0386473	0.207729	0.347826	0.497585	0.628019	0.763285	0.888889	0.990338
	440	20	22.5	26.6	29.9	31.8	34	36.6	39	41.1		0	0.125	0.33	0.495	0.59	0.7	0.83	0.95	1.055
	441	20	21.9	25	27	29.2	32.4	34.6	34.4	40.3		0	0.095	0.25	0.35	0.46	0.62	0.73	0.72	1.015
	444	21.3	21.2	24	26.1	28.2	30.1	32.3	37.4	35.5		0	-0.00469484	0.126761	0.225352	0.323944	0.413146	0.516432	0.755869	0.666667
	443	22.8	26	29.6	33.7	36.2	39.2	42.2	46.5	47.8		0	0.140351	0.298246	0.47807	0.587719	0.719298	0.850877	1.03947	1.09649
	935	19.1	21.8	23.2	25.5	27.4	29.4	30.8	30.8	31.3		0	0.141361	0.21466	0.335079	0.434555	0.539267	0.612565	0.612565	0.638743
	936	19.3	22.4	24	26.3	29.2	31.4	33.8				0	0.160622	0.243523	0.362694	0.512953	0.626943	0.751295
	937	19.5	21.9	23.4	25.8	28.5	31.9	34.1				0	0.123077	0.2	0.323077	0.461538	0.635897	0.748718
	938	19.2	22.8	24.2	26.1	28.2	31.1	32.9				0	0.1875	0.260417	0.359375	0.46875	0.619792	0.713542
	939	22	26.9	29.4	33	35.6	38.2	39.6				0	0.222727	0.336364	0.5	0.618182	0.736364	0.8
	946	18.3	22.2	24.5	26.8	28.9	30	31.7				0	0.213115	0.338798	0.464481	0.579235	0.639344	0.73224
	947	20.5	24.5	27	29.6	31.5	33.3	35.9	37.4	38.4		0	0.195122	0.317073	0.443902	0.536585	0.62439	0.75122	0.82439	0.873171
	948	21	26.2	28.8	31.1	33.3	35.6	37.8	38.5	40.1		0	0.247619	0.371429	0.480952	0.585714	0.695238	0.8	0.833333	0.909524
	949	19.1	22.6	24.7	26.1	27.7	29.9	32.4	33.5	34.1		0	0.183246	0.293194	0.366492	0.450262	0.565445	0.696335	0.753927	0.78534
	985	17.6	23	25.4	27.8	29.6	30.2	32.7	33.5	35.8		0	0.306818	0.443182	0.579545	0.681818	0.715909	0.857955	0.903409	1.03409
	986	18.8	22.2	24	25.2	27.3	29	30.3	30.6	32.2		0	0.180851	0.276596	0.340426	0.452128	0.542553	0.611702	0.62766	0.712766
	987	15.9	21.9	25.1	29	31.7	32.6	36.9	38	40.6		0	0.377358	0.578616	0.823899	0.993711	1.05031	1.32075	1.38994	1.55346
	988	17.3	22.5	25	26.7	29.2	30.5	32.2	33	35.1		0	0.300578	0.445087	0.543353	0.687861	0.763006	0.861272	0.907514	1.0289
	989	20.8	23.7	25.7	27.2	29.2	29.8	30.8	32	33.7		0	0.139423	0.235577	0.307692	0.403846	0.432692	0.480769	0.538462	0.620192
	801	16.8	21.9	23.3	26.3	27.5	29.3	31.5	34	35		0	0.303571	0.386905	0.565476	0.636905	0.744048	0.875	1.02381	1.08333
	802	20.5	22.6	24.4	27	28.1	29.1	30.7	33.4	34.5		0	0.102439	0.190244	0.317073	0.370732	0.419512	0.497561	0.629268	0.682927
	803	16.3	21.4	24.5	27.5	29.3	30.5	31.6	35.2	35.8		0	0.312883	0.503067	0.687117	0.797546	0.871166	0.93865	1.15951	1.19632
	804	13.5	19.5	23.2	24.8	26.1	27.3	29.2	31.7	32.5		0	0.444444	0.718519	0.837037	0.933333	1.02222	1.16296	1.34815	1.40741
	805	19.4	21.7	24.3	26.7	28.1	29.7	31.8	34.7	35.7		0	0.118557	0.252577	0.376289	0.448454	0.530928	0.639175	0.78866	0.840206
DPI Group	442	19.1	22.7	25.6	28	26.5	27.4					0	0.188482	0.340314	0.465969	0.387435	0.434555
	445	20.4	22.3	25.8	28.1	26.9	27.4	28	28.4	28.6		0	0.0931373	0.264706	0.377451	0.318627	0.343137	0.372549	0.392157	0.401961
	446	19.6	22.4	25	27.8	26	28.1	28.5	28.6	30.5		0	0.142857	0.27551	0.418367	0.326531	0.433673	0.454082	0.459184	0.556122
	447	19.2	21.4	24.9	26.8	25	26.5	27.6	28	28.6		0	0.114583	0.296875	0.395833	0.302083	0.380208	0.4375	0.458333	0.489583
	448	21.3	23.8	28	31.4	31.7	33.1	35.5	35.2	36.1		0	0.117371	0.314554	0.474178	0.488263	0.553991	0.666667	0.652582	0.694836
	930	19.7	22.3	25.3	27.5	29	30.8	32.1	33.1	34.9		0	0.13198	0.284264	0.395939	0.472081	0.563452	0.629442	0.680203	0.771574
	931	20.3	23.4	25.1	27.8	29.6	30.3	31.8	33.3	35.5		0	0.152709	0.236453	0.369458	0.458128	0.492611	0.566502	0.640394	0.748768
	932	21.5	25.5	27.6	30	31.5	33.8	34.7	34.7	36.2		0	0.186047	0.283721	0.395349	0.465116	0.572093	0.613953	0.613953	0.683721
	933	19.3	22.7	24.4	26.4	27.9	29.3	31.2	32.5	33.4		0	0.176166	0.264249	0.367876	0.445596	0.518135	0.61658	0.683938	0.73057
	934	19.5	23	24.6	27.3	28.6	30.3	32.5	33.2	34.6		0	0.179487	0.261538	0.4	0.466667	0.553846	0.666667	0.702564	0.774359
	941	19.6	24.1	27.1	29.9	31.4	33.2	34.4				0	0.229592	0.382653	0.52551	0.602041	0.693878	0.755102
	942	19.4	22.9	23.9	26.3	27.5	30	30.4				0	0.180412	0.231959	0.35567	0.417526	0.546392	0.56701
	943	19	22.84	24.1	26	27.6	28.9	29.1				0	0.202105	0.268421	0.368421	0.452632	0.521053	0.531579
	944	19.5	22	23.8	25.9	26.4	28.3	28.9				0	0.128205	0.220513	0.328205	0.353846	0.451282	0.482051
	945	19.9	24.1	25.9	29.1	31	32.7	34.1				0	0.211055	0.301508	0.462312	0.557789	0.643216	0.713568
	990	19.4	22.7	24.7	27.3	29.3	29.6	31.8	31.6	33.9		0	0.170103	0.273196	0.407216	0.510309	0.525773	0.639175	0.628866	0.747423
	991	19.5	23.2	24.9	27	28.9	30.4	32	33.4	35.9		0	0.189744	0.276923	0.384615	0.482051	0.558974	0.641026	0.712821	0.841026
	992	19.2	21.9	23.3	24.6	25.9	26.5	27.6	28.1	29.6		0	0.140625	0.213542	0.28125	0.348958	0.380208	0.4375	0.463542	0.541667
	993	20.9	24.8	26	28.2	30.3	31.3	32.3	33.4	35		0	0.186603	0.244019	0.349282	0.449761	0.497608	0.545455	0.598086	0.674641
	994	20.8	24	25.7	27.8	30.3	30.9	32.3	32	33.3		0	0.153846	0.235577	0.336538	0.456731	0.485577	0.552885	0.538462	0.600962
	806	18.6	21.3	23.7	26.1	26.5	28.2	28.9	30.7	31.8		0	0.145161	0.274194	0.403226	0.424731	0.516129	0.553763	0.650538	0.709677
	807	19.3	22.6	25.4	28.5	29.2	31.3	32.7	34	34.8		0	0.170984	0.316062	0.476684	0.512953	0.621762	0.694301	0.761658	0.803109
	808	18.4	22.6	25.2	28.4	29.3	30.8	31.6	32.9	34		0	0.228261	0.369565	0.543478	0.592391	0.673913	0.717391	0.788043	0.847826
	809	18.7	22.2	24.1	26.5	26.6	28	28.1	30.4	31.4		0	0.187166	0.28877	0.417112	0.42246	0.497326	0.502674	0.625668	0.679144
	810	16.2	20.7	23.4	26.1	27.3	28.8	29.5	31.5	33.2		0	0.277778	0.444444	0.611111	0.685185	0.777778	0.820988	0.944444	1.04938
NFD group	971	17.2	19.1	19.4	19.4	20.4	21.4	22	22.8	23		0	0.110465	0.127907	0.127907	0.186047	0.244186	0.27907	0.325581	0.337209
	972	19.9	22.5	22	22.6	24.1	24.6	25.2	26	26.6		0	0.130653	0.105528	0.135678	0.211055	0.236181	0.266332	0.306533	0.336683
	973	19.7	21.8	22.2	23.1	24.6	25.1	26.1	26.7	27.3		0	0.106599	0.126904	0.172589	0.248731	0.274112	0.324873	0.35533	0.385787
	974	21.8	24.7	23.8	24.5	26.2	27.6	28.1	29.1	29.1		0	0.133028	0.0917431	0.123853	0.201835	0.266055	0.288991	0.334862	0.334862
	975	21.3	23.8	25.8	26	27	27.3	28.8	29.1	29.3		0	0.117371	0.211268	0.220657	0.267606	0.28169	0.352113	0.366197	0.375587
Fig. 5b
* data from average uptake based on one cage per data point
g/mouse	1w	2w	3w	4w	5w	6w	7w	8w
veh			15.64	17.23	18.9	20.18	16.2	15.78		Av	1w	2w	3w	4w	5w	6w	7w	8w
			16.14	19.4	18.96	21.43	19.2			HFD+Vechicle	16.0275	16.86	17.11	18.1214	18.0029	18.3321	17.5892	18.0092
			15.88	19.73	17	17.28				HFD+DPI	15.83	17.4333	17.5933	17.355	18.0417	17.076	16.41	17.32
	14.58	16.68	18.08	17.8	17.92	17.98	18.36	18.06
	17.72	16.9	18.68	20.1	18.84	18.02	17.88	21.08		SD
	14.28	17.58	19.06	18.18	18.78	18.18	18.7	18.62		Vechicle	1.20948	0.634902	1.01359	1.22391	1.37411	1.55413	1.51857	1.64221
			16.8	17.34	18.52	16.96	14.9	16.15		DPI	1.90919	1.13795	1.49451	3.04384	2.03134	2.56237	2.06425	1.18336
			18.04	17.38	19.52	21.16	17.36	19.16
	17.42	18.18	17	18.84	14.56	17.32	15.06	16.22		Pvalue	0.926464	0.693121	0.606246	0.58471	0.935554	0.137461	0.186638	0.635537
		16.22	16.78	15.18	16.62	17.1	19.02	16.76
	16	16.38	17.08	17.94	17.1	16.56	16.12	17.02
	16.5	16.84	17.06	18.26	19.62	18.38	18.52	19.42
	15.92	16.46	16.54	18.32	18.44	17.24	18.4	18.32
	15.8	16.5	16.76	18	17.26	18.86	18.94	19.52
DPI			15.54	20.85	15.95	14.28	13.525	16.95
	14.48	16.9	18	14.4	20.98	17.16
			17.66	17.42	18.78	17.24	18.18	18.22
			16.76	16	17.34	15.24	17.4	16.55
	17.18	18.74	20.06	21.14	19.36	21.16	13.92	18.86
		16.66	17.54	14.32	15.84	14.58	16.14	16.02
Fig. 5c																Fig. 5d
	Veh. Group				DPI group				NFD								ID	0	15	30	60	120	min
	mouse ID	iWAT (g)	eWAT (g)		mouse ID	iWAT (g)	eWAT (g)		mouse ID	iWAT (g)	eWAT (g)					NFD	971	97	205	281	222	138	mg/dL
	#247	0.22	2.54		#376	0.1	1.23		971	0.25	0.25						972	119	274	255	223	179
	#386	0.48	2.81		#379	0.12	1.35		972	0.17	0.5						973	111	252	283	248	222
	#377	0.47	2.74		#378	0.14	0.61		973	0.25	0.59						974	124	167	216	258	162
	#387	0.39	2.96		#380	0.11	0.74		974	0.26	0.66						975	88	216	238	221	139
	439	0.276	3.17		445	0.459	0.85		975	0.2	0.37
	440	0.27	3.7		446	0.614	1.14									Vehicle	935	124	292	328	355	315
	441	0.243	3.32		447	0.532	1.01										936	107	309	326	393	325
	444	0.235	2.84		448	0.8	1.88										946	105	203	303	290	255
	443	0.307	3.64		930	0.4	1.49										947	95	230	378	417	329
	935	0.27	1.27		931	0.29	1.52										948	108	193	307	375	324
	936	0.41	1.98		932	0.35	1.7										949	122	291	314	428	307
	946	0.26	2.04		933	0.34	1.65										985	113	225	318	261	210
	947	0.44	2.07		934	0.31	1.57										986	126	223	267	252	195
	948	0.55	2.63		945	0.36	1.63										987	138	285	307	269	187
	949	0.34	1.71		941	0.41	1.9										988	122	241	270	277	170
	985	0.365	2.1		990	0.504	1.76										989	141	225	258	264	178
	986	0.318	1.62		991	0.505	2.03										801	136	285	306	297	275
	987	0.4936	2.55		992	0.354	1.5										802	110	285	305	264	226
	988	0.501	2.43		993	0.428	2.23										803	114	246	239	278	234
	989	0.477	2.13		994	0.443	1.77										804	127	210	240	238	193
	801	0.253	1.989		806	0.331	1.757										805	111	190	244	278	240
	802	0.252	1.933		807	0.308	2.096
	803	0.344	1.752		808	0.332	1.536									DPI	930	142	296	309	365	273
	804	0.272	1.506		809	0.28	1.565										931	144	169	257	296	335
	805	0.251	1.556		810	0.295	1.673										932	160	201	330	344	329
																	933	150	326	348	320	259
																	934	133	188	199	271	268
																	935	124	292	328	355	315
Fig. 5e																	941	168	294	314	408	355
																	945	169	203	313	352	309
	NFD	HFD+DMSO	HFD+DPI			NFD	HFD+DMSO	HFD+DPI									991	124	206	273	385	300
AST (U/L)	50.8	76.6	52		ALT (U/L)	38	46.67	36.67									993	141	267	281	331	324
	44	116.4	55.1			30.67	45.33	42									990	127	240	269	278	201
	52.5	115.8	67.6			28	64	49.33									992	112	204	257	284	216
	45.9	101.5	35.15			30.67	44.8	44.67									994	108	275	293	288	287
	38.6	85.5	68.6			34	46	38									806	122	295	320	269	205
	41.9	99.4	101.5			14.67	38	36.67									807	127	257	280	274	222
	70.3	98.1	94.6			34	42	30.67									808	112	136	170	223	185
	45.4	119.8	62.9			33.33	37.33	44									809	119	172	240	251	189
	48.1	103.1	72.5			36	48.67	44									810	123	226	247	283	214
	39.6	71.9	64			31.33	50	39.33									934	133	188	199	271	268
	57.1	51.3	91.6			33.33	52	48									933	150	326	348	320	259
	83.6	123	74.6			38	48	36
		80.2	38.14				35.33	33.33										0	15	30	60	120
		64.4	63.8				42.67	29.33									NFD	107.8	222.8	254.6	234.4	168
			59.6					28									HFD+Vehicle	118.688	245.812	294.375	308.5	247.688
																	HFD+DPI	120.333	221.444	252.778	269	220.778
Fig. 5g
	weight(g)											weight increase(%)											P values
	base	week1	week2	week3	week4	week5	week6	week7	week8				week0	week1	week2	week3	week4	week5	week6	week7	week8		week0	week1	week2	week3	week4	week5	week6	week7	week8
Flox	18.9	21	22.2	22.8	23.8	24.5	24.4	25.4	25.6			Flox	0	11.1111	17.4603	20.6349	25.9259	29.6296	29.1005	34.3915	35.4497			0.642375	0.668299	0.222884	0.0895107	0.0362432	0.01241	0.00443456	0.00691388
	19.9	21.5	24.7	25.3	27	27.6	28	28.4	29.5				0	8.0402	24.1206	27.1357	35.6784	38.6935	40.7035	42.7136	48.2412			0.594598	0.265038	0.652983	0.955652	0.560971	0.414303	0.260058	0.274596
	18	20.3	24.9	25.7	27.1	28.2	28.8	29.7	30				0	12.7778	38.3333	42.7778	50.5556	56.6667	60	65	66.6667			0.977018	0.201001	0.0117821	0.0504945	0.0508844	0.0265531	0.0233552	0.0257219
	17.7	21	23.4	23	24.9	25.4	25.6	26.6	27.6				0	18.6441	32.2034	29.9435	40.678	43.5028	44.6328	50.2825	55.9322
	19.8	23	25.9	26.5	29.7	30	30	30.2	31				0	16.1616	30.8081	33.8384	50	51.5152	51.5152	52.5253	56.5657
Flox HFD+vehicle	19.9	23.2	26.1	27.4	30	30.4	32	35.1	36.4			Flox HFD+vehicle	0	16.5829	31.1558	37.6884	50.7538	52.7638	60.804	76.3819	82.9146
	20.1	22.5	25.1	26.4	28.6	30	31.5	32.9	33.7				0	11.9403	24.8756	31.3433	42.2886	49.2537	56.7164	63.6816	67.6617
	19.8	22.8	25.1	26.7	32.7	34	35.4	36.5	38.5				0	15.1515	26.7677	34.8485	65.1515	71.7172	78.7879	84.3434	94.4444
	19.8	23.1	25.5	27.3	28.6	32	34	35.3	36.2				0	16.6667	28.7879	37.8788	44.4444	61.6162	71.7172	78.2828	82.8283
	19.8	22.1	24.3	27.4	33.6	36.3	38.5	40.2	43.8				0	11.6162	22.7273	38.3838	69.697	83.3333	94.4444	103.03	121.212
Flox HFD+DPI	20	23	23.8	24.7	27.8	30	30.2	32.4	32.8			Flox HFD+DPI	0	15	19	23.5	39	50	51	62	64
	19.8	23	25	26.4	27.5	30.6	32.4	34.1	35.3				0	16.1616	26.2626	33.3333	38.8889	54.5455	63.6364	72.2222	78.2828
	19.8	22.6	25.3	26.1	29.8	30	30	31.4	31.8				0	14.1414	27.7778	31.8182	50.5051	51.5152	51.5152	58.5859	60.6061
	19.8	22.3	24.5	25.5	27.6	28.9	30	31.1	31.5				0	12.6263	23.7374	28.7879	39.3939	45.9596	51.5152	57.0707	59.0909
	19.7	22.5	24.2	25.1	26.3	26.7	27	27.5	28.5				0	14.2132	22.8426	27.4112	33.5025	35.533	37.0558	39.5939	44.6701			0.187789	0.368351	0.026516	0.0203801	0.0384625	0.00961199	0.00664398	0.00341531
PKM2-/- NC	18.5	20.2	23.2	23.8	25.4	26.9	28.8	29	29.2			PKM2-/- NC	0	9.18919	25.4054	28.6486	37.2973	45.4054	55.6757	56.7568	57.8378			0.0823203	0.964474	0.04331	0.0379377	0.0416473	0.0437176	0.0134119	0.00169847
	18.5	20.1	22.2	23.2	24.5	24.9	24.8	25.3	25.4				0	8.64865	20	25.4054	32.4324	34.5946	34.0541	36.7568	37.2973			0.981585	0.309419	0.973594	0.418354	0.50223	0.574466	0.811622	0.833297
	18.9	21.5	23.5	24.6	26	26.6	26.8	27.1	27.3				0	13.7566	24.3386	30.1587	37.5661	40.7407	41.7989	43.3862	44.4444
	19.2	21.5	24.5	25.7	27	28.5	29	29.8	30				0	11.9792	27.6042	33.8542	40.625	48.4375	51.0417	55.2083	56.25
	19	21.5	24.5	25.2	27.3	28.5	30.5	31	32				0	13.1579	28.9474	32.6316	43.6842	50	60.5263	63.1579	68.4211
PKM2-/- HFD+Vehicle	18.9	21.8886	22.7529	25.8776	28.3469	28.7268	33.0814	35.6477	36.8833			PKM2-/- HFD+Vehicle	0	15.8129	20.3858	36.9184	49.9838	51.9938	75.034	88.6119	95.15
	18.5	20.5665	22.9595	24.3411	28.0349	28.7645	31.2551	31.2486	32.54				0	11.1703	24.1056	31.5733	51.54	55.4837	68.9464	68.9116	75.8917			0.375456	0.418688	0.859292	0.664317	0.976742	0.639862	0.775188	0.971288
	18.5	21.5306	23.1246	24.8045	26.7106	27.9252	30.5283	32.1111	33.9798				0	16.3815	24.9977	34.0785	44.3815	50.9472	65.0179	73.5734	83.6744			0.754295	0.0968158	0.578576	0.748153	0.282117	0.788691	0.681301	0.747057
	18.3	21.2091	23.0613	25.0909	26.6767	27.2204	29.0504	30.0781	31.4589				0	15.8967	26.0179	37.1088	45.7744	48.7452	58.7451	64.3613	71.9068			0.556944	0.504024	0.025554	0.125438	0.252909	0.0608215	0.0601302	0.00773893
	19.3	21.2003	23.5378	26.1735	32.6029	32.7257	35.4492	37.1062	39.4573				0	9.84616	21.9573	35.6138	68.927	69.5633	83.6744	92.2603	104.442
PKM2-/- HFD+DPI	19.2	22.1242	23.4682	25.4842	27.5002	27.8842	28.8442	31.7242	34.9882			PKM2-/- HFD+DPI	0	15.23	22.23	32.73	43.23	45.23	50.23	65.23	82.23
	18.9	21.809	24.2851	26.1885	28.3725	29.4416	32.2937	35.8065	36.9519				0	15.3916	28.4926	38.5633	50.1189	55.7755	70.8664	89.4522	95.5128
	18.8	20.9378	24.0655	24.8251	26.4582	28.1521	29.2801	29.6694	31.9292				0	11.3714	28.0078	32.0482	40.7351	49.7452	55.7451	57.8159	69.8361
	18.5	21.0634	23.304	25.5333	29.3454	28.8951	32.8829	34.4656	36.6894				0	13.8563	25.9674	38.0179	58.6239	56.1896	77.7451	86.3007	98.3209
	18.3	20.7601	22.3393	24.4563	26.4861	28.3216	32.2603	32.7248	35.4837				0	13.4432	22.0726	33.6412	44.7325	54.763	76.2858	78.8239	93.9
														14.3915	26.8628	36.0286	54.4671	63.7368	72.494	81.144	89.8122
														14.4285	23.9241	28.9701	40.2581	47.5106	50.9445	57.8945	61.33
														13.8215	23.4928	35.0586	52.1213	55.3466	70.2836	77.5437	86.213
Fig. 5i														13.8585	25.3541	35.0001	47.4881	52.3406	66.1745	75.5245	87.96
mouse ID	Flox	HFD+vehicle	HFD+DPI	PKM2 ko	PKM2 KOHFD+vehicle	PKM2 KO HFD+DPI
	36.8448	23.8603	50.9761	35.8982	18.0571	23.7701
	42.1577	37.837	55.2095	28.0034	19.8895	20.7468
	42.7113	43.3081	43.3323	30.3476	26.3834	19.3589
	52.1957	41.2186	59.351	34.8573	24.9383	25.8252
	31.482	41.2395	61.173	23.9453	17.9141	26.1831

## Sheet: Fig.6
Fig.6e
	TNFa pg/mL
		no LPS					with LPS
		mouse 1	mouse 2	mouse 3	mouse 4	mouse 5	mouse 1	mouse 2	mouse 3	mouse 4	mouse 5
	Flox	20.7635	19.2718	19.3438	19.4885	19.416	52.306	62.952	75.922	78.125	88.021
	HFD	28.5039	22.962	23.3069	29.697	31.4047	185.021	190.151	214.102	202.362	195.104
	HFD+DPI	20.0784	20.2287	19.6344	22.7066	20.3801	121.115	102.392	115.281	170.003	133.034
	IL-1b pg/mL
		no LPS					with LPS
		mouse 1	mouse 2	mouse 3	mouse 4	mouse 5	mouse 1	mouse 2	mouse 3	mouse 4	mouse 5
	Flox	12.015	10.644	20.215	25.305	32.205	90.925	102.382	84.771	101.823	96.992
	HFD	27.301	35.825	31.005	48.824	33.662	131.002	155.108	201.715	129.336	134.419
	HFD+DPI	20.992	21.712	18.502	17.114	26.997	102.921	105.338	110.725	121.008	125.331
	IL-6 pg/mL
		no LPS					with LPS
		mouse 1	mouse 2	mouse 3	mouse 4	mouse 5	mouse 1	mouse 2	mouse 3	mouse 4	mouse 5
	Flox	52.015	40.644	50.215	55.305	52.205	204.118	202.746	212.317	217.407	224.308
	HFD	57.301	60.825	71.005	60.824	63.662	284.118	282.747	292.317	297.408	304.308
	HFD+DPI	40.992	51.712	45.502	47.114	52.997	213.095	213.815	210.605	219.216	219.1

## Sheet: sFig.1
	sFig. 1d
	0min	DMSO			DPI(50nM)			DPI(500nM)
	no glucose	12.3065	15.6697	16.5315	10.6255	15.8825	16.7258	12.8246	13.9277	18.2706
	glucose	15.3025	16.3054	15.3055	12.3855	17.9838	13.9946	12.6479	15.0486	16.9386
	10min	DMSO			DPI(50nM)			DPI(500nM)
	no glucose	14.0035	16.3987	18.484	20.3118	25.0053	18.0068	19.7645	23.5041	20.1525
	glucose	14.7586	15.3059	16.9928	19.3694	26.8377	20.8476	20.0345	21.8644	25.5155
	sFig. 1e
	Glucose			Glc-6-P			Fru-1,6-P			G3P
	DMSO	DPI		DMSO	DPI		DMSO	DPI		DMSO	DPI
	0.619	0.492		0.493	0.723		0.055	0.151		1.083	1.737
	0.755	0.323		0.504	1.172		0.048	0.147		1.193	1.636
	0.557	0.399		0.397	0.961		0.049	0.136		1.312	1.38
	0.592	0.374		0.408	0.725		0.058	0.189		1.467	2.061
	Pyruvate			Lactate			Acetyl-CoA			Citrate
	DMSO	DPI		DMSO	DPI		DMSO	DPI		DMSO	DPI
	836.299	1693.95		1.91	13.4115		0.0201	0.2692		110.94	38.788
	530.249	935.943		1.5198	20.2691		0.0266	0.173		90.054	41.772
	686.833	1330.96		0.738	18.8368		0.0125	0.2028		88.698	28.752
	483.986	750.89		3.602	17.4479		0.0043	0.2248		71.338	32.55
	α-KG			Succinate			Fumarate			Malate
	DMSO	DPI		DMSO	DPI		DMSO	DPI		DMSO	DPI
	8.287	3.893		3.568	4.0431		0.731	0.0497		122.702	41.0846
	4.983	0.779		4.691	1.957		0.616	0.079		119.118	48.529
	5.571	2.197		6.877	2.604		0.559	0.235		94.577	34.191
	5.882	4.273		2.791	4.13		0.467	0.0541		101.195	36.121

## Sheet: sFig. 2
Supplementary Fig 2a
WT	0	10	20	30	40	50	60	70	80	90	100	110		KO	0	10	20	30	40	50	60	70	80	90	100	110
DMSO	12.27	17.5	11.36	40.18	49.49	48.05	87.86	77.97	87.91	7.73	7.96	6.59		DMSO	9.07	8.12	8.72	31.56	49.09	38.22	59.29	71.16	81.05	10.14	5.46	5.89
	17.48	13.25	12.89	45.96	49	53.83	78.61	78.23	86.86	6.78	7.65	6.55			11.52	13.79	12.08	35.95	40.43	30.91	69.13	58.73	79.32	9.94	13.18	5.43
	18.11	14.15	10.74	51.72	47.43	48.35	89.82	86.01	86.48	12.93	9.29	8.28			11.67	11.37	9.69	38.5	34.47	46.44	76.48	66.26	56.52	14.33	13.6	11.88
	15.76	13.88	12.66	49.99	48.09	53.58	89.77	88.05	87.28	8.98	8.78	7.58			15.67	10.97	12.98	46.86	43.37	44.47	73.93	82.28	72.14	6.67	12.16	8.19
	18.41	15.69	14.57	55.19	52.52	47.37	84.4	93.02	83.54	13.55	15.24	13.12			16.24	11.33	11.63	47.86	42.53	43	81.23	70.73	80.77	13.38	9.38	9.27
DPI-50nM	15.74	26.48	23.11	61.86	56.99	60.59	95.26	93.91	93.7	13.96	14.72	15.48		DPI-50nM	17.72	16.1	15.09	57.24	53.75	56.39	105.47	114.34	83.69	11.28	10.26	9.71
	25.01	28.51	15.04	59	59.38	64.65	90.29	118.08	108.95	12.25	12.28	10.88			18.99	18.55	17.58	54.26	56.23	48.63	117.86	97.29	98.77	16.32	9.04	10.22
	20.11	22.83	20.55	55.29	59.56	65.04	111.77	92.3	121.03	8.65	10.21	10.05			19.53	19.05	18.79	58.77	47.38	57.03	95.64	94.26	94.73	12.54	11.9	9.09
	26.28	21.54	18.62	55.22	67.2	58.63	121.94	117.29	110.67	17.78	7.5	7.14			16.3	15.52	14.76	48.07	53.19	64.29	92.7	111.32	103.46	8.12	18.21	9.31
	21.38	23.7	20.75	59.63	64.7	60.87	119.6	125.79	114.36	11.74	12.94	11.49			12.98	18.59	13.68	45.93	48.1	57.87	106.71	105.51	107.37	12.56	12.12	9.66
DPI-500nM	27	19.23	15.08	71.88	67.57	77.35	117.28	118.01	97.47	7.69	6.62	6.19		DPI-500nM	26.42	22.13	16.48	74.54	60.14	59.94	104.33	88.67	103.38	12.59	9.07	12.54
	23.04	23.99	20.34	78.58	78.24	73.86	119.93	120.34	120.44	6.42	8.71	12.83			27.03	21.73	23.78	63.71	60.44	70.47	94.39	106.58	92.9	13.39	9.42	13.18
	21.81	22.76	23.2	73.89	73.53	74.6	111.4	111.05	129.09	12.13	6.58	5.52			17.06	22.63	24.1	74	60.76	50.12	104.08	95.52	116.06	14.23	5.89	5.43
	24.22	23.59	22.9	72.55	78.56	79.51	106.45	116.49	106.23	16.48	12.9	16.06			23.39	14.23	16.17	57.76	56.16	59.38	82.26	89.04	96.9	11.17	7.75	10.64
	29.29	28.17	27.06	79.27	75.35	76.72	107.02	115.86	105.86	14.54	11.18	14.99			13.69	13.4	21.19	56.77	75.92	68.75	101.9	118.43	97.81	7.76	12.59	15.66
Supplementary Fig 2b
	capability																	capability
WT	DMSO	80.4333	70.5433	80.4833	71.6167	71.2367	79.8667	79.6533	75.8433	76.3133	81.3233	79.6033	78.8333	70.43	79.05	69.57	KO	DMSO	52.1267	63.9967	73.8867	59.6133	49.2133	69.8033	63.21	52.99	43.25	64.9233	73.2733	63.1333	70.5533	60.0533	70.0933
	DPI-50nM	80.54	79.19	78.98	78.4867	106.277	97.1467	102.133	82.6633	111.393	111.133	106.483	99.8633	107.543	113.733	102.303		DPI-50nM	95.0533	103.923	73.2733	106	85.43	86.91	84.4633	83.0833	83.5533	80.82	99.44	91.58	95.2633	94.0633	95.9233
	DPI-500nM	110.447	111.177	90.6367	110.61	111.02	111.12	103.323	102.973	121.013	91.3033	101.343	91.0833	93.45	102.29	92.29		DPI-500nM	92.93	77.27	91.98	82.3933	94.5833	80.9033	95.5633	87.0033	107.543	72.4067	79.1867	87.0467	89.8967	106.427	85.8067
	reserve																	reserve
WT	DMSO	41.9533	32.0633	42.0033	29.0133	28.6333	37.2633	40.6533	36.8433	37.3133	39.2167	37.4967	36.7267	32.7067	41.3267	31.8467	KO	DMSO	19.6667	31.5367	41.4267	33.3667	22.9667	43.5567	36.6767	26.4567	16.7167	29.03	37.38	27.24	36.7667	26.2667	36.3067
	DPI-50nM	35.4467	34.0967	33.8867	29.28	57.07	47.94	51.8067	32.3367	61.0667	61.59	56.94	50.32	57.8667	64.0567	52.6267		DPI-50nM	49.6767	58.5467	27.8967	64.82	44.25	45.73	41.2467	39.8667	40.3367	37.5167	56.1367	48.2767	56.0767	54.8767	56.7367
	DPI-500nM	45.0133	45.7433	25.2033	43.0367	43.4467	43.5467	37.3933	37.0433	55.0833	29.5767	39.6167	29.3567	29.9067	38.7467	28.7467		DPI-500nM	39.4567	23.7967	38.5067	29.5167	41.7067	28.0267	42.4533	33.8933	54.4333	24.4933	31.2733	39.1333	34.7533	51.2833	30.6633
Supplementary Fig 2c
WT	0	10	20	30	40	50	60	70	80	90	100	110		KO	0	10	20	30	40	50	60	70	80	90	100	110
DMSO	21.5111	18.9793	17.2053	41.5244	48.6003	47.9558	96.7565	86.9064	98.9063	20.1794	11.5973	16.8192		DMSO	11.0932	13.2561	13.3018	38.2035	33.9658	35.4212	49.8027	63.89	72.2455	14.4787	11.7068	10.0344
	20.245	24.3466	19.8673	44.3836	50.2718	47.5663	93.0293	96.6616	88.2297	13.0861	18.7261	21.6778			13.4276	15.3638	13.8244	31.4164	35.1993	36.982	65.5452	72.7454	62.1287	12.3616	17.6753	15.8557
	19.5175	18.7418	23.0796	43.8407	50.2727	55.3254	93.4665	80.5763	90.8727	25.3397	14.5098	20.7033			12.294	27.9421	16.5109	34.5083	32.7987	34.5328	72.4891	68.4734	68.3138	20.4269	14.0582	16.2943
	20.8555	21.4688	15.9541	38.7769	52.0201	42.8001	85.5941	84.8171	96.5605	20.9663	12.3238	15.6301			19.5185	18.4447	17.1094	37.2881	32.3694	35.0341	50.3694	78.5075	76.2568	13.9805	13.6866	11.7604
	24.5533	18.3915	19.0206	43.6873	44.8522	40.3522	90.3001	105.269	94.4607	15.4769	14.7976	20.8304			18.6251	14.1872	21.9497	33.9258	38.2579	31.1133	88.5573	54.6428	83.9604	14.2008	20.3109	11.3894
DPI-50nM	30.3317	28.4033	27.2637	66.2925	51.6448	72.2451	128.494	112.066	103.212	16.3934	14.1044	12.4485		DPI-50nM	21.8075	10.2042	18.7334	36.3372	38.866	30.8333	52.6392	70.3156	69.6452	14.2852	20.8335	19.6068
	33.353	31.2077	30.1108	67.2502	71.543	72.2322	102.704	110.377	122.149	11.3969	17.4607	16.0664			17.4521	15.0619	14.726	33.0176	29.9027	32.0597	71.7434	64.1183	70.2111	15.1745	11.5376	14.2233
	24.4761	32.4536	31.5644	68.4519	72.5571	53.5924	115.935	102.32	112.827	17.8373	15.8279	14.4165			19.8381	19.9003	18.2507	47.8913	39.1097	30.6755	53.4171	60.2766	69.9822	15.0341	11.877	14.3738
	25.4856	33.7734	33.8285	71.071	75.9121	70.2703	105.054	112.831	123.286	14.5242	11.9334	20.6041			11.7569	19.8094	18.4318	32.6588	41.0645	32.0176	59.8711	62.022	59.7086	11.1302	9.08144	9.38604
	28.9717	37.7914	26.8686	73.6022	67.3382	68.1176	123.513	128.289	106.343	14.6898	12.4866	11.3462			13.922	12.3998	11.7356	39.6155	29.4241	32.2123	73.1894	86.9404	84.7521	11.4828	12.218	13.0001
DPI-500nM	32.2611	29.8155	27.6851	73.9554	82.0349	83.3845	126.898	121.345	129.519	16.6676	14.2687	22.1898		DPI-500nM	28.5793	31.2373	25.6704	48.5894	57.1856	58.263	96.4368	93.9433	104.282	22.1718	12.0404	12.2056
	28.9516	25.9821	25.6606	71.8977	85.0127	76.4907	131.065	117.456	118.707	25.8143	23.4804	21.5875			14.6898	26.0393	30.0227	42.8227	59.8587	53.2728	100.987	108.03	99.5808	23.1917	16.0126	14.9265
	30.2855	29.3034	28.7978	80.9412	80.6151	72.53	116.938	124.001	122.533	18.8374	16.1665	14.226			26.806	25.1131	26.4565	55.2117	48.3416	48.5002	86.933	98.8889	99.0255	17.9249	16.288	15.2073
	47.3643	45.3966	41.5084	78.3723	56.0919	76.1919	127.381	109.912	127.323	15.3171	12.3965	20.5757			21.9062	27.3084	26.4905	57.4777	53.9866	62.4695	105.843	100.099	97.9057	16.28	15.6662	15.1599
	30.2484	28.6292	29.8612	73.6389	75.9139	77.9659	130.78	114.92	112.918	19.9194	14.1569	15.8217			23.9165	34.0424	30.6785	61.3159	71.926	59.9375	98.6321	93.0934	103.465	20.2821	15.096	17.8804
Supplementary Fig 2d
	capability																	capability
WT	DMSO	80.5579	70.7078	82.7077	75.1993	78.8316	70.3997	73.2823	60.3921	70.6884	69.2874	68.5104	80.2537	73.2651	88.2336	77.4257	KO	DMSO	37.7294	51.8167	60.1722	50.2477	57.4479	46.8312	55.5627	51.547	51.3874	37.2269	65.365	63.1144	73.2569	39.3424	68.66
	DPI-50nM	114.179	97.7501	88.897	87.7299	95.4028	107.174	99.9081	86.2933	96.7995	89.3667	97.1439	107.599	110.672	115.448	93.5017		DPI-50nM	34.3974	52.0738	51.4033	58.0983	50.4732	56.5659	39.6554	46.515	56.2206	50.0052	52.1561	49.8427	60.9558	74.7068	72.5184
	DPI-500nM	109.189	103.637	111.811	107.438	93.8285	95.0792	100.528	107.591	106.123	111.284	93.8158	111.227	114.148	98.2877	96.2851		DPI-500nM	80.9642	78.4707	88.8094	82.943	89.9866	81.5372	70.4596	82.4154	82.552	90.1413	84.3967	82.2037	80.8793	75.3406	85.7125
	reserve																	reserve
WT	DMSO	50.7297	40.8796	52.8795	45.622	49.2543	40.8225	43.6536	30.7634	41.0598	41.0618	40.2848	52.0281	47.3362	62.3047	51.4969	KO	DMSO	13.9392	28.0265	36.3819	31.0126	38.2128	27.5961	38.5425	34.5268	34.3672	15.4722	43.6103	41.3596	54.125	20.2105	49.5281
	DPI-50nM	65.1003	48.6714	39.8183	32.3627	40.0356	51.8071	51.0682	37.4534	47.9596	32.6361	40.4133	50.8679	53.8273	58.6032	36.6566		DPI-50nM	17.2937	34.9701	34.2996	40.0834	32.4583	38.5511	14.1915	21.0511	30.7567	24.6242	26.775	24.4616	39.4388	53.1898	51.0014
	DPI-500nM	47.1061	41.5536	49.7278	53.2651	39.6555	40.9062	38.9095	45.9717	44.5041	57.1621	39.6935	57.1046	54.9407	39.0808	37.0782		DPI-500nM	41.7574	39.264	49.6027	49.0019	56.0455	47.5961	36.2485	48.2043	48.341	47.8655	42.1209	39.9278	34.239	28.7003	39.0722
Supplementary Fig. 2e
GPR3	36kD
β-actin	45kD
β-arrestin2	50kD
β-actin	45kD
Supplementary Fig. 2f
WT	0	10	20	30	40	50	60	70	80	90	100	110		KO	0	10	20	30	40	50	60	70	80	90	100	110
DMSO	16.6268	16.3023	13.2235	46.9801	46.7299	50.1554	98.8022	107.858	108.213	12.1908	12.7299	14.0518		DMSO	10.2794	11.6625	11.8383	40.0799	36.9184	44.206	65.0566	76.4048	74.6275	8.75516	8.30526	6.40849
	16.6513	15.0038	19.8878	37.8452	45.0306	43.7522	90.9334	108.538	93.1067	15.8159	8.57723	15.7548			9.54965	10.0531	9.03583	22.5509	31.5376	34.9415	80.2379	78.0294	70.7	12.8021	5.07386	10.6309
	14.8487	19.6829	17.8356	43.4686	43.9599	45.9872	108.356	119.435	110.865	12.8718	17.3982	11.9271			11.8593	13.9615	10.853	23.8004	36.725	33.0984	73.6465	74.7803	65.2018	10.7449	14.1605	6.11212
	17.391	15.7154	15.946	47.949	58.5459	48.319	104.255	108.908	102.102	8.71141	16.9978	16.4477			9.33316	9.50954	9.65987	39.5314	41.4671	37.0644	90.1267	90.3796	82.743	9.57026	8.14408	10.2649
	17.7017	17.4748	16.0327	46.908	44.5448	47.8476	105.888	110.396	113.201	8.93973	14.77	15.5484			9.07667	9.84784	11.2388	35.2943	41.9551	45.1277	96.5051	85.6699	88.691	8.31285	8.20185	9.84562
DPI-50nM	25.9401	26.1713	22.9995	60.9615	75.2729	66.4342	132.094	114.245	131.401	8.88877	8.99639	10.3836		DPI-50nM	9.91445	11.4177	11.8003	37.2854	39.7762	39.9297	69.9246	86.7511	79.0483	8.18154	8.97408	12.395
	21.3848	20.9162	30.9986	62.7268	64.5515	75.3138	109.701	135.817	131.035	8.43198	8.22794	8.37779			13.8909	10.9497	11.0605	32.1546	40.5491	42.5997	66.4528	84.7973	88.5526	9.13821	11.1107	8.33366
	28.5535	37.8177	22.278	73.3512	64.6337	56.8625	143.974	136.431	132.16	6.81482	14.9551	8.04717			9.07772	9.76754	9.85756	40.0792	38.9222	35.7363	86.1802	81.6452	71.929	8.07404	8.76765	10.1994
	28.8651	23.3149	26.44	66.3094	65.8066	73.0699	130.343	135.418	119.794	7.89374	8.19445	13.5449			8.70176	15.3106	9.61556	36.1404	32.5245	31.7451	78.9931	78.6361	68.9047	7.3161	8.52959	9.93087
	25.6181	20.6511	23.4478	59.1282	57.6276	65.1785	116.434	120.976	106.993	6.85018	7.1193	11.9076			12.0896	9.88306	8.76176	47.241	37.9583	39.2282	98.2997	85.0628	89.9588	8.5423	6.52742	10.4788
DPI-500nM	34.7662	36.9462	31.0965	69.9911	86.5311	64.802	144.165	136.625	140.176	15.5027	6.06455	11.0804		DPI-500nM	28.9442	25.9645	24.7912	47.7467	55.5134	43.1619	106.111	102.645	107.53	13.5706	5.98366	8.39372
	32.8705	38.1721	33.9459	86.978	79.4442	83.6005	127.998	110.224	131.08	7.17691	11.0962	5.16526			26.9965	25.1855	21.866	58.8233	60.9664	66.3295	104.428	109.021	99.4266	5.60828	13.6954	12.95
	39.2865	29.9034	30.0537	69.4384	85.2988	80.8578	140.244	131.683	144.161	6.48515	10.1086	12.7764			20.6767	21.7031	26.8468	50.9673	59.7352	50.4493	90.9652	93.5315	79.7571	8.57919	6.99452	9.17555
	33.9907	43.5249	27.5871	84.0495	73.0944	68.8915	147.215	148.779	120.762	7.26077	6.23081	7.11093			27.8899	34.1175	30.7077	72.732	70.1725	84.2898	117.142	117.113	116.565	12.195	9.96361	10.6803
	33.2637	43.0091	26.9893	75.3125	71.1748	77.0567	134.607	145.736	138.284	7.07313	6.06396	6.92631			29.6386	29.2499	29.7877	59.5895	52.2609	63.0161	96.7647	98.6194	91.5118	9.03186	9.47901	12.3713
Supplementary Fig. 2g
glycolysis
WT	DMSO	33.9893	33.739	37.1646	24.4626	31.6479	30.3696	29.4029	29.8942	31.9215	33.8967	44.4936	34.2667	33.822	31.4587	34.7616	KO	DMSO	32.2569	29.0955	36.383	13.0486	22.0354	25.4392	13.4613	26.3858	22.7593	30.205	32.1406	27.738	26.5076	33.1683	36.3409
	DPI-50nM	51.5386	65.85	57.0113	54.3808	56.2056	66.9679	63.4122	54.6947	46.9234	56.4317	55.9289	63.1922	50.5025	49.0019	56.5528		DPI-50nM	27.4352	29.926	30.0795	22.6271	31.0215	33.0721	31.0655	29.9085	26.7226	27.5482	23.9323	23.153	38.7248	29.4422	30.712
	DPI-500nM	59.1085	75.6486	53.9195	79.1652	71.6314	75.7877	59.6483	75.5087	71.0678	77.182	66.2268	62.024	68.6247	64.487	70.3689		DPI-500nM	38.4306	46.1974	33.8459	48.072	50.2151	55.5782	42.7175	51.4854	42.1996	61.7857	59.2262	73.3436	49.2954	41.9668	52.7221
glycolysis capacity
WT	DMSO	85.8114	94.8674	95.2226	77.5508	95.1554	79.724	94.2898	105.369	96.7989	90.2024	94.8552	88.0493	92.8018	97.3103	100.115	KO	DMSO	57.2336	68.5819	66.8045	70.7356	68.5272	61.1977	63.3074	64.4412	54.8626	80.8003	81.0532	73.4166	87.7183	76.8831	79.9042
	DPI-50nM	122.671	104.822	121.978	101.355	127.471	122.689	134.035	126.492	122.221	120.466	125.54	109.916	107.808	112.35	98.3673		DPI-50nM	60.0744	76.9009	69.198	56.9253	75.2698	79.025	77.1665	72.6315	62.9153	70.4009	70.0439	60.3126	89.7835	76.5466	81.4426
	DPI-500nM	133.282	125.742	129.293	120.185	102.411	123.267	130.454	121.893	134.371	140.347	141.911	113.894	127.919	139.048	131.596		DPI-500nM	96.7946	93.3293	98.2142	93.6764	98.2693	88.6753	82.7155	85.2818	71.5073	106.195	106.167	105.619	86.4707	88.3254	81.2178
glycolysis reserve
WT	DMSO	50.8471	59.9031	60.2584	48.7241	66.3287	50.8973	63.8836	74.9628	66.3927	52.6501	57.3029	50.497	59.4544	63.9629	66.7678	KO	DMSO	24.6551	36.0034	34.226	50.5612	48.3528	41.0233	42.4386	43.5724	33.9938	50.7724	51.0253	43.3887	55.7127	44.8775	47.8986
	DPI-50nM	64.5373	46.6884	63.8449	42.1699	68.2862	63.5046	79.0248	71.4822	67.2105	61.948	67.0226	51.3984	55.7895	60.3309	46.3483		DPI-50nM	30.9275	47.754	40.0511	28.0184	46.3629	50.1181	47.9343	43.3993	33.6831	45.5231	45.1661	35.4347	56.8239	43.587	48.4829
	DPI-500nM	70.3904	62.8497	66.4013	44.6572	26.8833	47.7387	61.7125	53.1515	65.6292	71.8697	73.4338	45.4168	60.0921	71.2211	63.7694		DPI-500nM	57.3033	53.838	58.7229	42.3879	46.9808	37.3869	37.248	39.8142	26.0398	41.4103	41.382	40.8335	38.4759	40.3306	33.223
Supplementary Fig 2h＆i
scramble	0	10	20	30	40	50	60	70	80	90	100	110		siGPR3	0	10	20	30	40	50	60	70	80	90	100	110
DMSO	28.6156	17.3982	12.8547	42.8608	44.6183	47.6828	89.2204	99.3031	99.6209	15.7014	13.9141	13.4036		DMSO	27.3885	17.7865	12.5191	38.0611	35.2018	32.7486	60.6503	70.9138	69.3063	12.4438	9.32369	12.1303
	19.4399	17.5791	20.7471	38.9169	41.399	42.2425	82.7451	83.5799	89.6899	18.8809	16.5743	16.6375			20.6619	12.3312	16.7022	30.3125	29.4237	32.4096	72.145	70.2077	63.7781	12.9883	6.2088	11.0836
	15.3513	18.6208	19.9531	41.1069	41.5507	43.382	99.7199	109.728	101.986	17.0818	17.5573	12.6152			26.0197	14.3925	20.6052	32.2771	34.9135	31.6442	68.1978	69.2199	60.5849	11.4928	14.5719	7.31644
	19.5463	16.033	14.4351	45.1421	54.7118	45.4763	95.99	100.192	103.076	18.7386	17.1911	16.6944			18.3167	13.3838	12.7695	37.256	31.4261	35.4726	66.6033	66.7861	61.2654	11.9818	13.8425	11.0381
	17.8201	19.6146	18.3128	44.1855	44.0515	45.0337	97.4283	101.498	104.03	18.9377	16.979	15.8763			12.9681	18.5419	20.2568	33.9242	31.5292	33.8047	70.6547	62.8832	65.0501	15.2892	9.47167	12.8024
DPI-50nM	22.8936	25.7443	24.871	75.7461	70.5546	71.6144	122.409	106.12	121.777	9.97226	10.0705	11.3364		DPI-50nM	21.2694	17.7167	21.0318	37.2837	31.6036	31.7197	69.5371	67.1366	61.31	15.2688	8.304	10.8917
	21.2607	20.8354	29.987	58.7859	60.4422	70.2109	101.423	125.128	120.788	9.50381	9.31861	9.45462			24.9582	14.5693	13.2557	37.6572	29.5877	31.0135	68.4583	67.3073	62.9652	9.83318	11.9	14.141
	18.2152	26.41	21.5098	66.6879	76.6682	78.6397	129.159	122.487	118.709	7.83144	16.8013	8.92155			23.5486	15.453	16.4008	36.593	35.5869	32.8166	76.6797	72.7364	64.2877	12.2413	9.36628	10.6112
	27.9085	22.8963	25.7185	61.7238	70.3006	67.8291	119.552	124.135	110.025	8.96964	9.2412	14.0731			16.76	15.1888	18.9652	33.4613	30.2893	29.6057	71.053	70.7399	62.2032	8.17576	9.24027	13.9784
	26.0221	31.8872	24.567	67.4384	76.9284	64.3337	112.113	126.724	113.274	13.0179	14.1266	11.1908			10.1519	15.7657	14.2377	35.4723	28.7858	29.7005	72.2513	69.9196	66.2431	11.1983	6.1453	8.99161
DPI-500nM	33.1408	35.1038	29.8364	73.8635	79.7525	87.2	131.649	124.859	128.057	15.795	7.29639	11.8129		DPI-500nM	28.0978	25.3925	24.3272	45.1685	52.2199	41.006	98.1572	95.011	99.4461	14.1401	7.25187	9.43997
	31.4023	27.1758	32.3697	71.0791	82.293	95.0273	107.979	100.986	119.746	8.2897	11.8153	6.48012			26.2601	24.6201	21.6144	55.0794	57.02	61.8764	96.3745	100.533	91.846	6.89285	14.2158	13.5409
	37.3223	28.8481	28.9838	73.5852	78.8779	74.8672	128.501	120.77	132.039	7.69807	10.9706	13.38			20.4059	21.3294	25.9572	47.6587	55.5473	47.1927	83.6453	85.9542	73.5612	9.52169	8.09594	10.0582
	32.4102	22.9957	26.6498	77.4408	85.5771	81.7964	116.27	135.668	110.466	8.3652	7.43869	8.2304			22.5935	27.3002	24.7232	56.4848	54.5504	65.2202	90.0494	90.028	89.6134	10.7314	9.04492	9.58659
	36.7376	30.3524	37.875	76.4568	86.7163	85.4011	128.361	119.844	114.787	11.9049	13.4056	15.2673			28.5252	28.1748	28.6597	55.5255	48.9189	58.6146	89.0385	90.7104	84.3031	9.94855	10.3516	12.959
glycolysis
scramble	DMSO	28.5212	30.2786	33.3431	21.5526	24.0348	24.8783	25.3554	25.7993	27.6305	27.6008	37.1705	27.9349	26.9212	26.7872	27.7694	siGPR3	DMSO	26.7618	23.9025	21.4493	20.219	19.3301	22.3161	21.15	23.7864	20.5171	24.9685	19.1386	23.1851	21.4031	19.0081	21.2836
	DPI-50nM	65.2863	60.0949	61.1547	49.3602	51.0165	60.7852	55.5032	65.4834	67.4549	50.9625	59.5392	57.0678	54.66	64.15	51.5552		DPI-50nM	25.7955	20.1154	20.2315	25.6991	17.6296	19.0554	25.8534	24.8473	22.077	22.9965	19.8245	19.1408	26.6939	20.0074	20.9221
	DPI-500nM	62.2287	68.1177	75.5653	62.2174	73.4313	86.1656	62.9023	68.1951	64.1843	69.4294	77.5657	73.785	62.9309	73.1904	71.8752		DPI-500nM	34.8912	41.9426	30.7287	43.5296	45.4702	50.3265	38.4334	46.322	37.9674	46.6971	44.7627	55.4325	44.4391	37.8325	47.5282
glycolysis capacity
scramble	DMSO	74.8807	84.9635	85.2812	65.3809	66.2157	72.3257	83.9684	93.9763	86.2349	78.4487	82.6506	85.535	80.164	84.2341	86.7661	siGPR3	DMSO	49.351	59.6145	58.007	62.0515	60.1142	53.6845	57.0707	58.0928	49.4579	54.3158	54.4986	48.9779	58.1336	50.3621	52.529
	DPI-50nM	111.95	95.6606	111.318	91.9973	115.702	111.362	117.974	111.302	107.524	108.79	113.373	99.2632	99.3345	113.946	100.495		DPI-50nM	58.049	55.6485	49.8218	56.5003	55.3492	51.0071	65.9401	61.9968	53.5481	60.5882	60.275	51.7384	63.4729	61.1412	57.4647
	DPI-500nM	120.014	113.224	116.422	99.1169	92.1239	110.884	117.819	110.087	121.356	108.259	127.657	102.454	114.835	106.319	101.262		DPI-500nM	87.8799	84.7337	89.1687	84.8247	88.9836	80.2962	74.42	76.7289	64.3359	80.2617	80.2403	79.8258	77.9521	79.6241	73.2167
glycolysis reserve
scramble	DMSO	44.1664	54.2492	54.5669	41.8923	42.7271	48.8371	57.7066	67.7146	59.9732	47.5466	51.7485	54.6329	53.0048	57.0748	59.6068	siGPR3	DMSO	25.3131	35.5766	33.9692	41.4298	39.4925	33.0628	35.2528	36.2749	27.64	31.8851	32.0679	26.5472	37.5687	29.7972	31.9641
	DPI-50nM	49.7709	33.4819	49.139	38.2767	61.9818	57.6417	55.1605	48.4885	44.7099	52.9339	57.5167	43.4067	42.5461	57.1572	43.7071		DPI-50nM	36.0015	33.601	27.7743	35.7056	34.5545	30.2124	41.6809	37.7376	29.2889	39.9342	39.6211	31.0844	40.9317	38.6001	34.9235
	DPI-500nM	51.377	44.587	47.7851	25.1788	18.1858	36.9462	52.7246	44.9929	56.262	34.6655	54.0635	28.8608	45.503	36.9864	31.9294		DPI-500nM	52.0257	48.8796	53.3146	38.3826	42.5415	33.8541	33.5124	35.8213	23.4283	31.2976	31.2762	30.8616	34.6855	36.3575	29.9501
Supplementary Fig 2j
scramble
DMSO	7015	6149	8060	7046
DPI（50nM）	16300	15800	14400	18100
DPI（500nM）	19200	23400	20300	21300
siGPR3
DMSO	10350	9400	9300	11600
DPI（50nM）	10800	10700	11600	9740
DPI（500nM）	13623	9607	10634	12692
Supplementary Fig 2k GPR3 WT and KO ImKC metabolite profiles
			DMSO			DPI-50nM				P values
	G6P	WT	1748000	1757000	1839000	2121000	1943000	2037000		0.0128814
		KO GPR3	1562000	1421000	1265000	1692000	1655000	1182000		0.639688
	Pyruvate		DMSO			DPI-50nM
		WT	6216	4983	6345	2879	2124	2800		0.00281111
		KO GPR3	4014	5894	6218	5426	3028	5531		0.540498
	Furmarate		DMSO			DPI-50nM
		WT	1713000	1834000	1764000	1453000	1424000	1489000		0.00137824
		KO GPR3	1492000	1682000	1314000	1562000	1209000	1493000		0.647985
			DMSO			DPI-50nM
	F-1,6-P	WT	986700	1086700	886700	1211100	1567400	1581400		0.0254352
		KO GPR3	820100	758300	744100	593100	701200	700100		0.0628465
			DMSO			DPI-50nM
	Citrate	WT	20080000	21090000	23180000	13450000	15880000	18740000		0.0381125
		KO GPR3	20150000	18070000	19890000	18560000	21270000	19010000		0.830251
			DMSO			DPI-50nM
	Malate	WT	1713000	1814000	1759000	1341000	1196000	1273000		0.0006485
		KO GPR3	1569000	1552000	1502000	1365000	1302000	1429000		0.0136837
			DMSO			DPI-50nM
	G3P	WT	5289	6035	5475	10580	11258	13425		0.00226324
		KO GPR3	5014	5031	4996	6510	5012	5003		0.379313
			DMSO			DPI-50nM
	a-KG	WT	21360	22420	19876	15631	14981	14865		0.00144655
		KO GPR3	20621	21035	18412	18921	20152	16528		0.328678
			DMSO			DPI-50nM
	Glucose	WT	1821000	1807000	1592000	1523000	1514000	1409000		0.0354743
		KO GPR3	1567000	1482000	1429000	1395000	1387000	1458000		0.159952
			DMSO			DPI-50nM
	Lactate	WT	71620000	74890000	75710000	90470000	83040000	91040000		0.00788954
		KO GPR3	69420000	65130000	62110000	70130000	70010000	61920000		0.629085
			DMSO			DPI-50nM
	Succinate	WT	4028000	3839000	4247000	3157000	2747000	2679000		0.00346779
		KO GPR3	4192000	3554000	4021000	3169000	2428000	3611000		0.0965204

## Sheet: sFig. 3
sFig. 3c
sFig.3d-e																											From 2h
WT	0	10	20	30	40	50	60	70	80	90	100	110		KO	0	10	20	30	40	50	60	70	80	90	100	110
DMSO	21.31	27.7628	14.2158	40.7764	47.2282	43.681	80.2409	86.7005	83.1555	19.7214	16.1763	22.6344		DMSO	16.8119	18.7361	15.6392	50.2705	40.6521	42.9644	83.5872	73.62	70.549	17.9264	14.8487	13.6641
	21.6704	29.1199	30.3328	52.8319	58.9602	58.3109	97.4731	97.55	89.6388	10.3288	31.6832	16.9437			15.7217	17.4079	14.9311	47.3	43.1308	43.412	73.92	64.3799	59.5615	11.9348	8.85618	17.2255
	20.4044	24.5383	30.0237	54.733	50.6676	67.9407	93.7616	97.4225	88.9243	13.1891	18.8735	11.8484			22.0778	18.2595	17.2531	50.2462	55.5514	56.1993	76.7385	86.7244	82.3996	18.2724	24.3826	9.78814
	29.5322	28.7559	23.0969	63.8737	60.3105	55.367	93.5368	100.637	90.941	15.3588	14.5207	10.7188			20.8234	17.5995	15.1024	51.2787	48.264	48.7009	82.3533	79.1604	77.6263	19.3214	12.2889	12.7152
	21.0046	21.6223	26.0683	59.0542	52.3922	63.1062	96.2064	105.424	97.2512	11.1163	12.4119	15.7419			22.5054	18.6858	15.8865	42.6442	48.0144	50.7097	66.9014	81.3797	78.8791	17.5233	23.399	16.5032
DPI-50nM	31.6704	39.1199	30.3328	62.8319	68.9602	78.3109	117.473	127.55	119.639	30.3288	31.6832	26.9437		DPI-50nM	16.2547	15.4789	14.7073	49.7461	44.5546	45.6144	76.4093	80.1203	85.7774	17.8304	10.5381	14.5785
	38.4044	34.5383	30.0237	84.733	90.6676	67.9407	113.762	97.4225	108.924	13.1891	28.8735	21.8484			18.6192	17.0079	16.4735	42.7859	34.4422	44.2109	75.423	79.1281	64.788	13.1888	12.9435	14.4932
	29.5322	38.7559	33.0969	63.8737	70.3105	85.367	123.537	110.637	115.941	23.3588	24.5207	10.7188			21.4694	11.0255	19.2953	50.6879	50.6682	52.6397	83.1591	96.487	62.7085	14.2549	15.7667	11.4617
	21.0046	21.6223	36.0683	69.0542	67.3922	63.1062	96.2064	135.424	107.251	11.1163	22.4119	15.7419			12.0152	20.6129	18.5835	45.7238	44.3006	41.8291	73.5517	78.1345	84.0245	11.5443	8.04082	12.5348
	24.697	28.4991	31.1318	63.9428	85.1145	60.5882	120.828	105.884	125.013	25.5675	24.8841	10.9522			20.3037	19.3703	17.7205	41.4384	50.9284	38.3337	86.1129	60.724	87.2739	7.88436	15.0195	10.1958
DPI-500nM	29.9631	27.1218	27.6614	73.2489	86.7668	98.5498	136.695	133.623	141.396	13.0448	16.7893	20.8534		DPI-500nM	24.8764	24.4713	22.9148	67.8635	53.7525	61.2	105.649	98.859	102.057	17.229	11.501	18.129
	30.255	27.8431	26.8974	75.3968	87.5539	89.3025	143.619	129.178	136.096	15.0705	15.6142	11.494			26.7281	15.6663	24.2658	45.0791	56.293	69.0273	81.9786	74.9856	93.746	21.16	10.6596	16.0121
	30.172	27.8626	36.7805	86.5749	88.955	91.7014	131.067	140.964	140.205	14.1708	10.0024	13.1581			17.3173	25.4459	14.8745	67.5852	52.8779	48.8672	102.501	94.7697	106.039	16.7568	13.1722	16.7374
	30.7446	30.5381	37.8326	92.0411	108.138	91.339	115.872	121.397	112.588	13.4714	13.5853	16.164			19.8515	18.0755	27.2988	51.4408	59.5771	55.7964	90.2703	109.668	84.4655	17.5372	12.6944	9.96682
	30.4864	29.1081	38.2622	94.0083	86.9171	97.7701	130.663	139.604	140.038	15.1839	16.0526	9.51413			27.0372	15.692	14.9966	70.4568	60.7163	59.4011	102.361	93.8445	88.7875	20.9772	11.8798	14.9324
glycolysis capacity
WT	DMSO	60.7302	67.1898	63.6448	77.8212	77.8981	69.9869	79.1246	82.7854	74.2872	80.004	87.1041	77.4082	83.1164	92.3338	84.1611	KO	DMSO	68.1075	58.1403	55.0692	61.2479	51.7078	46.8894	59.2574	69.2433	64.9185	67.5782	64.3852	62.8511	47.7596	62.2379	59.7373
	DPI-50nM	87.8212	97.8981	89.9869	92.4579	76.1188	87.6206	104.004	91.1041	96.4082	79.783	119	90.8278	100.36	85.4164	104.545		DPI-50nM	62.0936	65.8046	71.4617	61.8812	65.5863	51.2462	69.3313	82.6593	48.8807	62.8451	67.4279	73.3179	75.0797	49.6907	76.2406
	DPI-500nM	119.799	116.727	124.5	129.559	115.118	122.037	118.623	128.52	127.762	101.465	106.99	98.1814	117.08	126.021	126.455		DPI-500nM	90.0293	83.2394	86.4374	66.0347	59.0417	77.8021	86.946	79.2142	90.4834	76.8708	96.2688	71.0661	86.4313	77.9148	72.8577
glycolysis reserve
WT	DMSO	36.3457	42.8052	39.2603	40.7721	40.849	32.9378	35.9812	39.642	31.1438	33.6864	40.7865	31.0906	38.0222	47.2396	39.067	KO	DMSO	38.9582	28.991	25.92	29.3057	19.7657	14.9473	22.7395	32.7254	28.4006	32.9388	29.7458	28.2118	19.7787	34.2569	31.7563
	DPI-50nM	47.4388	57.5157	49.6045	32.6478	16.3087	27.8105	50.3531	37.4532	42.7573	29.6889	68.9063	40.7337	50.9464	36.0025	55.1314		DPI-50nM	29.7709	33.4819	39.139	34.9433	38.6484	24.3083	31.8272	45.1551	11.3766	29.6006	34.1834	40.0734	42.5461	17.1572	43.707
	DPI-500nM	50.5063	47.4347	55.2078	59.5344	45.0932	52.0119	41.9898	51.8866	51.1282	18.6992	24.2246	15.4158	37.7646	46.7058	47.1398		DPI-500nM	44.7103	37.9204	41.1184	25.1788	18.1858	36.9462	46.058	38.3262	49.5954	34.6655	54.0635	28.8608	38.8363	30.3198	25.2627

## Sheet: sFig. 4
	sFig. 4a
sFig. 4b-c
WT	0	10	20	30	40	50	60	70	80	90	100	110		KO	0	10	20	30	40	50	60	70	80	90	100	110
DMSO	28.69	27.65	26.51	47.86	47.53	49.75	97.74	101.02	105.91	26.46	20.39	23.49		DMSO	13.91	14.2	13.95	32.29	31.98	34.28	91.32	94.1	92.12	13.78	14.76	16.79
	22.31	22.33	21.44	40.28	39.22	40.64	93.19	88.22	86.6	23.31	18.06	11.67			19.6	19.64	18.72	37.32	34.68	36.09	88.49	82.93	80.59	15.24	18.73	12.39
	23.11	22.66	22.13	40.87	39.85	42.24	95.96	88.53	86.87	24.54	20.32	13.01			22.57	21.08	20.64	40.96	40.3	41.7	98.66	93.2	91.08	12.27	13.25	15.33
	25.62	24.33	23.64	42.81	42.74	45.02	91.25	85.21	83.86	28.18	20.16	12.94			22.38	11.23	21.02	33.64	29.5	29.85	93.08	87.01	86.76	12.84	15.22	11.04
	26.33	24.7	24.13	48.64	47.32	49.3	96.96	102.87	105.74	29.61	20.38	20.59			22.65	21.59	10.67	31.43	38.93	35.96	96.42	93.32	93.08	17.74	19.46	20.71
DPI-50nM	27.57	26.98	26.46	69.59	69.31	61.84	119.52	123.58	100.58	20.84	20.61	13.11		DPI-50nM	20.41	18.76	18.57	36.27	36.19	37.99	86.49	84.08	103.56	10.87	13.86	16.6
	22.47	21.87	21.69	58.97	58.75	61.23	116.7	110.83	128.81	27.68	21.51	14.29			22.51	21.14	20.89	40.58	34.3	31.35	100.39	92.26	88.91	10.54	13.37	16.06
	21.85	21.69	21.49	60.49	58.99	60.3	105.99	90.1	117.32	32.34	16.86	10.89			15.31	14.14	23.47	36.17	35.05	37.26	93.69	106.28	84.12	18.26	18.93	10.56
	25.06	24.78	23.81	63.74	62.48	64.72	116.84	130	107.81	30.94	23.1	15.74			16.82	19.29	20.12	34.13	33.33	36.22	94.76	95.08	95	17.4	20.77	17.83
	24.82	24.63	23.52	62.81	64.25	66.79	113.51	119.68	118.69	24.79	25.48	17.49			13.65	24.37	17.08	39.1	43.11	37.69	100.99	89.58	81.04	15.22	16.17	14.25
DPI-500nM	21.72	21.86	20.33	68.49	77.99	80.76	99.44	121.67	99.32	19.96	23.14	15.95		DPI-500nM	17.93	20.8	23.36	51.18	55.47	58.16	126.26	91.13	124.24	14.93	12.95	13.06
	25.01	25.47	24.61	75.32	73.73	76.55	110.75	113.34	130.18	26.45	19.27	10.5			21.21	20.11	29.74	40.17	55.22	63.05	116.91	113.32	94.99	7.43	13.46	9.18
	21.58	20.23	19.97	77.08	76.6	80.76	135.04	131.9	131.25	26.83	21.88	15.16			16.13	20.67	21.99	59.82	53.93	42.34	97.75	121.14	107.37	9.35	11.75	17.41
	23.84	23.66	22.65	72.15	83.06	76.62	127.01	123.15	121.01	23.69	25.45	17.69			25.26	21.41	25.82	56.43	58.39	59.51	87.61	113	114.74	12.51	14.69	11.99
	24.67	23.5	23.05	83.32	83.53	75.72	128.44	130.81	138.34	21.79	25.03	17.47			20.28	20.99	29.83	44.23	48.08	45.14	109.17	106.41	97.43	8.34	11.06	14.57
	capability																	capability
WT	DMSO	74.2933	77.5733	82.4633	75.51	70.54	68.92	76.67	69.24	67.58	70.8233	64.7833	63.4333	73.4333	79.3433	82.2133	KO	DMSO	76.21	78.99	77.01	73.0367	67.4767	65.1367	85.0433	79.5833	77.4633	80.0467	73.9767	73.7267	77.1167	74.0167	73.7767
	DPI-50nM	101.333	105.393	82.3933	95.54	89.67	107.65	85.96	70.07	97.29	93.58	106.74	84.55	90.9233	97.0933	96.1033		DPI-50nM	72.7133	70.3033	89.7833	87.0667	78.9367	75.5867	77.7733	90.3633	68.2033	76.0933	76.4133	76.3333	85.7767	74.3667	65.8267
	DPI-500nM	79.7567	101.987	79.6367	92.01	94.6	111.44	113.75	110.61	109.96	104.733	100.873	98.7333	107.01	109.38	116.91		DPI-500nM	112.613	77.4833	110.593	106.887	103.297	84.9667	84.9133	108.303	94.5333	74.5467	99.9367	101.677	97.8467	95.0867	86.1067
	reserve																	reserve
WT	DMSO	49.36	52.64	57.53	53.1433	48.1733	46.5533	54.9733	47.5433	45.8833	47.7267	41.6867	40.3367	48.54	54.45	57.32	KO	DMSO	58.47	61.25	59.27	52.46	46.9	44.56	57.6733	52.2133	50.0933	62.0833	56.0133	55.7633	60.98	57.88	57.64
	DPI-50nM	52.6067	56.6667	33.6667	57.05	51.18	69.16	46.0633	30.1733	57.3933	53.1933	66.3533	44.1633	48.8933	55.0633	54.0733		DPI-50nM	49.6733	47.2633	66.7433	64.98	56.85	53.5	57.53	70.12	47.96	60.2	60.52	60.44	61.0233	49.6133	41.0733
	DPI-500nM	23.6933	45.9233	23.5733	35.55	38.14	54.98	56.8933	53.7533	53.1033	49.7333	45.8733	43.7333	47.5833	49.9533	57.4833		DPI-500nM	71.3233	36.1933	69.3033	64.0967	60.5067	42.1767	45.72	69.11	55.34	29.5	54.89	56.63	63.3533	60.5933	51.6133
s Fig. 4d
	WT:DMSO			WT:DPI
0	0.112	0.011	0.099	0.102	0.203	0.016
5	0.378	0.165	0.101	0.431	0.745	0.451
10	0.4669	0.302	0.299	1.393	1.609	1.106
15	0.691	0.903	0.853	1.5993	1.691	1.242
20	0.841	0.991	0.709	1.604	1.199	1.593
	barrestin-KO:DMSO				barrestin-KO:DPI
0	0.114	0.003	0.091	0.103	0.109	0.115
5	0.399	0.193	0.448	0.245	0.397	0.207
10	0.445	0.261	0.501	0.495	0.332	0.707
15	0.612	0.511	0.775	0.553	0.744	0.915
20	0.801	0.904	0.771	0.874	0.791	1.226
sFig.4e
	WT:DMSO			WT:DPI
0	0.012	0.001	0.019	0.035	0.051	0.102
10	0.231	0.401	0.118	0.503	0.294	0.601
20	0.301	0.523	0.221	0.743	0.992	0.598
30	0.459	0.669	0.395	0.895	1.043	0.799
	barrestin-KO:DMSO			barrestin-KO:DPI
0	0.011	0.043	0.019	0.042	0.016	0.118
10	0.203	0.498	0.108	0.259	0.453	0.207
20	0.364	0.551	0.199	0.391	0.603	0.228
30	0.468	0.702	0.394	0.509	0.407	0.511
sFig.4f PKM2 KO mBMM metabolite profiles
	DMSO	50nM	500nM			DMSO	50nM	500nM			DMSO	50nM	500nM
Glucose	3.021	2.962	3.205		G6P	0.163	0.125	0.117		F-1,6-P	0.012	0.009	0.008
	3.052	3.024	3.004			0.199	0.129	0.118			0.018	0.017	0.023
	3.252	2.834	3.257			0.173	0.123	0.124			0.034	0.013	0.014
	2.892	2.995	3.392			0.171	0.201	0.152			0.028	0.024	0.025
P		0.284004	0.194165				0.168219	0.00510338				0.263618	0.418388
	DMSO	50nM	500nM			DMSO	50nM	500nM			DMSO	50nM	500nM
G3P	1.006	1.001	0.95		Pyruvate	2.105	2.105	1.997		Lactate	351.221	312.502	352.299
	1.071	1.039	1.005			2.039	2.009	2.015			300.105	316.415	327.106
	1.034	1.008	1.057			2.157	2.107	2.004			329.617	300.105	300.113
	1.028	1.018	1.014			2.114	2.113	2.102			325.105	329.267	305.371
P		0.292864	0.315531				0.582295	0.075074				0.361293	0.750014
	DMSO	50nM	500nM			DMSO	50nM	500nM			DMSO	50nM	500nM
Acetyl-CoA	0.015	0.015	0.017		Citrate	136.204	100.209	100.371		a-KG	5.301	2.307	2.661
	0.102	0.027	0.009			129.441	125.117	120.524			5.108	1.309	2.834
	0.118	0.036	0.011			120.281	110.319	126.812			2.924	2.881	2.617
	0.058	0.029	0.0207			115.667	127.604	117.208			1.992	3.517	3.617
P		0.0963046	0.0453228				0.27181	0.254908				0.208036	0.330355
	DMSO	50nM	500nM			DMSO	50nM	500nM			DMSO	50nM	500nM
Succinate	0.104	0.077	0.073		Fumarate	0.225	0.21	0.105		Malate	126.304	99.204	120.204
	0.021	0.102	0.104			0.106	0.105	0.119			100.205	120.315	108.627
	0.128	0.129	0.129			0.281	0.261	0.172			108.364	102.712	100.337
	0.115	0.098	0.082			0.105	0.02	0.134			100.027	126.881	99.521
P		0.731524	0.860253				0.679124	0.35248				0.71024	0.849241

[truncated: 7 more sheets: sFig. 5, sFig. 6, sFig.7, sFig.8, sFig.9, sFig.10, sFig.11]
